# Supplementary material for: A novel N6-Deoxyadenine methyltransferase METL-9 modulates C. elegans immunity via dichotomous mechanisms
Source: Cell Res. 2023 Jun 5;33(8):628–39. doi: 10.1038/s41422-023-00826-y (PMC10397248; doi:10.1038/s41422-023-00826-y)
Supplement: Supplementary file 7 — Supplementary information, Table S1 [file 41422_2023_826_MOESM7_ESM.xlsx]

## Sheet: FigS6 DEG in WT
Supplementary information Table S1. Differentially expressed genes in the RNA-seq analysis, related to Fig. 5, Fig. 6, Supplementary information, Fig. S6.
Gene Name	baseMean	log2FC (P.A14/OP50)	lfcSE	stat	p-value	p-adjust
abu-6	507.327	-1.4202	0.123306	-11.5177	1.0745e-30	4.83495e-29
abu-7	670.515	-1.27213	0.103634	-12.2753	1.22996e-34	6.28148e-33
abu-8	1493.11	-0.863916	0.0728204	-11.8636	1.82828e-32	8.7974e-31
add-2	229.158	-0.854157	0.156922	-5.44318	5.23386e-08	6.38845e-07
alh-5	236.273	-1.49971	0.163531	-9.17081	4.69463e-20	1.35461e-18
cyp-14A5	251.9	0.848006	0.140719	6.02624	1.67818e-09	2.39418e-08
cdr-1	476.503	3.76854	0.230831	16.3259	6.45504e-60	5.68624e-58
cln-3.1	163.893	-1.00115	0.179452	-5.57894	2.41992e-08	3.07317e-07
cln-3.3	219.532	-0.712009	0.157918	-4.50872	6.52188e-06	5.8977e-05
cnc-2	11.0752	-3.88669	1.02085	-3.80732	0.000140483	0.000997825
cng-1	29.2637	1.88082	0.41853	4.49388	6.99382e-06	6.28387e-05
col-139	11865.6	-0.87337	0.0480632	-18.1713	8.71471e-74	1.00063e-71
col-140	11247.8	-0.715191	0.0467585	-15.2954	8.20324e-53	6.66223e-51
col-142	1651.6	-1.45426	0.0711079	-20.4515	5.83038e-93	8.74504e-91
col-143	1031.87	-2.40848	0.0987165	-24.3979	1.79993e-131	4.4727e-129
col-146	2658.47	-2.07515	0.0660082	-31.4377	6.18071e-217	3.02655e-214
col-147	3675.11	-1.8366	0.101378	-18.1164	2.3645e-73	2.69633e-71
col-150	710.552	0.879699	0.0914111	9.62355	6.35977e-22	1.98284e-20
col-152	536.128	0.978261	0.114186	8.56726	1.05979e-17	2.7062e-16
col-153	423.106	-0.595835	0.114374	-5.20953	1.89325e-07	2.12977e-06
col-160	13556.7	-0.848535	0.0470579	-18.0317	1.09808e-72	1.22697e-70
cpr-1	7615.36	-2.71365	0.120181	-22.5798	6.85255e-113	1.28189e-110
cpr-3	701.44	1.49811	0.0942743	15.891	7.31296e-57	6.27595e-55
cpr-4	4281.18	-2.72615	0.372085	-7.32669	2.3591e-13	4.59915e-12
cpr-5	8278.71	-1.43151	0.0394644	-36.2733	4.26012e-288	3.22394e-285
crn-2	316.218	0.722287	0.12709	5.68326	1.32154e-08	1.72432e-07
cyb-3	2822.71	-0.587821	0.0546805	-10.7501	5.91893e-27	2.29707e-25
cyn-17	977.476	0.761039	0.0765565	9.94088	2.76362e-23	9.16564e-22
dhs-21	550.858	-0.650818	0.107769	-6.03902	1.55048e-09	2.22151e-08
egl-9	968.006	-0.617003	0.0801085	-7.7021	1.33852e-14	2.83525e-13
far-3	1810.19	1.17949	0.355698	3.31599	0.000913189	0.00519429
fat-5	532.058	-4.44653	0.740943	-6.00117	1.959e-09	2.77106e-08
fat-7	692.328	-3.00658	0.123814	-24.283	2.9625e-130	7.1482e-128
grd-2	594.098	1.23521	0.0942992	13.0988	3.34414e-39	1.90673e-37
grd-11	37.8634	1.37268	0.368556	3.72449	0.000195709	0.0013431
grd-12	128.546	0.751799	0.196453	3.82687	0.000129784	0.000928965
grl-17	12.3869	-1.86508	0.678892	-2.74724	0.00600994	0.0268112
grl-27	521.607	0.678399	0.104452	6.49483	8.31285e-11	1.345e-09
gst-22	134.677	0.707719	0.199909	3.5402	0.000399821	0.00252623
gst-38	713.19	5.04959	0.158961	31.7663	1.89253e-221	9.84648e-219
haf-7	229.751	0.847977	0.168372	5.03633	4.74544e-07	5.11041e-06
hil-1	47.1767	-1.21003	0.363831	-3.32579	0.000881683	0.00504091
his-3	207.455	0.679904	0.148834	4.56821	4.91898e-06	4.52965e-05
hsp-16.2	754.327	-1.59617	0.105948	-15.0656	2.72592e-51	2.12074e-49
hsp-16.11	55.8342	-1.05879	0.361681	-2.92742	0.00341784	0.0164034
hsp-16.41	1193.12	-1.87921	0.0944756	-19.891	4.86962e-88	6.75619e-86
hsp-16.49	85.8308	-1.09234	0.338153	-3.23031	0.00123655	0.00677217
ifc-1	633.76	-0.827768	0.0991418	-8.34934	6.86455e-17	1.69065e-15
lag-2	24.9928	1.43821	0.47743	3.0124	0.00259194	0.0128777
lbp-7	811.907	-0.713936	0.0869503	-8.21085	2.19621e-16	5.20864e-15
lrx-1	241.984	0.694183	0.1443	4.81068	1.50419e-06	1.5023e-05
lys-1	8634.35	1.13776	0.0408634	27.843	1.3083e-170	4.44528e-168
lys-2	5438.29	1.53197	0.0476862	32.1261	1.9046e-226	1.02289e-223
lys-3	30.4096	1.41431	0.394649	3.58372	0.000338733	0.0021699
mrp-7	1248.09	0.715243	0.08091	8.83998	9.57349e-19	2.57495e-17
mtl-2	259.921	-1.04681	0.15886	-6.58952	4.41259e-11	7.29546e-10
nas-3	40.6731	-1.44682	0.434573	-3.32929	0.000870682	0.00498486
nas-9	211.123	-1.31523	0.200347	-6.56475	5.21219e-11	8.54953e-10
nas-20	178.736	-2.00168	0.210186	-9.52336	1.67668e-21	5.14089e-20
nhr-53	106.802	-0.664312	0.230059	-2.88757	0.00388232	0.0183182
nhr-57	188.284	-1.76643	0.195076	-9.05511	1.36426e-19	3.85629e-18
nhr-63	49.5945	0.941793	0.320769	2.93605	0.00332421	0.0160141
nhr-68	1120.72	-2.56244	0.0975573	-26.266	4.69723e-152	1.372e-149
nhr-101	177.803	-1.71006	0.213205	-8.02074	1.05106e-15	2.39058e-14
nhr-114	1251.71	-1.85314	0.0771884	-24.008	2.29178e-127	5.15621e-125
nhr-117	111.277	-1.13497	0.221579	-5.12221	3.01976e-07	3.32953e-06
nhr-130	166.872	-0.883722	0.178958	-4.93815	7.88686e-07	8.25839e-06
nlp-26	34.133	-2.06042	0.504806	-4.08161	4.47252e-05	0.000351904
nlp-27	148.708	-0.743625	0.203786	-3.64905	0.000263207	0.00173894
odc-1	931.963	-1.19228	0.0921053	-12.9448	2.51522e-38	1.40523e-36
oma-2	1378.24	-1.36929	0.0788472	-17.3663	1.48437e-67	1.46232e-65
pmp-5	2341.98	-4.04859	0.230924	-17.5321	8.14324e-69	8.36894e-67
pos-1	1578.1	-1.27514	0.0758658	-16.8078	2.13982e-63	2.01276e-61
abu-15	887.904	-1.4119	0.094022	-15.0167	5.70987e-51	4.38081e-49
pqn-13	1232.64	0.870522	0.0739918	11.7651	5.90506e-32	2.79299e-30
pqn-31	240.863	-1.02244	0.189656	-5.39104	7.00504e-08	8.38015e-07
pqn-67	147.561	0.996865	0.185228	5.38182	7.37361e-08	8.80024e-07
pqn-71	62.0132	-2.02345	0.356809	-5.67097	1.41993e-08	1.83972e-07
pqn-94	140.804	-0.990761	0.216027	-4.58628	4.51221e-06	4.18984e-05
swsn-1	271.283	0.599768	0.145239	4.12954	3.63493e-05	0.000290812
ptr-16	815.257	0.626214	0.0837652	7.47582	7.67212e-14	1.54081e-12
skr-7	5.17834	-5.29839	1.67035	-3.17202	0.00151381	0.0080988
spn-4	2076.8	-0.893476	0.0626529	-14.2607	3.84371e-46	2.70017e-44
srd-27	14.1855	2.53104	0.660575	3.83157	0.000127328	0.000912562
srg-34	19.8349	-2.23778	0.680429	-3.28879	0.00100621	0.00564812
srh-237	138.183	-4.02131	0.304128	-13.2224	6.51143e-40	3.82066e-38
srp-1	181.346	-0.780682	0.174148	-4.48286	7.36494e-06	6.59596e-05
srp-2	70.6858	-1.1873	0.315724	-3.76055	0.000169539	0.00118053
srr-1	90.0362	0.594534	0.236521	2.51366	0.0119485	0.0479353
srr-4	347.702	-0.668339	0.132023	-5.0623	4.14239e-07	4.50174e-06
srx-21	3.46107	-4.71255	1.83557	-2.56735	0.0102478	0.042034
str-41	17.2976	-3.08748	0.79719	-3.87296	0.000107523	0.000780022
str-146	25.0865	-1.99393	0.528099	-3.77567	0.000159579	0.00111914
magu-2	232.65	0.826162	0.15796	5.2302	1.6933e-07	1.92042e-06
tbb-6	155.763	-1.07693	0.203848	-5.28299	1.2709e-07	1.47247e-06
tre-3	670.25	-0.589142	0.0941169	-6.25968	3.85758e-10	5.81747e-09
ttx-1	99.349	0.713577	0.234376	3.04458	0.00233007	0.0117627
twk-33	63.3642	-1.09436	0.310459	-3.52497	0.000423528	0.00265187
unc-41	156.501	0.655327	0.185233	3.53785	0.000403399	0.00254305
ugt-1	249.362	0.629178	0.172405	3.64942	0.000262838	0.00173719
B0024.4	698.441	2.06545	0.0987449	20.917	3.75162e-97	5.7834e-95
pitr-4	41.1124	1.11787	0.359559	3.109	0.00187722	0.00974852
clec-41	2932.2	1.69348	0.0580294	29.1831	3.18074e-187	1.23154e-184
oac-1	153.481	-1.32024	0.196309	-6.7253	1.75234e-11	2.98615e-10
C01G10.16	6.33093	2.85893	0.975493	2.93076	0.00338137	0.0162519
clec-223	55.2764	-3.01751	0.484335	-6.2302	4.65828e-10	6.98701e-09
clec-222	22.3208	-3.85656	0.941785	-4.09495	4.22262e-05	0.000333661
cyp-35C1	1691.15	1.70021	0.0802355	21.1902	1.17569e-99	1.95741e-97
C06B3.7	64.0455	2.30721	0.303089	7.61232	2.69216e-14	5.58876e-13
C06B8.2	291.922	-0.888624	0.144445	-6.15198	7.65207e-10	1.13102e-08
C06B8.7	399.118	0.648249	0.122938	5.27297	1.34234e-07	1.54876e-06
fbxa-156	163.767	-1.18629	0.197406	-6.00941	1.86202e-09	2.64286e-08
fbxa-157	71.8123	-1.0445	0.272514	-3.83285	0.000126666	0.00090821
ugt-17	635.566	-2.31265	0.10878	-21.2598	2.67776e-100	4.54918e-98
C08B6.2	14.6331	-2.24037	0.680115	-3.2941	0.000987365	0.00555735
C08E8.4	186.971	1.25435	0.173686	7.22195	5.12461e-13	9.71275e-12
fipr-8	19.6605	-2.15987	0.691076	-3.12537	0.00177583	0.00928865
fipr-7	38.8239	-1.67887	0.459144	-3.65651	0.000255675	0.00169456
C13C4.6	84.2235	0.813615	0.257613	3.15829	0.00158699	0.00844149
clec-48	1470.82	-2.54658	0.141808	-17.9579	4.15973e-72	4.55628e-70
hrg-7	3459.27	-0.816058	0.103958	-7.8499	4.16377e-15	9.13341e-14
C25D7.5	153.421	1.4946	0.191234	7.81554	5.47293e-15	1.18799e-13
C25F9.5	118.375	-0.755687	0.224698	-3.36312	0.000770663	0.00447689
C27A7.1	373.109	-0.818062	0.126371	-6.47351	9.57535e-11	1.53141e-09
C27A7.2	11.1148	-1.91297	0.724588	-2.64008	0.00828862	0.0351317
C29A12.1	454.085	-0.589807	0.112426	-5.24616	1.55299e-07	1.76852e-06
C29F3.7	3819.32	1.33294	0.0500116	26.6527	1.66598e-156	5.04308e-154
oac-5	3.72171	4.63815	1.78318	2.60106	0.00929365	0.0386632
oac-6	363.241	3.45757	0.153656	22.502	3.96466e-112	7.25359e-110
C35A5.5	66.5218	0.866461	0.27398	3.1625	0.0015642	0.00833623
C35A5.6	126.866	-0.698921	0.206043	-3.39211	0.000693573	0.00407456
C38D9.2	40.7447	0.957051	0.344346	2.77933	0.00544711	0.024684
C45B11.2	17.1143	3.48508	0.628809	5.54235	2.98433e-08	3.75557e-07
ddo-1	144.294	-0.650527	0.198242	-3.28148	0.00103265	0.00577709
nasp-2	1656.81	-0.964685	0.0644708	-14.9631	1.27862e-50	9.72044e-49
slrp-1	1126.28	-0.656754	0.0758868	-8.65439	4.95558e-18	1.28915e-16
C50F4.1	464.043	-0.635837	0.115011	-5.52847	3.23037e-08	4.0438e-07
C50F4.8	683.34	-1.25781	0.102459	-12.2762	1.21512e-34	6.2248e-33
fipr-10	33.3179	-1.92918	0.491705	-3.92345	8.72895e-05	0.000644758
C51E3.10	131.171	0.696281	0.205249	3.39236	0.000692922	0.00407217
C54D10.10	171.337	-2.22237	0.228035	-9.7457	1.92442e-22	6.17335e-21
C55A6.4	320.883	0.778596	0.127526	6.10538	1.02555e-09	1.49513e-08
sdz-8	189.583	1.97794	0.196305	10.0759	7.06271e-24	2.41949e-22
C55A6.6	104.228	1.69373	0.248734	6.80942	9.79921e-12	1.69768e-10
C55A6.7	231.085	1.02811	0.149379	6.88258	5.87783e-12	1.03556e-10
ttr-44	1618.35	-0.770647	0.0633984	-12.1556	5.35442e-34	2.66106e-32
D1054.8	264.376	-0.755366	0.155617	-4.854	1.20995e-06	1.22832e-05
D1054.9	1272.26	0.786208	0.0697514	11.2716	1.81286e-29	7.83954e-28
D1054.10	768.721	-1.79428	0.107329	-16.7176	9.76095e-63	8.97846e-61
ule-3	1320.07	-1.90276	0.0922033	-20.6366	1.28936e-94	1.96941e-92
D1086.1	11.782	-2.6272	0.852235	-3.08272	0.00205118	0.0104948
D1086.3	1304.36	0.718784	0.0684004	10.5085	7.89622e-26	2.94763e-24
D1086.6	611.212	-1.49776	0.112566	-13.3057	2.1448e-40	1.28913e-38
D1086.7	523.053	-0.926121	0.112428	-8.23743	1.75943e-16	4.22076e-15
F02D8.4	726.479	-1.16385	0.100605	-11.5685	5.95448e-31	2.71606e-29
clec-227	122.697	-2.59948	0.240996	-10.7864	3.99025e-27	1.57426e-25
clec-57	519.086	-0.680722	0.104582	-6.50899	7.566e-11	1.22655e-09
clec-54	187.909	-0.789018	0.172697	-4.5688	4.90535e-06	4.5221e-05
ttr-21	89.7001	-0.906662	0.281236	-3.22384	0.00126483	0.00690882
cpt-5	1258.27	-1.5932	0.0871087	-18.2898	9.97297e-75	1.15306e-72
fbxa-88	11.9998	2.07744	0.704605	2.94837	0.00319455	0.015461
F10A3.4	359.032	-0.634293	0.136186	-4.65756	3.19984e-06	3.03556e-05
F11A5.5	49.8001	1.72214	0.318076	5.41425	6.15471e-08	7.44693e-07
oac-15	10.6648	-3.98024	1.01215	-3.93248	8.40751e-05	0.000623227
F11A5.9	350.695	-1.30972	0.130657	-10.0241	1.19408e-23	4.04891e-22
stdh-2	33.0854	3.39519	0.699612	4.85296	1.21632e-06	1.23253e-05
F11D11.3	4.80041	2.90681	1.11649	2.60353	0.00922698	0.0384564
F13A7.12	139.993	0.933262	0.192448	4.84942	1.23825e-06	1.25323e-05
F14D7.2	78.3891	-3.53443	0.436397	-8.09911	5.53613e-16	1.27838e-14
F14D7.7	14.5026	2.22289	0.602297	3.69069	0.000223651	0.00150813
F14D7.10	8.38083	2.10383	0.764403	2.75226	0.00591858	0.0264888
F14H3.3	12.017	-2.59512	0.92434	-2.80754	0.0049922	0.0228904
F14H3.4	16.31	-2.20605	0.679866	-3.24483	0.00117521	0.00647238
F14H3.5	21.414	-2.39421	0.636737	-3.76012	0.000169831	0.00118207
F14H3.6	360.795	-1.60392	0.155561	-10.3105	6.31484e-25	2.2806e-23
cyp-35D1	268.581	4.13166	0.313865	13.1638	1.41744e-39	8.19408e-38
clec-246	18.7324	1.34692	0.515679	2.61195	0.00900287	0.0376889
F16H6.10	276.497	0.59412	0.14691	4.0441	5.25238e-05	0.000406352
clec-221	29.639	-1.36468	0.460193	-2.96546	0.0030223	0.014718
F17C11.6	187.405	-1.93824	0.2007	-9.6574	4.57321e-22	1.43659e-20
papl-1	716.633	-0.967289	0.0910437	-10.6244	2.29392e-26	8.79987e-25
F20G2.2	1405.45	0.94591	0.0759085	12.4612	1.21559e-35	6.36427e-34
F20G2.5	269.128	4.00868	0.222375	18.0267	1.2029e-72	1.33514e-70
lgc-31	129.593	0.665517	0.195118	3.41085	0.000647603	0.00383835
F22B8.4	52.8639	0.861569	0.326301	2.64042	0.00828045	0.0351239
cth-1	194.185	-1.8681	0.188213	-9.92546	3.22601e-23	1.06356e-21
F23B12.4	1147.58	-0.595201	0.0748377	-7.95322	1.81718e-15	4.06643e-14
fipr-1	132.182	-0.789858	0.219504	-3.59838	0.000320203	0.00207376
fipr-2	311.569	-0.643521	0.146333	-4.39764	1.09432e-05	9.54395e-05
acs-2	1780.47	-2.53771	0.0811836	-31.259	1.68722e-214	8.02585e-212
oac-18	13.3051	1.68908	0.63989	2.63964	0.00829945	0.0351686
F32D8.12	670.798	-2.88696	0.206543	-13.9775	2.13797e-44	1.42952e-42
F32H5.3	123.725	-0.824191	0.236508	-3.48484	0.000492439	0.00302086
F35B12.3	172.703	-0.827529	0.199736	-4.14312	3.42616e-05	0.000275034
piit-1	73.1976	-2.03508	0.332696	-6.11693	9.53953e-10	1.39441e-08
tag-290	116.998	-1.77172	0.256508	-6.90706	4.94816e-12	8.72689e-11
F35E12.4	40.7789	3.04322	0.423237	7.19036	6.4622e-13	1.2157e-11
irg-5	9888.61	4.70506	0.0460184	102.243	0	0
F35E12.6	4800.96	1.88718	0.0490301	38.4902	0	0
dct-17	2274.18	4.1868	0.0763607	54.8293	0	0
cld-9	711.387	2.17113	0.0963075	22.5437	1.54659e-112	2.86101e-110
F35E12.9	358.122	1.05173	0.135738	7.74827	9.31543e-15	1.99092e-13
F35E12.10	1156.56	0.606511	0.0741773	8.17651	2.92194e-16	6.8614e-15
F36G9.3	20.676	-1.57051	0.598142	-2.62564	0.00864869	0.0364444
oac-20	166.512	1.86196	0.182014	10.2298	1.45889e-24	5.146e-23
F40F9.5	475.204	0.676114	0.104653	6.46052	1.04345e-10	1.66243e-09
F40G12.11	36.2948	-2.2395	0.467229	-4.79315	1.6418e-06	1.6251e-05
F43D2.2	45.9451	-1.70157	0.410517	-4.14494	3.39902e-05	0.000272988
argk-1	48.8005	-4.36787	0.513061	-8.51336	1.68966e-17	4.28176e-16
F44G3.10	17.0461	1.74317	0.593226	2.93846	0.00329848	0.0158984
F45D3.2	842.713	0.612887	0.0862382	7.10691	1.18667e-12	2.20255e-11
lipl-2	687.657	-0.71024	0.093176	-7.62257	2.48676e-14	5.17525e-13
lsy-27	35.5283	-2.73802	0.554296	-4.93963	7.82695e-07	8.20401e-06
F47H4.2	86.9466	0.648276	0.247536	2.61891	0.00882102	0.0370487
F53C11.1	521.591	1.28688	0.110167	11.6811	1.59144e-31	7.40108e-30
F53F1.2	300.339	-1.01891	0.141267	-7.21267	5.48653e-13	1.03801e-11
F53F8.3	31.2048	-2.73412	0.609446	-4.48624	7.24925e-06	6.49934e-05
F53F8.4	229.611	-1.41722	0.187195	-7.57086	3.7077e-14	7.63979e-13
F54B8.4	62.8175	2.21259	0.314783	7.02894	2.08112e-12	3.79918e-11
lipl-1	669.643	-0.991293	0.295197	-3.35807	0.000784887	0.00454209
F55C9.5	7.45702	2.50884	0.904908	2.77248	0.00556302	0.0251067
F55C10.4	130.57	-2.3074	0.255124	-9.04424	1.50713e-19	4.23854e-18
fipr-13	19.0168	-3.43981	0.8597	-4.00117	6.30305e-05	0.000479614
F58B4.5	666.567	-0.786024	0.096675	-8.13058	4.2724e-16	9.93452e-15
hrg-3	42.6808	1.41282	0.456617	3.09411	0.00197407	0.0101879
dgat-2	369.262	-0.808765	0.126553	-6.39073	1.65101e-10	2.57375e-09
F59A1.13	13.0886	-2.53457	0.857311	-2.95642	0.00311231	0.0150937
clec-229	257.907	-1.07137	0.153305	-6.98847	2.77893e-12	5.0235e-11
mboa-2	834.797	-0.813889	0.0841625	-9.67045	4.02606e-22	1.2671e-20
lpin-1	2531.79	-0.764886	0.0582599	-13.1289	2.25022e-39	1.28742e-37
K01D12.5	484.62	0.637278	0.10986	5.80082	6.59932e-09	8.87497e-08
K01D12.8	72.0922	2.50117	0.27908	8.96219	3.183e-19	8.8176e-18
K01D12.9	588.723	1.03715	0.0989236	10.4844	1.0192e-25	3.79611e-24
cdr-4	1586.57	0.890561	0.0771872	11.5377	8.51957e-31	3.84396e-29
K03B8.6	974.913	0.68243	0.0791439	8.62265	6.54218e-18	1.69132e-16
K03B8.8	65.1189	-1.49574	0.345196	-4.33301	1.47083e-05	0.00012545
K08F9.1	40.7091	1.31767	0.350162	3.76302	0.000167871	0.00117039
K10G4.5	6.25546	2.8224	0.976081	2.89156	0.00383335	0.0181311
sodh-1	3074.89	-1.98541	0.0659949	-30.0843	7.77953e-199	3.32106e-196
sodh-2	61.1772	5.09157	0.482657	10.549	5.13165e-26	1.93296e-24
M162.5	119.269	-1.22592	0.262811	-4.66463	3.09172e-06	2.93802e-05
fbxa-147	19.2487	1.91184	0.521496	3.66606	0.000246318	0.00163907
swt-6	114.108	1.91433	0.256097	7.47501	7.71955e-14	1.54847e-12
R10E8.6	260.02	-0.615791	0.151671	-4.06005	4.90622e-05	0.000382488
R12G8.1	10.0198	2.52801	0.801955	3.1523	0.00161987	0.0085862
pho-8	283.343	-1.08389	0.140783	-7.69901	1.37119e-14	2.89708e-13
ttr-29	48.4107	-1.20659	0.371804	-3.24522	0.00117362	0.00646576
T01C3.3	415.399	-1.24841	0.133981	-9.31782	1.18757e-20	3.52439e-19
fil-1	118.487	1.74978	0.223499	7.82903	4.91664e-15	1.07283e-13
T01C3.11	16.8611	-1.70945	0.61606	-2.77482	0.00552328	0.0249477
T01D3.6	3683.3	1.23948	0.0501778	24.7018	1.02206e-134	2.70101e-132
T01G5.1	218.176	-1.51125	0.169671	-8.90691	5.24769e-19	1.43699e-17
T01G5.7	11.3592	-2.70324	0.936578	-2.88629	0.00389813	0.0183749
T02B5.3	291.021	0.770954	0.13931	5.53407	3.12876e-08	3.92544e-07
T05E12.3	4.78258	-5.29943	1.69215	-3.13177	0.00173757	0.00912004
T05E12.6	2500.78	-2.26816	0.122303	-18.5454	8.88163e-77	1.04134e-74
pzf-1	21.3887	-2.24223	0.620829	-3.61167	0.000304231	0.00197857
cgt-1	225.421	1.63815	0.16715	9.80047	1.12062e-22	3.6298e-21
T06E4.10	202.47	-0.821136	0.187547	-4.37829	1.19613e-05	0.000103774
fbxa-135	12.6139	1.79861	0.662364	2.71545	0.00661864	0.029121
clec-47	312.373	-2.96724	0.171981	-17.2533	1.05733e-66	1.0355e-64
T10C6.7	31.172	-1.84618	0.514917	-3.58539	0.000336571	0.00216011
T10C6.10	38.0629	-2.37419	0.506857	-4.68414	2.8114e-06	2.69113e-05
cyp-34A2	39.6081	-1.70678	0.409497	-4.168	3.07283e-05	0.000247986
T13F3.6	571.281	-4.21794	0.18175	-23.2073	3.83835e-119	7.98809e-117
T16G1.4	122.496	-1.21852	0.241792	-5.03953	4.66676e-07	5.03544e-06
T16G1.5	62.9548	2.54607	0.33647	7.56701	3.81905e-14	7.8595e-13
T16G1.6	338.748	-1.38698	0.314184	-4.41455	1.0122e-05	8.86491e-05
T16G1.7	747.991	-2.04775	0.268805	-7.61797	2.57697e-14	5.35631e-13
T19C4.5	94.4803	-0.60253	0.23874	-2.52379	0.0116097	0.0468014
del-6	926.183	-1.16917	0.104514	-11.1868	4.73266e-29	2.00023e-27
T21C9.13	245.325	-1.47386	0.169482	-8.69628	3.42946e-18	8.94938e-17
gyg-2	947.966	-1.24796	0.0877364	-14.224	6.50098e-46	4.49107e-44
fbxa-127	24.0909	1.62268	0.439864	3.68905	0.000225096	0.00151664
T26F2.2	17.3375	-1.9489	0.654608	-2.9772	0.00290891	0.0142275
T26H5.8	20.3179	-2.50022	0.57156	-4.37439	1.21775e-05	0.00010554
zip-10	161.588	1.02602	0.191536	5.35682	8.47014e-08	1.00441e-06
cnc-10	148.733	-0.83335	0.199166	-4.18421	2.86162e-05	0.000232179
W01F3.2	306.836	-1.40739	0.147971	-9.51125	1.88393e-21	5.76573e-20
clec-49	439.763	-1.34297	0.126662	-10.6028	2.89299e-26	1.10218e-24
W05E10.1	162.401	1.25094	0.185223	6.75372	1.44105e-11	2.47596e-10
W06A7.4	130.524	-1.40581	0.226504	-6.20654	5.41652e-10	8.08061e-09
Y6G8.2	208.641	-0.724372	0.167612	-4.32173	1.54813e-05	0.00013137
ztf-25	22.4499	-2.56826	0.691662	-3.71318	0.000204674	0.00139714
Y17D7B.3	6.23991	3.22226	1.04289	3.08975	0.00200327	0.0103035
Y17D7B.4	448.264	0.642132	0.110064	5.83418	5.40572e-09	7.31706e-08
comt-2	41.5987	2.20046	0.351344	6.26298	3.77698e-10	5.71144e-09
Y32F6A.4	1399.04	0.74563	0.0655835	11.3692	5.95479e-30	2.62974e-28
Y32F6A.5	2262.7	0.940051	0.0561422	16.7441	6.25227e-63	5.81531e-61
crp-1	168.756	0.624883	0.177961	3.51136	0.000445825	0.00277271
Y38H6C.19	10.6455	-6.8521	1.56009	-4.39211	1.12254e-05	9.77466e-05
Y38H6C.21	11.2471	-4.67796	1.16299	-4.02237	5.76166e-05	0.000441241
Y38H6C.23	35.9051	-4.40032	0.631017	-6.97338	3.09419e-12	5.54522e-11
Y39B6A.1	13595.5	-1.18537	0.100838	-11.7553	6.63383e-32	3.11996e-30
Y39B6A.9	100.489	-0.631372	0.225462	-2.80035	0.00510477	0.0233487
Y39B6A.10	30.9128	-1.36479	0.447863	-3.04733	0.00230886	0.0116706
asp-17	80.0557	-2.27115	0.332502	-6.83046	8.46411e-12	1.47559e-10
lact-8	760.904	0.656321	0.090001	7.29237	3.04538e-13	5.90939e-12
Y42A5A.3	50.5646	-1.08221	0.340942	-3.17417	0.00150267	0.0080418
nceh-1	114.843	0.706118	0.214954	3.28497	0.00101993	0.00571166
Y43F8B.14	45.7316	1.21046	0.319617	3.78723	0.000152338	0.00107424
hmit-1.1	766.696	-1.57047	0.294256	-5.33709	9.44525e-08	1.11449e-06
Y59A8B.12	144.265	-0.750734	0.210464	-3.56705	0.000361027	0.0023012
clec-242	26.3283	1.36096	0.457164	2.97696	0.00291124	0.0142347
Y69H2.3	1309.32	0.863979	0.0788004	10.9641	5.68352e-28	2.26918e-26
col-42	3587.52	-0.761	0.149886	-5.0772	3.83036e-07	4.17353e-06
Y75B12B.1	733.3	-1.2772	0.0960833	-13.2926	2.55513e-40	1.53023e-38
fbxa-115	125.587	0.610533	0.200891	3.03913	0.00237261	0.0119557
Y116F11B.2	15.268	-2.0861	0.665716	-3.13362	0.00172662	0.009074
ZC116.1	169.479	-0.768478	0.201472	-3.81432	0.000136561	0.000973704
ZC116.3	165.427	0.634199	0.188856	3.35812	0.000784757	0.00454209
wdr-5.3	399.374	-0.680923	0.123026	-5.53477	3.11631e-08	3.91278e-07
ugt-18	17.8034	2.26737	0.709223	3.19698	0.00138874	0.00749228
ugt-16	834.028	1.04677	0.09035	11.5858	4.86609e-31	2.238e-29
ugt-6	686.756	-1.37079	0.101804	-13.465	2.51348e-41	1.54417e-39
ugt-4	121.229	0.747032	0.216379	3.45242	0.000555582	0.00335627
ugt-5	549.552	1.15961	0.107548	10.7823	4.17245e-27	1.63838e-25
ZK218.1	9.6387	-4.07737	1.19047	-3.42501	0.000614779	0.00366862
ZK228.4	189.809	0.741596	0.172583	4.29704	1.73097e-05	0.000145919
ZK287.4	302.041	0.997246	0.132163	7.5456	4.50225e-14	9.21991e-13
ZK287.9	134.868	0.836555	0.203753	4.10574	4.03019e-05	0.000320127
ZK836.3	67.8751	0.867838	0.280062	3.09874	0.00194345	0.0100611
ZK1037.6	88.0821	1.01353	0.237517	4.26717	1.97966e-05	0.000165542
D2023.1	174.656	-0.890477	0.185119	-4.81028	1.50717e-06	1.50436e-05
R11H6.6	15.0877	-2.79903	0.843686	-3.31761	0.000907898	0.00516949
cyp-34A8	151.068	-0.588279	0.207219	-2.83893	0.00452648	0.020957
cyp-34A9	294.104	1.52162	0.152799	9.9583	2.31991e-23	7.74032e-22
B0222.5	297.022	-1.31037	0.155052	-8.45117	2.88403e-17	7.20963e-16
B0507.1	364.057	0.853549	0.115796	7.37116	1.69154e-13	3.32889e-12
ddn-1	34.2939	-2.01973	0.439357	-4.59701	4.28596e-06	3.99535e-05
dod-20	21.5508	-1.26002	0.501841	-2.5108	0.0120457	0.0482205
C01B4.6	12.8796	-3.23891	0.80749	-4.01108	6.04416e-05	0.000460757
C02H6.1	7.86368	2.72936	0.931255	2.93084	0.00338046	0.0162519
fbxa-105	144.194	0.900073	0.193917	4.64153	3.45837e-06	3.26964e-05
cyp-35A1	11.8432	2.48719	0.805825	3.08651	0.00202522	0.0103907
cyp-35A2	1047.03	0.720353	0.0796062	9.04895	1.44352e-19	4.06653e-18
C04E6.12	63.8436	0.854378	0.277119	3.08307	0.00204875	0.0104888
C04E12.2	104.336	0.634866	0.224514	2.82773	0.00468788	0.0216275
ugt-63	220.293	-2.79985	0.249839	-11.2066	3.78407e-29	1.60717e-27
C05C8.7	1827.28	-0.682884	0.0673615	-10.1376	3.76236e-24	1.30228e-22
irg-1	112.403	4.00256	0.275401	14.5335	7.4273e-48	5.39987e-46
ugt-64	1012.88	-0.666515	0.0762898	-8.73662	2.40188e-18	6.34745e-17
C10G8.3	44.8657	1.23438	0.34626	3.56491	0.000363985	0.00231651
C10G8.4	37.3285	-2.79004	0.533646	-5.22825	1.7112e-07	1.93808e-06
C12D5.9	58.1298	1.27282	0.292843	4.34643	1.38373e-05	0.000118446
C13A2.1	14.684	-2.40828	0.717343	-3.35723	0.000787284	0.00455377
C13A2.3	11.0553	-2.43531	0.878974	-2.77063	0.00559485	0.0252299
ugt-7	106.279	0.939435	0.235594	3.98752	6.67675e-05	0.000506199
C14C6.3	14.3915	-4.11976	1.54565	-2.6654	0.00768971	0.0329964
C14C6.5	2804.46	1.68693	0.0533237	31.6356	1.19765e-219	6.04233e-217
C14C6.6	36.5193	-3.82471	0.909518	-4.20521	2.60844e-05	0.000213405
hex-2	1034.7	0.780149	0.0808323	9.65145	4.8465e-22	1.51957e-20
C16D9.4	331.856	1.32059	0.126928	10.4042	2.37279e-25	8.68231e-24
C17B7.3	6.44493	3.15637	1.04773	3.0126	0.00259024	0.0128767
C17B7.4	20.0625	1.47199	0.500508	2.941	0.00327153	0.0157878
nhr-156	78.1341	-1.52114	0.28001	-5.43244	5.55877e-08	6.7652e-07
C17E7.4	57.4151	-3.27089	0.469517	-6.9665	3.24916e-12	5.79178e-11
C17E7.9	26.2118	-2.89741	0.676229	-4.28466	1.83021e-05	0.00015374
C17E7.12	13.689	-2.38078	0.85398	-2.78786	0.00530576	0.0241578
ugt-48	613.793	0.812716	0.0963357	8.43629	3.27565e-17	8.16413e-16
C24B9.3	1380.85	-0.693327	0.0661432	-10.4822	1.04278e-25	3.87515e-24
C25E10.5	169.819	-0.671571	0.180168	-3.72747	0.000193411	0.00132952
pals-32	23.6156	-1.46874	0.510034	-2.87968	0.00398074	0.0187219
C31B8.7	112.301	1.0134	0.231754	4.37276	1.22688e-05	0.000106276
zmp-3	162.865	-0.838415	0.2103	-3.98676	6.69827e-05	0.000507368
C33G8.2	51.4083	-1.33068	0.343208	-3.8772	0.000105667	0.000767894
ttr-33	424.336	-1.08391	0.122352	-8.85895	8.07718e-19	2.176e-17
irg-2	31.9978	2.7472	0.436407	6.29505	3.07308e-10	4.68961e-09
C49G7.7	11.2895	4.04882	0.90774	4.46034	8.18307e-06	7.28167e-05
cyp-35A4	63.2277	2.11774	0.350653	6.03942	1.54664e-09	2.21792e-08
C49G7.10	114.445	1.20075	0.21444	5.59948	2.14991e-08	2.74704e-07
C50E3.11	35.7008	-1.87413	0.487189	-3.84683	0.000119658	0.000861301
C50E3.13	17.2163	-1.83576	0.678684	-2.70488	0.00683282	0.0298992
D1014.5	531.109	-0.714085	0.10589	-6.74365	1.54455e-11	2.6456e-10
D1014.6	337.542	3.5605	0.147769	24.095	2.81726e-128	6.51452e-126
D1014.7	290.863	3.64897	0.153563	23.7621	8.24353e-125	1.80588e-122
D2063.1	205.635	1.35695	0.392458	3.45755	0.000545103	0.00330015
oac-12	36.5761	-2.97807	0.516812	-5.76238	8.2934e-09	1.10109e-07
DC2.5	124.997	-0.938477	0.222656	-4.21492	2.49868e-05	0.000204928
E02C12.8	76.7599	1.58041	0.254612	6.20713	5.39619e-10	8.05751e-09
F07C3.9	30.2633	-1.33707	0.433253	-3.08613	0.00202782	0.0104003
clec-45	17.268	5.01442	0.79497	6.30768	2.83255e-10	4.34647e-09
F07C4.12	5.21097	-3.75664	1.29937	-2.89112	0.00383867	0.0181511
F07G11.3	3.22364	-4.85284	1.81398	-2.67524	0.00746754	0.0321758
F08F3.6	64.1717	-2.45208	0.381622	-6.42543	1.31497e-10	2.06732e-09
ugt-36	43.6749	-2.37999	0.524443	-4.53813	5.67552e-06	5.18331e-05
ugt-39	179.212	-0.734592	0.179645	-4.08913	4.32989e-05	0.000341489
ugt-37	217.98	0.908135	0.1999	4.54294	5.54742e-06	5.07467e-05
clec-7	64.4596	-1.3302	0.312812	-4.25237	2.11516e-05	0.000176076
F14F9.4	126.195	2.63794	0.2342	11.2636	1.98496e-29	8.56157e-28
pud-2.1	197.199	1.43305	0.31367	4.56866	4.90848e-06	4.52248e-05
pud-4	426.478	2.14599	0.11383	18.8525	2.80293e-79	3.3816e-77
pud-1.1	195.813	1.12945	0.169747	6.65371	2.85799e-11	4.79665e-10
pud-2.2	212.003	1.13211	0.378298	2.99264	0.00276578	0.0136347
pud-3	1458.02	2.18793	0.0739383	29.5912	1.93835e-192	8.0679e-190
atf-8	392.419	-0.713296	0.126372	-5.64442	1.65739e-08	2.13906e-07
F17A9.5	364.176	-2.10445	0.151477	-13.8929	6.99436e-44	4.621e-42
ceh-49	21.8558	-1.4713	0.584325	-2.51795	0.0118039	0.0474578
ddo-2	1385.6	-1.30126	0.0689907	-18.8614	2.37039e-79	2.88064e-77
F18E3.11	597.138	-0.763424	0.116131	-6.5738	4.90483e-11	8.05331e-10
ttr-10	221.378	-0.864525	0.158039	-5.47032	4.49217e-08	5.53182e-07
F20D6.5	133.338	0.589395	0.197157	2.98948	0.00279456	0.013745
F20D6.11	736.446	1.31484	0.0940341	13.9825	1.99265e-44	1.33773e-42
F21C10.9	351.895	-3.05279	0.162086	-18.8344	3.94777e-79	4.72852e-77
F21C10.10	693.129	-1.19663	0.10175	-11.7605	6.23908e-32	2.94262e-30
F21C10.11	39.9608	-0.977766	0.375675	-2.60269	0.00924959	0.038528
F25A2.1	69.6142	2.95321	0.313568	9.41806	4.59483e-21	1.3909e-19
F25B4.8	231.344	0.66062	0.168179	3.92808	8.56258e-05	0.000633311
F25E5.8	2065.26	-0.849782	0.0601095	-14.1372	2.23956e-45	1.5219e-43
F26D11.1	57.5804	-1.09035	0.314422	-3.46781	0.000524715	0.00318948
F26G5.1	30.6825	-1.5798	0.486267	-3.24883	0.00115881	0.00639902
slc-28.1	123.592	-0.95906	0.225298	-4.25686	2.0732e-05	0.000172757
F28A12.3	35.6583	-1.99332	0.414937	-4.80391	1.55596e-06	1.54657e-05
asp-13	2559.56	-2.6871	0.223621	-12.0163	2.91577e-33	1.42778e-31
F31F4.1	125.355	-0.984249	0.222022	-4.43311	9.28831e-06	8.17774e-05
fbxa-72	586.835	-2.95224	0.131943	-22.3752	6.86591e-111	1.24251e-108
F32D1.7	425.025	-1.07488	0.123647	-8.69309	3.52724e-18	9.19014e-17
F35F10.5	27.0391	1.97311	0.453098	4.35471	1.33245e-05	0.000114587
F35F10.6	60.094	1.03428	0.301077	3.43526	0.000591989	0.00354661
arrd-19	121.493	0.682797	0.2127	3.21015	0.00132668	0.00719943
folt-2	1160.51	-1.53104	0.0794096	-19.2803	7.86911e-83	1.02354e-80
F39G3.2	148.614	0.642892	0.181415	3.54375	0.000394473	0.00249623
cyp-33C3	63.199	-0.866646	0.310057	-2.79512	0.00518805	0.0236776
F41E6.5	342.353	-1.07381	0.127331	-8.43322	3.36289e-17	8.36903e-16
F43H9.4	237.262	-1.61736	0.166352	-9.7225	2.4178e-22	7.69675e-21
F44A2.3	160.904	-1.78726	0.229582	-7.78483	6.98069e-15	1.50741e-13
nstp-8	17.8841	-2.561	0.659527	-3.88309	0.000103139	0.000751164
oac-31	71.0142	2.00993	0.298078	6.74297	1.55186e-11	2.65539e-10
oac-32	107.434	3.25646	0.265574	12.262	1.44915e-34	7.35576e-33
irg-3	2332.02	3.2143	0.0688895	46.6588	0	0
pmt-2	9029.4	-1.29772	0.0389425	-33.3241	1.72915e-243	1.06625e-240
F54D11.3	23.8661	-1.29644	0.519058	-2.49767	0.0125011	0.0497327
F54E2.1	2394.03	0.807268	0.0559801	14.4206	3.83788e-47	2.7661e-45
F56A4.2	1070.96	3.84549	0.335656	11.4566	2.17793e-30	9.72129e-29
daam-1	174.969	0.706056	0.174553	4.04493	5.23381e-05	0.000405292
F59A7.2	61.5202	-0.824097	0.321143	-2.56614	0.0102838	0.0421712
F59B1.2	4090.87	-0.744405	0.0472166	-15.7657	5.35471e-56	4.50256e-54
F59E11.5	358.236	-0.875304	0.135244	-6.47204	9.6686e-11	1.54484e-09
F59E11.7	71.5306	-1.36496	0.339687	-4.01828	5.86245e-05	0.000448548
ttr-47	664.235	-0.612269	0.0956857	-6.39875	1.56651e-10	2.44661e-09
H23N18.4	23.8808	2.60206	0.720984	3.60904	0.000307331	0.00199484
K02H11.4	73.7647	-2.22808	0.349588	-6.37345	1.8482e-10	2.86505e-09
K06H6.1	100.725	-4.06165	0.59128	-6.86925	6.45389e-12	1.13345e-10
K06H6.2	184.126	-4.98775	0.571914	-8.72115	2.75402e-18	7.24356e-17
K07B1.4	335.863	-0.658942	0.137714	-4.78486	1.71103e-06	1.68761e-05
cyp-35A5	411.188	2.38769	0.153692	15.5355	1.9942e-54	1.62752e-52
K09C6.9	225.866	-1.05892	0.166372	-6.36475	1.9561e-10	3.02668e-09
cyp-35A3	153.58	3.34459	0.242279	13.8047	2.38711e-43	1.55246e-41
K09D9.12	31.5171	-1.64003	0.49738	-3.29733	0.000976085	0.00550316
cpt-4	1653.98	1.9057	0.076472	24.9202	4.49406e-137	1.2068e-134
K11G9.5	153.515	-0.836096	0.20518	-4.07494	4.6026e-05	0.000361286
nhr-202	106.563	-0.950933	0.254617	-3.73475	0.000187898	0.00129591
nhr-203	128.791	-0.618003	0.204527	-3.02163	0.00251421	0.0125665
M03E7.4	284.372	0.644002	0.13368	4.81749	1.45374e-06	1.45628e-05
R05D8.9	15.6935	-4.9727	1.12558	-4.4179	9.96639e-06	8.74238e-05
R08E5.1	70.6829	-1.56546	0.317349	-4.93292	8.10084e-07	8.46116e-06
R08E5.3	4036.46	-1.57583	0.0589334	-26.7391	1.6527e-157	5.09551e-155
cyp-33C8	111.406	0.702746	0.229672	3.05978	0.00221499	0.011226
R09A1.3	148.945	-0.696884	0.188082	-3.70522	0.000211211	0.00143646
hacd-1	649.245	-0.99359	0.0888183	-11.1868	4.73357e-29	2.00023e-27
nhr-210	76.4956	0.756393	0.267864	2.82379	0.00474587	0.0218573
lipl-3	21.1282	-6.67767	1.49875	-4.45549	8.37036e-06	7.4364e-05
R12A1.3	1002.15	0.595267	0.0745997	7.97947	1.46959e-15	3.31535e-14
ugt-53	60.5566	-1.84738	0.329664	-5.60382	2.09683e-08	2.68746e-07
lgc-1	18.364	-1.59311	0.573598	-2.77739	0.00547972	0.0247845
T05H4.15	16.3578	-1.70844	0.657824	-2.5971	0.00940134	0.0390331
cyp-34A4	68.9588	2.43884	0.298189	8.17883	2.86617e-16	6.73994e-15
T10B5.8	87.8538	-2.19913	0.310053	-7.09276	1.31467e-12	2.4347e-11
T10B5.10	342.066	0.612223	0.12421	4.92892	8.26848e-07	8.61464e-06
T15B7.1	1265.16	-1.71652	0.0789451	-21.7432	8.0167e-105	1.37598e-102
lgc-54	24.7592	-2.01217	0.539125	-3.73229	0.000189744	0.00130701
ugt-9	210.925	1.99532	0.198554	10.0493	9.25528e-24	3.15115e-22
T19H12.6	75.7664	0.909035	0.261432	3.47714	0.000506801	0.00309528
ugt-10	48.7157	5.14298	0.538449	9.55148	1.27862e-21	3.96418e-20
arrd-22	147.792	1.15958	0.190512	6.08663	1.1531e-09	1.67084e-08
T20D4.10	74.6199	0.9063	0.257311	3.5222	0.000427985	0.00267575
T20D4.11	99.6384	0.764559	0.223968	3.41369	0.000640887	0.00380126
T20D4.12	15.1358	2.62038	0.587068	4.46351	8.06293e-06	7.18222e-05
T22F3.11	28.0039	-2.35009	0.49011	-4.79503	1.62647e-06	1.61089e-05
T23B12.5	31.0046	-2.46039	0.547176	-4.49651	6.90765e-06	6.2098e-05
T23B12.8	47.7221	-0.898001	0.343641	-2.6132	0.00896994	0.0375888
T24A6.7	7.53957	2.9442	0.872153	3.37578	0.000736068	0.00429993
T27E4.7	304.431	-0.763305	0.143002	-5.33773	9.41159e-08	1.1113e-06
T28A11.2	245.553	0.994977	0.145491	6.83877	7.98758e-12	1.3969e-10
T28C12.2	43.7956	0.918022	0.361839	2.5371	0.0111774	0.045267
T28C12.4	606.794	-0.944623	0.110439	-8.55331	1.19607e-17	3.04486e-16
cpt-6	719.775	0.601045	0.093541	6.42548	1.31458e-10	2.06732e-09
clec-218	272.218	-2.00974	0.441989	-4.54704	5.44065e-06	4.98796e-05
W02D7.5	52.1196	0.869209	0.323804	2.68437	0.00726674	0.0314571
era-1	661.18	-1.16068	0.100533	-11.5453	7.79958e-31	3.53829e-29
kel-8	435.4	-1.1071	0.119708	-9.24833	2.28033e-20	6.68401e-19
W03F9.4	57.0424	0.876577	0.299959	2.92232	0.00347429	0.0166456
cpr-8	159.496	-0.773441	0.198379	-3.89881	9.66652e-05	0.000707419
W07B8.4	18.641	-2.60145	0.633182	-4.10853	3.98178e-05	0.000316584
clec-209	699.247	4.61941	0.802244	5.75811	8.50608e-09	1.12843e-07
pud-1.2	202.014	1.01941	0.167507	6.08578	1.15923e-09	1.6768e-08
cyp-29A3	164.858	0.808798	0.193128	4.18789	2.81565e-05	0.000228896
Y39D8A.1	216.427	-0.859622	0.156519	-5.49213	3.97123e-08	4.91343e-07
clec-204	71.5673	-0.812991	0.292795	-2.77665	0.00549216	0.0248273
Y46H3C.5	20.0821	-3.09368	0.729755	-4.23934	2.24175e-05	0.000185593
Y46H3C.7	25.7759	-2.2414	0.615128	-3.6438	0.000268638	0.00176962
Y47D7A.6	17.2842	-2.91867	0.754555	-3.86807	0.000109699	0.000793958
ugt-29	332.679	1.38565	0.12523	11.0648	1.85864e-28	7.54743e-27
Y58A7A.3	304.091	1.27809	0.136336	9.37457	6.946e-21	2.08368e-19
Y58A7A.4	40.1582	1.44281	0.360379	4.00358	6.23909e-05	0.000475181
Y58A7A.5	112.879	1.18635	0.217251	5.46076	4.74102e-08	5.82103e-07
clec-210	131.622	-4.4314	0.34953	-12.6782	7.81202e-37	4.26434e-35
ZC196.1	15.353	-2.62342	0.70612	-3.71526	0.000202997	0.0013874
ZC196.4	31.9736	-1.75625	0.458642	-3.82923	0.000128543	0.000920876
ZC196.5	190.967	-0.670841	0.17492	-3.83513	0.000125498	0.000900609
lipl-5	6359.16	-0.638953	0.0421107	-15.1732	5.32332e-52	4.22038e-50
dod-19	8576.67	0.68945	0.0365061	18.8859	1.49042e-79	1.82456e-77
ZK105.3	112.576	0.888752	0.219081	4.05673	4.97647e-05	0.000387165
ZK105.6	16.6628	1.78228	0.54366	3.2783	0.00104435	0.0058386
ZK488.6	16.2914	-4.85261	1.57258	-3.08576	0.00203035	0.0104042
swm-1	341.696	-0.69631	0.131806	-5.28284	1.27199e-07	1.4727e-06
F32D8.11	94.2491	-2.72484	0.293561	-9.28202	1.66293e-20	4.90889e-19
R11G10.3	29.3426	-1.09388	0.42833	-2.55384	0.0106543	0.0434444
Y45G12C.16	38.0572	-2.01088	0.751641	-2.67533	0.00746568	0.0321758
fipr-5	13.7727	-2.03793	0.733335	-2.77899	0.00545288	0.0247034
C30G7.4	31.4608	-1.60097	0.498255	-3.21315	0.0013129	0.00713627
F09C6.12	6.53948	-3.19693	1.26519	-2.52684	0.0115094	0.0464196
Y51A2D.21	88.704	-1.84834	0.295885	-6.24681	4.18915e-10	6.28902e-09
Y68A4A.13	66.2803	-1.33172	0.29947	-4.44692	8.71097e-06	7.7102e-05
W03F9.11	37.5446	-1.44616	0.43205	-3.34721	0.000816284	0.00470416
Y73C8B.5	9.4427	2.55351	0.84679	3.01552	0.00256536	0.012797
Y39H10B.2	238.992	-0.731455	0.156158	-4.68406	2.81252e-06	2.69113e-05
H23N18.6	21.9079	1.63538	0.513398	3.18539	0.00144558	0.00776619
K11D12.13	126.597	-3.16031	0.31795	-9.93963	2.79867e-23	9.26342e-22
T23B12.11	234.755	-0.907543	0.159597	-5.68648	1.29686e-08	1.6961e-07
bus-1	109.674	-1.43356	0.245008	-5.85105	4.88469e-09	6.63338e-08
fbxa-85	26.9093	1.20881	0.442633	2.73096	0.00631499	0.0279264
T10H9.8	72.2693	-1.43965	0.311099	-4.62763	3.69882e-06	3.48115e-05
F18E3.12	286.568	-1.62569	0.16001	-10.1599	2.99335e-24	1.0426e-22
F18E3.13	755.34	-0.652878	0.0940013	-6.94542	3.77336e-12	6.69038e-11
C37H5.14	152.88	0.696526	0.189812	3.66955	0.000242977	0.00161813
M01B2.13	13.6276	-2.32708	0.867539	-2.68239	0.00730972	0.0316025
eol-1	13.8527	-2.13816	0.718112	-2.97748	0.00290629	0.0142189
C25F9.11	61.1777	2.94312	0.343395	8.57066	1.02892e-17	2.6314e-16
Y37H2A.14	136.193	1.6797	0.226703	7.40922	1.27045e-13	2.52107e-12
F10A3.17	340.447	0.585474	0.126248	4.63748	3.52678e-06	3.32865e-05
T10C6.15	138.312	1.2203	0.19277	6.33034	2.44615e-10	3.77442e-09
Y70C5A.3	88.3337	-0.764003	0.249443	-3.06284	0.00219248	0.0111254
C49G7.12	31.9144	3.95758	0.495352	7.98943	1.35559e-15	3.06647e-14
C08E8.10	165.897	0.909687	0.187224	4.85881	1.18094e-06	1.2018e-05
T05E12.10	5.01063	-5.09059	1.71802	-2.96305	0.00304605	0.0148156
Y36E3A.2	65.9348	0.90556	0.282807	3.20204	0.00136458	0.00737864
F22F7.8	202.155	0.657209	0.163078	4.03003	5.57706e-05	0.000429276
R08A2.9	17.9611	1.63511	0.57505	2.84342	0.0044632	0.0206985
linc-108	6.36014	-4.4742	1.62006	-2.76174	0.00574941	0.0258359
ZK105.13	22.2213	1.46631	0.461877	3.17468	0.00150001	0.00803013
T18H9.11	6.03482	-2.94637	1.17675	-2.50383	0.0122857	0.0489997
T19H12.15	31.6731	-1.74016	0.470882	-3.69554	0.000219418	0.00148258
C53A3.4	7.83139	-6.48078	1.60187	-4.04576	5.21545e-05	0.000404246
abf-5	62.0343	-0.805585	0.312506	-2.57783	0.00994243	0.0408821
abf-6	65.9731	-0.863221	0.309628	-2.78792	0.00530469	0.0241578
abu-9	12.0299	-3.59301	1.21455	-2.9583	0.00309341	0.0150327
abu-10	691.757	-0.86669	0.0989343	-8.76025	1.94813e-18	5.17296e-17
amt-4	845.202	-0.87108	0.0863177	-10.0916	6.02071e-24	2.07534e-22
aqp-7	4197.05	-0.761512	0.0535917	-14.2095	7.99815e-46	5.50253e-44
arl-7	26.159	1.4186	0.452769	3.13317	0.00172928	0.00908513
bca-1	644.041	-0.615591	0.100546	-6.12245	9.21481e-10	1.35289e-08
cah-3	1941.35	-0.710019	0.0617337	-11.5013	1.29928e-30	5.83064e-29
cdh-9	196.033	0.746932	0.157902	4.73034	2.24141e-06	2.17466e-05
ceh-39	87.349	-1.12328	0.267093	-4.20559	2.60404e-05	0.00021315
clc-1	649.534	1.03214	0.0912905	11.3061	1.22353e-29	5.34659e-28
clc-2	68.7018	-0.875346	0.302373	-2.89492	0.00379256	0.0179842
col-19	7008.89	-1.23756	0.050411	-24.5494	4.39011e-133	1.14205e-130
col-178	7018.54	-0.807221	0.0537914	-15.0065	6.65771e-51	5.0846e-49
col-179	1623.94	-2.05519	0.0763781	-26.9081	1.76787e-159	5.66025e-157
col-182	978.438	0.783781	0.0824325	9.50815	1.94081e-21	5.92891e-20
col-184	7115.98	-0.599186	0.0440514	-13.602	3.89707e-42	2.43919e-40
crb-1	270.333	0.620342	0.153588	4.039	5.36793e-05	0.000414521
dao-4	1992.96	0.654317	0.0583204	11.2193	3.27718e-29	1.39544e-27
eat-20	1144.88	0.64414	0.0710982	9.05988	1.30599e-19	3.69787e-18
fkh-3	6.28809	-4.47384	1.62067	-2.7605	0.00577134	0.0259135
flp-20	88.1139	-0.730139	0.255163	-2.86146	0.0042169	0.0196935
meg-3	115.502	-1.83367	0.254342	-7.20944	5.61812e-13	1.0617e-11
gpd-2	6424.08	-0.607943	0.0426252	-14.2625	3.74646e-46	2.643e-44
gpn-1	71.5957	0.899713	0.270404	3.32729	0.000876946	0.00501555
his-24	463.418	0.601332	0.218799	2.74834	0.00598987	0.026736
hsp-43	674.726	-0.831585	0.0996274	-8.34695	7.00501e-17	1.72269e-15
inx-2	25.3741	-2.04604	0.598606	-3.418	0.000630824	0.00375495
inx-3	137.332	-0.781697	0.218391	-3.57935	0.000344451	0.00220144
lec-9	3408.8	0.596761	0.051244	11.6455	2.41951e-31	1.11896e-29
let-4	1147.2	-0.694881	0.0770083	-9.02346	1.82247e-19	5.06548e-18
lgx-1	1513.56	0.810845	0.0659422	12.2963	9.48083e-35	4.90206e-33
mes-1	40.0144	-1.21754	0.428932	-2.83855	0.00453194	0.0209764
mrp-4	663.385	-0.786125	0.100095	-7.85375	4.03773e-15	8.86863e-14
mxl-3	2116.35	-1.23781	0.0660726	-18.734	2.61332e-78	3.08576e-76
nac-1	235.68	-0.825756	0.160572	-5.14261	2.70955e-07	2.99742e-06
nas-15	1373.79	0.822408	0.0701412	11.725	9.48644e-32	4.43651e-30
nhr-3	315.684	-0.934582	0.142042	-6.57964	4.71593e-11	7.75078e-10
nhr-25	105.747	0.684259	0.233066	2.9359	0.00332583	0.0160173
nhr-120	224.556	-0.821543	0.164077	-5.00705	5.52694e-07	5.89481e-06
nhr-137	222.286	-1.6366	0.166437	-9.83317	8.10244e-23	2.62958e-21
nhx-1	54.898	-0.897882	0.322404	-2.78496	0.00535341	0.0243455
pes-8	2494.11	0.607096	0.0528375	11.4899	1.48343e-30	6.63916e-29
pes-23	120.389	-1.61114	0.239733	-6.72057	1.81021e-11	3.07846e-10
pgp-3	409.676	0.666576	0.122139	5.45751	4.8286e-08	5.91983e-07
pgp-5	290.347	3.38303	0.166065	20.3717	2.98318e-92	4.43456e-90
pgp-6	216.777	2.5876	0.169507	15.2654	1.3001e-52	1.04065e-50
pgp-7	14.8551	4.10524	0.700669	5.85902	4.65606e-09	6.33841e-08
pgp-10	107.205	-0.720539	0.244435	-2.94777	0.00320076	0.0154866
pgp-13	69.6298	-2.04358	0.324828	-6.29126	3.14894e-10	4.79659e-09
pgp-14	531.169	-0.648127	0.115844	-5.59483	2.20833e-08	2.81735e-07
abu-12	2322.14	0.633405	0.0524324	12.0804	1.34046e-33	6.62234e-32
rgs-9	23.9294	-3.91962	0.93213	-4.20502	2.61059e-05	0.000213476
spp-4	953.859	-0.670508	0.0925989	-7.24099	4.4541e-13	8.47501e-12
sto-2	60.8879	0.834136	0.298667	2.79286	0.00522444	0.0238371
sul-3	101.038	-0.935323	0.252174	-3.70904	0.000208046	0.00141783
tag-52	123.995	-0.747173	0.22056	-3.38762	0.000705029	0.00413311
tbh-1	326.162	-2.0649	0.159672	-12.9321	2.96594e-38	1.6515e-36
twk-26	126.489	-1.15275	0.209109	-5.51267	3.53437e-08	4.40447e-07
twk-28	70.4842	1.05652	0.26262	4.02299	5.74644e-05	0.000440278
slcf-2	229.023	0.59752	0.150955	3.95825	7.54994e-05	0.000564686
vab-3	242.915	0.632247	0.145437	4.34722	1.37875e-05	0.00011808
vit-1	4004.76	-2.08975	0.064567	-32.3655	8.38599e-230	4.65394e-227
vit-2	23648.2	-2.52811	0.0445277	-56.7762	0	0
vit-3	1868.53	-1.63396	0.0806325	-20.2643	2.65655e-91	3.87973e-89
vit-4	1627.52	-2.25577	0.0794222	-28.4023	1.89365e-177	6.5682e-175
vit-5	7476.06	-2.36658	0.0579385	-40.8464	0	0
wrt-6	2940.84	0.901774	0.0510633	17.6599	8.53474e-70	8.88093e-68
zig-2	55.3019	0.743115	0.294621	2.52228	0.0116597	0.0469576
zig-3	37.2992	-1.90172	0.405412	-4.69082	2.72114e-06	2.60969e-05
B0198.3	210.948	0.601764	0.155548	3.86867	0.000109432	0.000792486
C04B4.2	131.966	-2.55657	0.280696	-9.10798	8.39326e-20	2.3928e-18
C05C9.1	134.289	0.982688	0.190991	5.14521	2.67221e-07	2.95809e-06
C05G5.1	402.503	1.09891	0.114787	9.57344	1.03409e-21	3.21804e-20
gpx-3	104.308	-1.80492	0.288325	-6.26003	3.84897e-10	5.80974e-09
C11E4.7	83.2913	-0.901694	0.276256	-3.26398	0.00109859	0.00611311
C11G10.1	196.121	-0.876467	0.178817	-4.90148	9.51171e-07	9.82995e-06
C17G1.2	143.642	-0.799136	0.201311	-3.96967	7.19736e-05	0.000541232
C23H4.2	99.428	0.970335	0.237232	4.09023	4.30947e-05	0.000340201
C23H4.7	253.301	0.60857	0.153523	3.96404	7.36933e-05	0.000553165
syg-2	222.095	0.605516	0.159049	3.8071	0.000140604	0.000998256
C27C12.3	65.7719	-1.47424	0.320226	-4.60375	4.1496e-06	3.87909e-05
C29F7.2	2331.7	0.951879	0.0581589	16.3669	3.29687e-60	2.93527e-58
C29F7.3	807.675	-0.693501	0.0921065	-7.52934	5.09982e-14	1.03925e-12
jmjd-3.3	38.6868	1.31167	0.363526	3.6082	0.000308329	0.00200053
C30F2.3	80.368	-0.996006	0.27544	-3.61606	0.000299126	0.00194918
C30F2.4	26.6761	2.47825	0.446017	5.55639	2.75407e-08	3.47895e-07
C33D3.3	108.199	-0.828351	0.241705	-3.42711	0.000610037	0.00364555
C33G3.4	325.172	0.681929	0.130846	5.21169	1.87133e-07	2.10939e-06
C35C5.8	124.802	-1.71449	0.234896	-7.2989	2.90122e-13	5.64941e-12
lron-1	97.0978	0.959444	0.233174	4.11471	3.87659e-05	0.00030881
sams-1	8569.69	-0.759148	0.0451872	-16.8001	2.43755e-63	2.27993e-61
C49F5.3	45.9728	-1.34223	0.371818	-3.6099	0.00030631	0.00199039
C49F5.6	59.9185	-2.54642	0.406668	-6.26166	3.80895e-10	5.75455e-09
C49F5.7	105.917	-1.5298	0.263506	-5.80556	6.4151e-09	8.64818e-08
gcsh-1	382.833	-0.937627	0.131358	-7.13796	9.47238e-13	1.77197e-11
nspc-19	48.9827	1.05187	0.334937	3.14051	0.00168657	0.00890004
D1053.3	122.348	0.732953	0.222537	3.29363	0.000989031	0.00556485
E01G6.1	891.789	0.942848	0.0914311	10.3121	6.21175e-25	2.24825e-23
E02H4.6	50.14	-3.06076	0.497921	-6.14708	7.89218e-10	1.16487e-08
F08B12.4	3168.79	-0.701276	0.061554	-11.3929	4.53862e-30	2.01503e-28
spin-3	106.382	1.08428	0.214082	5.06478	4.0888e-07	4.4464e-06
F09A5.2	67.6784	0.984196	0.280309	3.51111	0.000446241	0.002774
F09C8.1	1126.64	-0.844983	0.0755419	-11.1856	4.79558e-29	2.02131e-27
scav-4	509.902	0.862497	0.10932	7.88968	3.02972e-15	6.69877e-14
vwa-8	1510.14	-0.592543	0.0823788	-7.19291	6.34239e-13	1.19586e-11
F16B12.4	124.435	-0.638174	0.206432	-3.09145	0.00199183	0.0102542
F17H10.1	892.957	-1.22821	0.0862917	-14.2332	5.70205e-46	3.95556e-44
F18H3.4	523.973	0.590107	0.102541	5.75481	8.67381e-09	1.14976e-07
F19H6.4	44.3409	-2.97651	0.502168	-5.92731	3.07943e-09	4.27246e-08
F21G4.3	61.7763	2.28776	0.315748	7.24553	4.30752e-13	8.22431e-12
cept-1	762.687	-1.23298	0.0931411	-13.2377	5.31312e-40	3.14798e-38
F23D12.2	11.874	-2.75634	1.02999	-2.67609	0.00744876	0.0321197
F31B9.3	43.2889	-1.72349	0.462637	-3.72537	0.000195031	0.00133955
F31F6.2	34.5509	-1.75676	0.476143	-3.68957	0.000224637	0.00151416
F40E10.5	1238.75	0.849251	0.0700908	12.1164	8.64244e-34	4.28238e-32
nspc-13	158.491	0.98454	0.19062	5.16493	2.40529e-07	2.67506e-06
nspc-10	221.272	0.878751	0.161287	5.44836	5.08354e-08	6.21408e-07
F44A6.5	980.02	-1.72435	0.0821102	-21.0004	6.49943e-98	1.02084e-95
F45B8.3	175.769	0.724912	0.163407	4.43622	9.15506e-06	8.07323e-05
arrd-24	29.1953	1.23514	0.405356	3.04705	0.00231096	0.0116768
gmeb-2	241.415	0.651399	0.147463	4.41737	9.99073e-06	8.75866e-05
F54B11.10	48.9383	-1.04068	0.358452	-2.90326	0.00369303	0.0176075
F54B11.11	291.381	-2.52495	0.158929	-15.8873	7.75395e-57	6.62028e-55
F54E4.4	65.9612	0.74063	0.288171	2.5701	0.0101669	0.0417491
F54F7.2	67.951	-0.981865	0.300172	-3.27101	0.00107163	0.00597508
F54F7.3	362.348	-0.717733	0.126259	-5.68461	1.3111e-08	1.71205e-07
F57G12.2	106.124	0.71457	0.216859	3.29509	0.000983892	0.00553967
F58A3.3	24.8365	-2.24843	0.576434	-3.9006	9.59563e-05	0.000703159
F59D12.2	159.292	0.676533	0.186708	3.62349	0.000290658	0.00189846
H06A10.1	213.24	-2.85333	0.239605	-11.9085	1.06899e-32	5.15875e-31
meg-1	262.417	-2.56773	0.194335	-13.2129	7.39089e-40	4.31758e-38
meg-2	36.0375	-1.37646	0.444563	-3.09621	0.0019601	0.0101347
K02D3.2	77.818	0.641444	0.244388	2.6247	0.00867254	0.0365041
K03A11.1	3.5409	-4.71744	1.81782	-2.59511	0.00945611	0.0391824
K04C1.5	53.1206	-2.41445	0.420976	-5.73536	9.73036e-09	1.2847e-07
K08H2.3	28.0576	-1.41651	0.50921	-2.78177	0.00540635	0.0245393
cyp-14A1	25.6619	-1.82434	0.492545	-3.70391	0.000212301	0.00144152
cyp-14A2	139.448	-0.661478	0.196872	-3.35994	0.000779599	0.00451776
mct-3	1290.36	-0.664797	0.0713122	-9.32234	1.13805e-20	3.38347e-19
M79.2	412.744	-0.84624	0.115413	-7.33229	2.26256e-13	4.41611e-12
R01E6.2	191.299	0.699086	0.165211	4.23147	2.3217e-05	0.000191546
R03G8.3	184.588	1.14124	0.184667	6.17998	6.411e-10	9.52157e-09
R03G8.6	389.504	-0.595764	0.124636	-4.78004	1.75257e-06	1.72247e-05
R04D3.2	32.8991	-4.11977	0.798936	-5.15658	2.51506e-07	2.78969e-06
R04D3.3	132.02	-2.43284	0.273623	-8.8912	6.04526e-19	1.64996e-17
R04D3.4	13.3414	-2.70537	0.904234	-2.9919	0.00277251	0.0136567
R07A4.2	105.222	0.896531	0.218369	4.10558	4.03298e-05	0.000320196
R07B1.9	199.775	-0.942611	0.172805	-5.45477	4.9035e-08	6.00724e-07
R07E3.4	309.225	-0.966805	0.141736	-6.82114	9.03188e-12	1.56964e-10
R09A8.1	23.6046	-2.20528	0.635096	-3.47235	0.000515917	0.00314288
R09A8.2	20.5801	-3.37506	0.851945	-3.9616	7.44504e-05	0.000558565
slc-25A21	162.662	-0.949471	0.189325	-5.01504	5.30226e-07	5.6697e-06
T04F8.7	232.385	0.754984	0.152939	4.93649	7.95409e-07	8.32355e-06
T04F8.8	1493.41	-1.47546	0.0775086	-19.0361	8.57471e-81	1.07339e-78
vap-2	245.704	-2.99793	0.231109	-12.972	1.76451e-38	9.89136e-37
T09B9.1	115.333	-2.64121	0.272113	-9.7063	2.8345e-22	8.98888e-21
W02H3.1	39.4563	-2.33351	0.433669	-5.38086	7.41292e-08	8.84081e-07
W04G3.7	41.1012	1.00704	0.357043	2.82051	0.00479478	0.0220581
W06D11.1	24.9689	-1.36457	0.506103	-2.69624	0.00701278	0.0305643
W06D11.3	35.2876	-2.11993	0.473069	-4.48122	7.42161e-06	6.64314e-05
dot-1.3	153.946	0.788038	0.188735	4.17538	2.97492e-05	0.000240551
Y62H9A.3	259.786	-2.76241	0.214782	-12.8615	7.41412e-38	4.10092e-36
Y62H9A.4	265.52	-2.53491	0.200839	-12.6216	1.60483e-36	8.73163e-35
Y62H9A.5	425.655	-2.56526	0.159168	-16.1166	1.94897e-58	1.69887e-56
ule-5	508.824	-2.40173	0.138098	-17.3915	9.56608e-68	9.53686e-66
Y70D2A.1	155.458	-0.631004	0.192663	-3.27518	0.00105596	0.0058956
cbs-1	599.977	0.908282	0.102809	8.83467	1.0039e-18	2.69581e-17
ZC373.2	258.998	-2.05048	0.186878	-10.9723	5.19305e-28	2.08335e-26
H40L08.2	142.169	-0.644824	0.192972	-3.34153	0.000833169	0.00478895
B0410.3	831.129	-1.12663	0.0913463	-12.3336	5.97487e-35	3.09893e-33
B0416.4	7.7678	-3.40838	1.23933	-2.75018	0.00595631	0.0266219
B0416.7	22.6744	-2.58748	0.641339	-4.03449	5.4721e-05	0.000421978
acl-12	600.577	-1.21625	0.102767	-11.8351	2.57146e-32	1.21972e-30
C02F12.5	49.9367	-2.17738	0.434332	-5.01318	5.35391e-07	5.72126e-06
nspc-7	48.7768	1.62881	0.322594	5.04909	4.43916e-07	4.80231e-06
C05D9.9	218.124	-1.26911	0.179411	-7.0738	1.50745e-12	2.77321e-11
C05E11.3	108.273	0.868874	0.217317	3.99819	6.38288e-05	0.000485244
C05E11.7	81.6352	0.806291	0.261643	3.08164	0.00205862	0.0105232
C06G1.2	545.767	0.815462	0.0977441	8.34282	7.25379e-17	1.78124e-15
C07D8.6	3170.94	0.749176	0.0597959	12.5289	5.18825e-36	2.77747e-34
C10A4.4	39.5123	-1.25231	0.415668	-3.01276	0.00258885	0.0128767
dct-1	596.735	-0.664872	0.101964	-6.52067	6.99929e-11	1.13911e-09
C16E9.1	128.444	-1.79851	0.488224	-3.68378	0.000229802	0.00154398
C18A11.1	112.096	0.689577	0.215106	3.20575	0.00134713	0.00729615
C18A11.3	674.089	-0.744343	0.0933205	-7.97621	1.509e-15	3.39965e-14
C26B9.2	87.6355	0.687579	0.247253	2.78088	0.00542124	0.0245935
C31H2.4	138.066	-0.661458	0.209926	-3.1509	0.00162765	0.00862471
meg-4	62.114	-2.36489	0.377896	-6.25805	3.89818e-10	5.87337e-09
fbxa-170	14.4161	-2.17152	0.79696	-2.72476	0.00643488	0.0284176
C39D10.7	3097.37	-0.968203	0.0589627	-16.4206	1.36192e-60	1.21907e-58
C39D10.8	334.967	-0.83474	0.141606	-5.89479	3.75159e-09	5.15773e-08
pks-1	180.818	-1.32965	0.184115	-7.22186	5.12794e-13	9.71275e-12
C41G11.1	102.004	-0.705095	0.236264	-2.98435	0.00284183	0.0139404
C44C1.6	27.7089	-1.62793	0.461361	-3.52854	0.000417857	0.0026226
C44E12.1	118.824	-1.12848	0.231858	-4.86713	1.13233e-06	1.15515e-05
C45B2.1	426.674	-2.45496	0.161817	-15.1712	5.48404e-52	4.32719e-50
C45B2.8	85.173	-0.895348	0.254045	-3.52437	0.000424498	0.00265595
ets-9	254.541	0.689476	0.15551	4.43365	9.26517e-06	8.16601e-05
dop-4	14.5797	-1.94806	0.660197	-2.95072	0.00317032	0.0153527
C53B7.3	288.83	-0.856819	0.177571	-4.82521	1.39856e-06	1.40353e-05
clec-86	211.77	1.75681	0.171561	10.2401	1.31092e-24	4.65364e-23
C54G7.1	15.9203	1.56484	0.601324	2.60232	0.00925947	0.0385595
npr-8	77.666	1.15015	0.261436	4.39938	1.08562e-05	9.47303e-05
C56G3.2	13.0412	1.6656	0.643157	2.58972	0.00960533	0.0397117
F02E8.4	176.105	-1.90707	0.230244	-8.28283	1.20284e-16	2.91926e-15
fbxa-53	27.9273	1.72127	0.45178	3.80998	0.000138978	0.000988401
F08F1.4	28.5934	-1.88685	0.507284	-3.71951	0.000199614	0.00136708
F10D7.2	425.875	0.823418	0.11174	7.36906	1.71832e-13	3.37761e-12
F10D7.3	289.693	-0.64434	0.15407	-4.18213	2.88793e-05	0.000234086
F13B9.2	147.226	0.717286	0.198427	3.61487	0.000300504	0.00195739
F13C5.3	40.4546	1.09021	0.359855	3.02959	0.00244884	0.0122809
F14B8.4	75.6115	-1.39898	0.289468	-4.83293	1.34536e-06	1.35341e-05
F14H12.3	66.5605	-1.08133	0.321793	-3.36033	0.000778488	0.0045129
ent-5	45.7029	-3.27245	0.557018	-5.87495	4.2297e-09	5.77689e-08
F18E9.3	159.914	-1.8045	0.210172	-8.58582	9.01913e-18	2.31728e-16
F18E9.4	106.888	-0.666674	0.22511	-2.96156	0.0030609	0.0148834
F21E9.2	61.1507	0.733465	0.278947	2.62941	0.00855338	0.0361251
ets-4	1322.66	0.629606	0.0705391	8.92564	4.43141e-19	1.2215e-17
ilys-5	3897.37	-1.45402	0.0494194	-29.422	2.8758e-190	1.16778e-187
F22H10.6	175.835	-1.01727	0.182902	-5.56183	2.66962e-08	3.3774e-07
F25E2.3	177.24	-1.11663	0.173233	-6.44584	1.14964e-10	1.81893e-09
mltn-13	100.783	0.628017	0.22781	2.75676	0.00583769	0.026169
F26A10.2	1722.54	0.646685	0.0648119	9.97787	1.90515e-23	6.38205e-22
F28B4.3	7880.06	0.908305	0.0468656	19.3811	1.11539e-83	1.48561e-81
F35B3.4	1190.96	-1.4421	0.0872071	-16.5364	2.005e-61	1.82411e-59
F38B6.2	85.055	0.794697	0.240608	3.30287	0.000957	0.00540928
F38B6.3	10.3574	1.83711	0.735083	2.49919	0.0124479	0.0495921
marg-1	222.109	-0.927179	0.175812	-5.27369	1.33711e-07	1.54379e-06
F47E1.4	47.2635	-1.90563	0.410024	-4.64761	3.35806e-06	3.17841e-05
F48E3.4	289.661	-1.27721	0.155515	-8.21275	2.16172e-16	5.13416e-15
F48E3.8	126.426	0.615899	0.214108	2.87658	0.00402006	0.0188854
tbc-16	60.3964	0.807514	0.302793	2.66689	0.00765571	0.0328844
F49E10.2	616.194	0.710258	0.094945	7.48073	7.39126e-14	1.4916e-12
F52G3.5	86.9546	1.09351	0.230729	4.73936	2.14396e-06	2.08376e-05
F53A9.1	380.405	0.871512	0.128914	6.76039	1.3762e-11	2.36698e-10
F53A9.6	341.38	0.629041	0.137923	4.5608	5.09601e-06	4.68489e-05
F53A9.8	629.026	-0.78368	0.10187	-7.69291	1.4383e-14	3.03502e-13
F53B1.4	4409.63	0.61823	0.044931	13.7595	4.46316e-43	2.85796e-41
F55A4.7	7.70263	2.58921	0.997154	2.59659	0.0094153	0.0390716
fbxa-190	56.3582	1.3267	0.308643	4.29851	1.71951e-05	0.000145026
F56F10.1	2214.93	0.871829	0.0547899	15.9122	5.21394e-57	4.52119e-55
H02F09.3	203.826	2.48016	0.179851	13.7901	2.92416e-43	1.89434e-41
H11E01.2	60.0014	-1.86857	0.35483	-5.26611	1.39344e-07	1.60328e-06
H11L12.1	168.462	-0.696483	0.190516	-3.65578	0.000256406	0.00169805
K05B2.4	318.342	1.72816	0.138563	12.4721	1.06027e-35	5.58621e-34
K06A9.1	891.048	0.999108	0.0794965	12.568	3.16825e-36	1.70156e-34
K09E2.3	1481.04	-0.587968	0.0694285	-8.46869	2.48171e-17	6.2414e-16
K09E3.7	18.7678	-2.33388	0.664912	-3.51006	0.000448	0.0027817
asp-14	10904.2	2.26488	0.0499277	45.3631	0	0
M02D8.5	129.789	-0.742408	0.215683	-3.44212	0.000577172	0.00347158
M02D8.6	737.691	-1.05738	0.0960334	-11.0105	3.39966e-28	1.37048e-26
clec-265	1367.9	1.79829	0.0704132	25.5391	7.2577e-144	2.01389e-141
endu-2	4779.22	2.08548	0.0444382	46.9299	0	0
M60.7	118.5	-0.638548	0.219008	-2.91564	0.00354965	0.0169822
hrg-1	389.857	-0.770876	0.155659	-4.95234	7.33251e-07	7.73631e-06
gpx-7	137.727	-1.25825	0.202932	-6.20036	5.63339e-10	8.38912e-09
R04A9.6	39.1594	-1.24331	0.382158	-3.25339	0.00114038	0.00631607
R09F10.8	182.904	-2.66994	0.242384	-11.0153	3.22352e-28	1.30263e-26
T04G9.7	171.084	-1.25169	0.192697	-6.49563	8.26855e-11	1.33913e-09
ttr-30	253.441	-0.865947	0.16469	-5.25806	1.45586e-07	1.66589e-06
ttr-59	268.85	-1.73172	0.173174	-9.99991	1.52536e-23	5.13045e-22
T13C5.2	31.0178	1.11387	0.401855	2.77181	0.00557456	0.025152
T13C5.6	119.354	0.616222	0.229729	2.68239	0.00730982	0.0316025
cnp-3	679.425	-0.720774	0.094964	-7.58996	3.19992e-14	6.60987e-13
T25B2.2	214.751	-1.32205	0.17997	-7.34598	2.04263e-13	4.00562e-12
T25G12.3	195.181	-1.19954	0.185689	-6.45997	1.04721e-10	1.66683e-09
hic-1	58.0232	0.810642	0.2987	2.7139	0.00664959	0.029234
Y34B4A.10	1086.97	0.680118	0.0715986	9.49903	2.11846e-21	6.45976e-20
Y41G9A.5	201.593	-1.12321	0.183954	-6.1059	1.02223e-09	1.49291e-08
Y75D11A.3	25.2545	-2.04494	0.604213	-3.38448	0.000713142	0.00417772
Y102A11A.5	951.845	-0.613953	0.0860185	-7.13746	9.50717e-13	1.77648e-11
mam-1	321.183	0.749816	0.127754	5.8692	4.37908e-09	5.976e-08
ZK470.6	294.242	0.801232	0.134023	5.97831	2.25463e-09	3.17328e-08
ZK813.1	397.072	-2.90105	0.174	-16.6727	2.06953e-62	1.89316e-60
ZK813.2	130.275	-2.54966	0.278954	-9.14006	6.24184e-20	1.79793e-18
ZK813.3	319.691	-2.65292	0.191096	-13.8827	8.06555e-44	5.30764e-42
nspc-1	108.284	1.61649	0.243807	6.63022	3.35186e-11	5.5861e-10
T24D3.2	34.6011	-1.70718	0.423584	-4.03032	5.57019e-05	0.000428946
F11D5.7	86.3225	-1.77242	0.276154	-6.41823	1.37866e-10	2.16133e-09
nspc-2	18.5544	1.78136	0.530098	3.36043	0.000778219	0.0045129
nspc-3	70.6681	1.12698	0.282845	3.98444	6.76394e-05	0.000511876
nspc-4	192.539	1.88805	0.175603	10.7518	5.81066e-27	2.26032e-25
ZK563.7	53.8673	0.810338	0.305582	2.65179	0.00800665	0.0341157
nspc-6	13.1778	3.1747	0.770383	4.12094	3.77333e-05	0.000301306
F38G1.3	103.54	-0.628279	0.233183	-2.69436	0.00705235	0.0307127
K01A12.4	12.122	-2.32557	0.864502	-2.69007	0.00714378	0.0310297
C53C11.5	149.577	0.590341	0.188884	3.12542	0.00177551	0.00928865
T23E7.6	51.0537	-1.27687	0.363846	-3.50936	0.000449186	0.00278632
C08A9.10	87.6308	-1.45938	0.288392	-5.06041	4.18353e-07	4.54348e-06
Y41G9A.10	60.7488	-1.0177	0.322723	-3.15348	0.00161338	0.00855726
F46C3.6	36.8356	-1.05322	0.418478	-2.51679	0.0118429	0.0475801
H29C22.1	38.8761	-2.85537	0.523892	-5.45031	5.02825e-08	6.15101e-07
K10C2.8	43.4339	-2.98258	0.532593	-5.60011	2.14217e-08	2.73924e-07
F46G11.6	166.174	-0.708329	0.182887	-3.87303	0.00010749	0.000780022
F07G6.10	270.909	-0.832282	0.152394	-5.46137	4.72474e-08	5.80533e-07
ZC449.7	53.7631	-0.950334	0.334533	-2.84077	0.00450041	0.0208595
ZK813.7	400.453	-2.43103	0.16616	-14.6306	1.79097e-48	1.31937e-46
E02H4.7	119.031	-1.757	0.220994	-7.95044	1.85844e-15	4.15319e-14
R07B1.13	354.071	0.784869	0.117862	6.6592	2.75314e-11	4.63001e-10
F57C12.6	8.90762	-3.53647	1.22022	-2.89821	0.00375294	0.0178318
T13C5.9	68.0832	-0.875396	0.281527	-3.10946	0.00187433	0.00973655
R04A9.9	25.5086	-2.85674	0.640538	-4.45991	8.19928e-06	7.29219e-05
C28G1.10	165.775	-0.782765	0.192523	-4.06583	4.78611e-05	0.000373927
F52D2.12	126.047	-0.954366	0.223888	-4.26269	2.01977e-05	0.000168472
asm-3	182.727	0.880113	0.172916	5.08983	3.58381e-07	3.91772e-06
bcc-1	201.199	-0.802037	0.17823	-4.50001	6.7951e-06	6.11853e-05
bre-1	1243.48	0.590773	0.0764944	7.72308	1.13548e-14	2.41748e-13
cdh-5	384.886	0.889654	0.128394	6.92912	4.23466e-12	7.49233e-11
ced-3	1083.59	-0.648348	0.0770008	-8.42001	3.76441e-17	9.34035e-16
cpi-1	571.433	-0.641219	0.104378	-6.14324	8.08528e-10	1.19231e-08
clx-1	63.9144	21.1824	5.20194	4.07202	4.66078e-05	0.000365336
col-33	230.628	0.66375	0.14911	4.4514	8.53133e-06	7.55924e-05
col-101	848.491	-2.10875	0.108405	-19.4525	2.77554e-84	3.72661e-82
col-103	2744.1	-0.67029	0.152222	-4.40338	1.06578e-05	9.3096e-05
col-109	11486.4	0.586561	0.0346557	16.9254	2.92476e-64	2.78253e-62
col-111	2377.77	0.683412	0.0613184	11.1453	7.54839e-29	3.13399e-27
col-119	3223.73	-2.23819	0.0657006	-34.0664	2.31947e-254	1.60904e-251
col-124	15045.3	-0.684733	0.0466975	-14.6632	1.10992e-48	8.24955e-47
col-127	25.7716	-1.59386	0.534557	-2.98164	0.00286706	0.0140476
col-128	340.542	-0.659324	0.138805	-4.74999	2.0343e-06	1.98297e-05
col-129	12825.4	-0.93557	0.0403219	-23.2025	4.2928e-119	8.82357e-117
col-135	72.1709	-2.87888	0.410736	-7.00908	2.39893e-12	4.35548e-11
cpin-1	196.229	-0.668235	0.177247	-3.77008	0.000163193	0.00114112
cyb-2.1	633.305	-0.921088	0.100418	-9.17257	4.61854e-20	1.33497e-18
dpy-9	2026.07	-0.585296	0.0620302	-9.43566	3.88524e-21	1.17824e-19
ech-9	56.0485	1.78706	0.378361	4.72315	2.32219e-06	2.24389e-05
elo-1	5777.57	-0.674597	0.042471	-15.8837	8.21702e-57	6.97986e-55
fat-1	4668.88	-0.724364	0.0545571	-13.2772	3.14051e-40	1.86737e-38
fat-2	8384.65	-0.841853	0.0402436	-20.9189	3.60024e-97	5.60191e-95
fat-3	2289.81	-0.633045	0.0572033	-11.0666	1.82212e-28	7.41725e-27
fat-6	8366.93	-0.787769	0.0371535	-21.2031	8.94015e-100	1.50348e-97
fbl-1	478.473	-0.855869	0.11772	-7.27036	3.58537e-13	6.90889e-12
fem-3	267.126	-0.620162	0.146529	-4.23235	2.31259e-05	0.000190889
gln-5	607.389	-1.14735	0.104427	-10.987	4.41147e-28	1.77407e-26
gln-6	1402.42	-1.07293	0.0713952	-15.0281	4.8057e-51	3.70417e-49
grd-3	435.808	-0.964405	0.130491	-7.39058	1.46193e-13	2.88386e-12
grl-4	1568.15	-0.930513	0.073835	-12.6026	2.04301e-36	1.10795e-34
grl-21	347.679	-2.56849	0.167932	-15.2948	8.28352e-53	6.69477e-51
gst-4	647.816	1.92663	0.185681	10.376	3.18716e-25	1.16112e-23
hsp-12.3	55.0298	-4.03013	0.509079	-7.91652	2.44255e-15	5.42213e-14
lys-4	2781.15	-4.78066	0.236632	-20.2029	9.22893e-91	1.31327e-88
lys-5	18.4477	-6.0587	1.51965	-3.98689	6.69439e-05	0.000507305
lys-6	20.7404	-4.68746	0.927461	-5.05407	4.32487e-07	4.69392e-06
mex-5	2898.62	-0.652125	0.0580534	-11.2332	2.80135e-29	1.19896e-27
nas-6	193.275	0.752579	0.165587	4.5449	5.49606e-06	5.03322e-05
nas-14	391.101	0.912534	0.112824	8.0881	6.06047e-16	1.39752e-14
nhr-100	254.817	-0.5916	0.150488	-3.93122	8.45168e-05	0.000626222
nhr-138	268.258	-1.04926	0.148421	-7.06948	1.5552e-12	2.8579e-11
nlp-17	119.333	-0.700872	0.221702	-3.16132	0.00157057	0.00836479
nlp-20	656.355	-0.842883	0.0966426	-8.72165	2.74174e-18	7.2341e-17
pcp-2	2979.64	1.31151	0.0568137	23.0844	6.63684e-118	1.33129e-115
pgp-1	963.243	-1.60836	0.0876257	-18.3548	3.01955e-75	3.51556e-73
phy-2	3012.95	-0.721545	0.0548558	-13.1535	1.62515e-39	9.33006e-38
parg-2	44.1936	4.22961	0.443238	9.54253	1.39395e-21	4.29775e-20
pmp-4	873.428	-0.618756	0.0880374	-7.02833	2.09017e-12	3.81153e-11
puf-3	1603.01	-1.06772	0.0671097	-15.91	5.39728e-57	4.65592e-55
puf-7	533.769	-0.948671	0.112053	-8.46625	2.53427e-17	6.36395e-16
rme-2	1559.29	-1.04093	0.0730249	-14.2544	4.20627e-46	2.94245e-44
smf-3	108.452	-0.815347	0.234517	-3.47671	0.000507598	0.00309787
snn-1	128.707	0.683947	0.19922	3.43313	0.000596656	0.00357071
spp-7	87.9994	1.09266	0.243685	4.48391	7.3286e-06	6.56695e-05
srd-7	58.7946	1.07871	0.296427	3.63905	0.000273644	0.00179933
srd-14	75.1421	-1.02486	0.297298	-3.44723	0.00056636	0.00341518
tbx-36	34.9192	-2.17807	0.499725	-4.35853	1.30939e-05	0.000112778
vit-6	24493.9	-2.29188	0.0459096	-49.9216	0	0
dmd-6	1288.64	-0.738246	0.0722162	-10.2227	1.56882e-24	5.52205e-23
B0035.13	997.15	-1.3292	0.0821665	-16.177	7.33301e-59	6.42565e-57
B0513.4	345.809	-1.16843	0.141892	-8.23467	1.80057e-16	4.30097e-15
ugt-22	3046.24	1.46086	0.0542766	26.9151	1.46097e-159	4.76936e-157
C10C5.2	55.9256	2.39976	0.332951	7.20754	5.69708e-13	1.0754e-11
C10C5.3	127.349	-2.29024	0.253665	-9.02862	1.73851e-19	4.8402e-18
C10C5.4	421.902	-0.97772	0.122477	-7.98289	1.42952e-15	3.22931e-14
C10C5.5	26.327	-2.89417	0.589152	-4.91244	8.99514e-07	9.33084e-06
C27B7.9	69.1403	-2.80747	0.410234	-6.84358	7.72397e-12	1.35365e-10
cutl-27	37.4121	0.911623	0.359779	2.53384	0.0112821	0.0456465
best-7	168.156	-0.65314	0.171644	-3.8052	0.000141691	0.00100512
irg-6	373.188	6.77997	0.449826	15.0724	2.45906e-51	1.92211e-49
C32H11.3	128.833	2.65886	0.251339	10.5788	3.73737e-26	1.42063e-24
C32H11.4	5797.32	6.29564	0.0790469	79.6443	0	0
C32H11.5	241.106	0.674302	0.140355	4.80426	1.55321e-06	1.54516e-05
C32H11.6	94.8209	0.673376	0.219087	3.07355	0.00211528	0.0107764
C32H11.9	202.584	5.21497	0.239764	21.7504	6.84546e-105	1.18719e-102
dod-21	242.182	4.50434	0.572803	7.86369	3.72993e-15	8.22512e-14
dod-24	6792.76	3.3395	0.0535726	62.336	0	0
dct-19	21.7631	4.8205	0.686338	7.02351	2.16365e-12	3.94121e-11
ugt-21	293.205	-0.838489	0.152957	-5.48185	4.20901e-08	5.1985e-07
C33A12.19	85.3955	-1.11769	0.305008	-3.66447	0.000247854	0.00164732
C35D6.5	5.43293	3.57292	1.31503	2.71698	0.00658803	0.029017
C39E9.8	1459.77	-0.729937	0.0721296	-10.1198	4.5138e-24	1.55913e-22
C46C2.5	24.963	-2.75833	0.728464	-3.7865	0.000152784	0.00107647
mam-2	624.231	0.711876	0.0918029	7.75439	8.87664e-15	1.89958e-13
C49C3.9	672.068	1.11421	0.0935262	11.9133	1.00857e-32	4.88131e-31
clec-198	36.7849	1.57355	0.366482	4.29365	1.75756e-05	0.000147985
mltn-12	399.482	1.02764	0.12134	8.46906	2.47374e-17	6.23074e-16
C53D6.7	318.134	-1.06858	0.14683	-7.27767	3.39637e-13	6.55988e-12
ugt-43	80.6849	1.81449	0.263813	6.87796	6.07153e-12	1.06742e-10
ugt-44	706.646	1.05928	0.0893001	11.8621	1.86309e-32	8.93905e-31
F02H6.2	31.6877	-1.55638	0.491901	-3.16402	0.00155608	0.00829825
F02H6.4	41.6943	-1.33151	0.409111	-3.25464	0.00113535	0.00629033
sqrd-1	355.749	-2.41011	0.196049	-12.2934	9.82888e-35	5.05065e-33
F07C6.2	99.424	-1.11551	0.230995	-4.82917	1.37106e-06	1.37843e-05
irg-4	2859.27	3.96882	0.0701093	56.6091	0	0
F11E6.3	8956.82	-1.60414	0.0481341	-33.3264	1.60194e-243	1.0258e-240
F13B12.3	88.413	-0.67495	0.250634	-2.69297	0.00708185	0.0308089
gfat-2	1383.09	-1.21451	0.0771987	-15.7322	9.09963e-56	7.57499e-54
bed-3	1199.45	0.647875	0.0690666	9.38045	6.56916e-21	1.97776e-19
lhfp-4	70.481	0.969263	0.262137	3.69754	0.000217695	0.00147393
trcs-1	1201.44	-0.890888	0.0771929	-11.5411	8.19007e-31	3.70534e-29
thn-2	208.309	-3.91675	0.289192	-13.5437	8.62885e-42	5.34059e-40
F35G2.5	104.881	0.754465	0.215403	3.50258	0.000460773	0.00284971
hrg-4	115.241	-1.03152	0.265559	-3.88432	0.000102616	0.000748336
hrg-6	60.5329	-0.807829	0.302143	-2.67367	0.00750271	0.0323022
clec-166	199.599	-3.29485	0.225725	-14.5967	2.9471e-48	2.16151e-46
clec-169	152.108	-2.41948	0.219038	-11.0459	2.29335e-28	9.29003e-27
ent-7	222.748	-1.51712	0.167748	-9.04399	1.51051e-19	4.24089e-18
F53B2.8	631.968	0.832332	0.0978549	8.50578	1.80385e-17	4.56417e-16
F55B11.2	641.02	-1.35866	0.106358	-12.7744	2.27981e-37	1.25269e-35
F55B11.3	195.894	-2.50791	0.225445	-11.1243	9.55919e-29	3.92965e-27
F55G11.2	3954.35	5.97961	0.101634	58.8345	0	0
F55G11.4	2665.22	3.53831	0.0667042	53.0448	0	0
dod-22	462.124	1.3633	0.108228	12.5965	2.20775e-36	1.18954e-34
F55G11.6	12.7272	5.24007	1.15747	4.52717	5.97798e-06	5.44163e-05
F55G11.7	13.3735	3.49629	0.681527	5.13008	2.89618e-07	3.19597e-06
F55G11.8	1272.09	2.10349	0.0729784	28.8235	1.0879e-182	4.02499e-180
F56D5.3	147.06	0.922943	0.252571	3.65419	0.000257991	0.00170719
F56H11.2	175.642	-0.728441	0.180992	-4.02471	5.70444e-05	0.000437665
F58G6.3	114.639	-1.16782	0.231189	-5.05138	4.38641e-07	4.75163e-06
F58G6.7	341.589	-1.09839	0.146378	-7.5038	6.19928e-14	1.25715e-12
idh-1	4592.38	-0.664275	0.0441827	-15.0347	4.34739e-51	3.3665e-49
H01G02.1	278.956	-0.817218	0.142277	-5.74384	9.25557e-09	1.22395e-07
cbd-1	5017.79	-1.01926	0.0502124	-20.2989	1.31408e-91	1.93611e-89
memi-3	560.088	-1.22276	0.116898	-10.46	1.31841e-25	4.84552e-24
cyp-31A2	327.154	-0.793988	0.136855	-5.80169	6.56502e-09	8.83597e-08
H25K10.1	55.6756	0.951071	0.298328	3.18801	0.00143258	0.0077077
K08D8.4	384.042	2.39121	0.132374	18.064	6.12414e-73	6.9361e-71
K08D8.5	491.799	0.856535	0.107579	7.96192	1.69395e-15	3.80088e-14
K08D8.6	2872.4	1.86038	0.0559459	33.2533	1.8311e-242	1.08879e-239
dod-17	1715.73	3.49338	0.0824646	42.3622	0	0
K10D11.2	10.4576	3.02057	0.820901	3.67958	0.000233616	0.00156455
K10D11.3	63.9939	2.08715	0.299834	6.96101	3.37851e-12	5.99667e-11
K10D11.5	392.608	1.17783	0.118523	9.93758	2.85691e-23	9.43744e-22
K10D11.6	169.165	2.03305	0.18724	10.858	1.82762e-27	7.24477e-26
R09E10.5	76.1498	0.908257	0.261648	3.47129	0.000517959	0.00315417
R09H10.7	28.0748	-1.93616	0.467596	-4.14067	3.46297e-05	0.000277721
R102.4	1018.54	0.702259	0.0776714	9.04142	1.54653e-19	4.33471e-18
T04A11.1	20.7338	-1.90617	0.73879	-2.58013	0.0098763	0.0406805
lips-5	121.163	-0.6344	0.220605	-2.87573	0.0040309	0.0189257
T12G3.6	174.834	-1.92822	0.213443	-9.03387	1.65713e-19	4.63689e-18
T23F6.2	37.9326	-1.69066	0.401083	-4.21523	2.49524e-05	0.000204747
T23F6.5	145.621	-0.73892	0.208995	-3.53559	0.000406867	0.00256103
T28F3.8	934.383	-0.836856	0.0849388	-9.85246	6.68876e-23	2.17928e-21
VZK822L.2	57.3794	0.864327	0.331254	2.60926	0.00907396	0.0379102
Y7A9D.1	40.0944	1.17442	0.350559	3.35015	0.000807688	0.00466431
dlc-3	22.5991	-1.36239	0.52815	-2.57955	0.00989297	0.0407391
Y11D7A.3	501.193	-0.616775	0.110769	-5.56814	2.57477e-08	3.26485e-07
Y11D7A.7	158.866	-0.589565	0.197073	-2.9916	0.00277518	0.0136648
flh-3	28.2318	-2.22897	0.544813	-4.09125	4.29046e-05	0.000338861
nmy-3	263.821	0.680843	0.13932	4.88691	1.02429e-06	1.05203e-05
Y37A1B.5	1637.64	-1.16963	0.223152	-5.24138	1.5938e-07	1.80881e-06
Y40H7A.10	398.94	-0.638228	0.120297	-5.30543	1.12405e-07	1.31329e-06
Y40H7A.11	21.7312	-2.18665	0.577096	-3.78905	0.000151227	0.00106776
Y43C5A.3	147.063	-0.683985	0.212636	-3.21669	0.00129678	0.00706135
fbxa-215	573.898	-0.913132	0.106394	-8.58255	9.27935e-18	2.38046e-16
Y51H4A.5	40.9549	-1.82312	0.372271	-4.89729	9.71693e-07	1.0011e-05
Y51H4A.8	144.765	-1.07641	0.208308	-5.16737	2.37417e-07	2.64695e-06
pals-30	6.67866	-3.59227	1.27038	-2.82771	0.00468818	0.0216275
Y57G11B.5	212.943	-1.72436	0.195457	-8.82222	1.12208e-18	3.00829e-17
aptf-2	41.8954	-1.17088	0.398045	-2.94158	0.00326548	0.0157677
ssu-2	44.3547	-0.936778	0.353604	-2.64923	0.00806754	0.0343345
Y73F4A.2	197.124	-0.68892	0.196962	-3.49772	0.000469252	0.00289462
Y73F4A.3	27.1578	-1.60426	0.500669	-3.20424	0.0013542	0.00732493
Y105C5A.8	71.1283	-1.98499	0.360554	-5.50539	3.68344e-08	4.57653e-07
Y105C5A.13	12.7578	1.73035	0.644693	2.68399	0.00727483	0.0314839
Y105C5A.24	238.918	-0.748994	0.163632	-4.57731	4.70997e-06	4.35163e-05
Y105C5A.25	76.7492	0.829255	0.260218	3.18677	0.00143872	0.00773184
Y105C5B.5	290.17	-0.637198	0.149121	-4.27302	1.92846e-05	0.000161423
Y105C5B.14	13.8213	1.9578	0.62017	3.15688	0.00159466	0.00846876
Y105C5B.15	1162.96	1.43727	0.0752484	19.1003	2.51098e-81	3.16706e-79
bca-2	753.572	-0.845051	0.0903406	-9.35405	8.43532e-21	2.51684e-19
ZK593.2	36.7258	-1.15468	0.379783	-3.04035	0.00236301	0.0119181
ZK593.3	407.773	-3.21899	0.156043	-20.6288	1.51285e-94	2.28977e-92
ZK596.1	226.609	1.0113	0.160229	6.31156	2.76232e-10	4.2426e-09
lips-6	32.2613	1.15451	0.397747	2.90264	0.00370036	0.0176273
ZK829.9	123.045	-1.15399	0.229428	-5.02986	4.90831e-07	5.27557e-06
ZK896.3	44.439	1.28747	0.363117	3.54559	0.00039173	0.00248076
ZK896.4	138.129	2.31823	0.21707	10.6796	1.26773e-26	4.88576e-25
clec-187	636.386	0.725245	0.104748	6.92373	4.39917e-12	7.77514e-11
clec-186	2052.42	1.82716	0.0693269	26.3557	4.41532e-153	1.31269e-150
F55G11.3	7.92707	4.63571	1.60349	2.89101	0.00384003	0.0181524
clec-51	405.11	-0.661908	0.122364	-5.40935	6.32556e-08	7.62595e-07
clec-52	1149.05	-0.615404	0.080327	-7.66123	1.84158e-14	3.86638e-13
C06A6.4	1558.53	-0.589305	0.0681413	-8.64828	5.22792e-18	1.35576e-16
sams-3	2145.01	-1.0275	0.0589649	-17.4256	5.27954e-68	5.32722e-66
C06G3.3	18.5242	-2.46346	0.735708	-3.34842	0.000812748	0.00468703
C17H12.6	327.644	3.78455	0.167493	22.5952	4.8264e-113	9.13123e-111
xbx-4	12.8991	-1.99481	0.76153	-2.61948	0.00880645	0.0369968
C23H5.8	802.266	-1.92876	0.0998512	-19.3164	3.9123e-83	5.12882e-81
cht-3	297.401	-1.43229	0.163553	-8.75736	1.99875e-18	5.29599e-17
mesp-1	1079.63	-1.06994	0.0810239	-13.2053	8.181e-40	4.76243e-38
C33H5.13	156.557	0.656511	0.19347	3.39334	0.000690453	0.00406053
C34H4.1	383.194	1.38243	0.122433	11.2913	1.4492e-29	6.31617e-28
C34H4.2	976.607	0.766747	0.0827306	9.268	1.89671e-20	5.57921e-19
C35B1.4	360.096	-0.708396	0.137093	-5.16728	2.37524e-07	2.64695e-06
C42D4.3	1975.7	-1.33588	0.0681061	-19.6147	1.15764e-85	1.56695e-83
C42D4.13	412.052	0.693433	0.133085	5.21046	1.88371e-07	2.12048e-06
perm-2	2618.65	-1.39604	0.0690917	-20.2057	8.73118e-91	1.25315e-88
perm-4	3666.94	-0.868469	0.0552681	-15.7137	1.21772e-55	1.00365e-53
C45E5.1	164.379	-1.41711	0.190995	-7.41962	1.17455e-13	2.33354e-12
C45E5.4	55.7438	-1.59256	0.371881	-4.28244	1.84852e-05	0.00015518
ugt-24	66.6591	1.17839	0.27839	4.23288	2.30716e-05	0.000190535
C50A2.3	63.3296	-1.64303	0.317348	-5.17739	2.25011e-07	2.51423e-06
C50F7.9	14.8622	2.85729	0.680692	4.19763	2.69724e-05	0.000220021
atic-1	919.437	-0.681999	0.0849442	-8.02879	9.84379e-16	2.24814e-14
D2024.4	210.263	0.730426	0.155742	4.68998	2.73235e-06	2.61893e-05
F15E6.3	63.0109	-2.33084	0.365088	-6.38431	1.72169e-10	2.67392e-09
F15E6.4	21.8146	-4.2922	0.860579	-4.98757	6.1143e-07	6.50876e-06
F17E9.4	251.938	-1.52697	0.169071	-9.03156	1.69242e-19	4.72769e-18
F19C7.4	108.084	1.23621	0.217814	5.67556	1.38237e-08	1.79805e-07
F36A4.5	19.6835	-2.05337	0.645045	-3.18329	0.0014561	0.00781515
nspb-3	30.4811	-1.74646	0.540257	-3.23264	0.0012265	0.00672374
nspb-1	57.3441	-1.52185	0.351827	-4.32557	1.52139e-05	0.000129365
npr-27	31.4388	1.11844	0.424348	2.63567	0.00839707	0.035537
F45E4.5	84.6792	-1.89837	0.324482	-5.85046	4.90202e-09	6.64607e-08
drd-50	324.302	3.45224	0.181422	19.0287	9.86145e-81	1.22525e-78
mul-1	284.809	3.0297	0.1698	17.8428	3.28705e-71	3.53071e-69
F49F1.7	389.456	2.14053	0.149727	14.2962	2.3095e-46	1.6432e-44
F55G1.9	927.582	1.83042	0.0869549	21.0502	2.27901e-98	3.6838e-96
ugt-52	143.349	1.2034	0.191769	6.27525	3.49062e-10	5.29766e-09
clec-67	1194.95	1.48073	0.077223	19.1748	6.0156e-82	7.76385e-80
acox-3	1050.62	-0.710647	0.0869591	-8.1722	3.02816e-16	7.10083e-15
nspb-6	47.4563	-2.28589	0.425316	-5.37456	7.67693e-08	9.13604e-07
H20E11.2	72.3888	1.59736	0.30191	5.29086	1.21739e-07	1.4144e-06
H20E11.3	431.278	1.99907	0.13095	15.2658	1.29172e-52	1.03893e-50
ugt-19	268.763	-0.71412	0.177821	-4.01595	5.92077e-05	0.000452386
K08D10.9	47.9619	-1.70766	0.372208	-4.58793	4.47667e-06	4.15915e-05
K08D12.6	10211.4	-2.00943	0.0432742	-46.4348	0	0
oac-58	87.6826	0.89053	0.26355	3.37898	0.000727544	0.00425461
K11H12.3	13.6553	3.4081	0.922167	3.69575	0.00021924	0.00148198
K11H12.4	344.958	4.18842	0.178856	23.4178	2.81362e-121	5.92962e-119
M01H9.3	2721.72	-0.659212	0.052331	-12.597	2.19438e-36	1.18618e-34
M04G7.3	98.0027	-0.789537	0.246165	-3.20735	0.00133966	0.00725805
M70.5	148.04	0.666644	0.197758	3.37101	0.000748933	0.00436742
R07C12.1	29.9431	-3.12042	0.546512	-5.7097	1.13178e-08	1.48722e-07
T11F8.2	12.5592	-2.46441	0.764239	-3.22466	0.0012612	0.00689355
T12B3.2	104.037	-1.06961	0.254056	-4.21013	2.55229e-05	0.000209017
T12B3.3	280.073	-0.749445	0.14694	-5.10036	3.39012e-07	3.7133e-06
T21D12.12	243.52	-1.10104	0.167199	-6.58522	4.54217e-11	7.48739e-10
T22D1.11	118.218	-1.06393	0.22293	-4.77249	1.81964e-06	1.78417e-05
W03B1.5	13.2926	-2.19868	0.726556	-3.02616	0.00247677	0.012398
W03D2.6	139.829	-1.99284	0.220938	-9.01989	1.88273e-19	5.22426e-18
W03F8.6	48.26	-2.23524	0.425482	-5.25344	1.49284e-07	1.70351e-06
W08E12.2	241.395	-1.30118	0.196856	-6.60984	3.84729e-11	6.37983e-10
W08E12.3	345.317	-1.25915	0.164654	-7.64724	2.05344e-14	4.30034e-13
W08E12.6	38.5285	0.920511	0.349863	2.63106	0.0085118	0.035986
W08E12.8	176.269	-0.866304	0.177365	-4.8843	1.03796e-06	1.0641e-05
W09G12.7	35.9114	-1.01069	0.380076	-2.65917	0.00783341	0.033475
Y4C6B.2	115.567	-1.16296	0.234903	-4.95083	7.38978e-07	7.78686e-06
Y4C6B.4	137.542	-0.845842	0.200617	-4.2162	2.48454e-05	0.00020397
gba-4	1096.46	-0.771651	0.0778232	-9.91544	3.56691e-23	1.17363e-21
Y9C9A.8	78.277	0.943	0.270345	3.48813	0.00048641	0.00298718
fmil-1	93.334	0.759488	0.229453	3.31	0.000932973	0.00529416
best-20	162.423	-0.686647	0.187378	-3.66449	0.000247829	0.00164732
ugt-45	111.626	-0.882278	0.236415	-3.7319	0.000190038	0.0013085
Y38C1AA.6	52.3866	0.961725	0.303376	3.17008	0.00152397	0.00815053
Y38F2AR.12	646.215	0.700019	0.0967247	7.23723	4.5794e-13	8.70347e-12
sqst-2	228.884	-1.15043	0.173305	-6.63819	3.17562e-11	5.30832e-10
Y41D4B.15	40.7862	2.94339	0.435378	6.76055	1.3747e-11	2.36685e-10
hpo-6	2987.36	2.04618	0.0523687	39.0726	0	0
Y41D4B.17	153.128	2.29228	0.205109	11.1759	5.35082e-29	2.24397e-27
Y41D4B.18	102.944	1.48601	0.253363	5.86513	4.48788e-09	6.11446e-08
Y42H9AR.5	69.6772	0.710464	0.268357	2.64746	0.00810986	0.0344793
Y43B11AR.1	468.624	-0.61067	0.113109	-5.39897	6.70245e-08	8.0628e-07
clec-174	235.626	4.59734	0.234258	19.6251	9.43227e-86	1.2872e-83
clec-71	179.689	3.77475	0.195054	19.3523	1.94861e-83	2.57479e-81
clec-72	528.168	1.31117	0.100343	13.0669	5.08821e-39	2.89125e-37
clec-74	39.9196	3.6127	0.468442	7.71217	1.23696e-14	2.62345e-13
clec-76	65.8142	-1.09627	0.283114	-3.87217	0.000107871	0.000782202
samt-1	1310.88	0.772811	0.075015	10.3021	6.8944e-25	2.48452e-23
clec-85	1825.21	2.10354	0.0690042	30.4842	4.22397e-204	1.85065e-201
clec-82	107.602	-2.76777	0.271666	-10.1881	2.23993e-24	7.83457e-23
Y54G2A.11	2332.63	-0.842036	0.0564199	-14.9244	2.28538e-50	1.72951e-48
clec-84	968.139	0.722971	0.0865838	8.34995	6.82896e-17	1.68437e-15
Y55F3AM.11	121.83	0.936983	0.212059	4.4185	9.93904e-06	8.72299e-05
Y55F3BR.2	457.851	0.612287	0.115754	5.28953	1.2263e-07	1.42375e-06
kvs-5	284.336	0.598388	0.143867	4.15933	3.19186e-05	0.000257094
Y59E9AL.4	150.906	-1.40777	0.235403	-5.98023	2.22817e-09	3.14379e-08
mpst-5	13.094	2.20148	0.793471	2.77449	0.00552885	0.024966
Y59H11AR.4	278.035	-1.30348	0.146153	-8.91862	4.72135e-19	1.29712e-17
daao-1	174.634	-1.43496	0.202428	-7.08876	1.35317e-12	2.50044e-11
acp-6	1506.79	-0.891945	0.0715774	-12.4613	1.21433e-35	6.36427e-34
acp-7	65.3455	-0.993195	0.311546	-3.18795	0.00143284	0.0077077
puf-11	1349.43	-1.01592	0.0738297	-13.7603	4.41451e-43	2.83773e-41
ZC416.2	36.6882	-1.14879	0.4209	-2.72936	0.00634577	0.0280464
ltah-1.2	1942.72	-0.666948	0.0618475	-10.7838	4.10789e-27	1.61684e-25
K08B4.7	157.42	-0.904259	0.181544	-4.98095	6.32731e-07	6.73121e-06
Y54G2A.7	66.7178	-1.04958	0.285427	-3.67723	0.000235778	0.00157586
Y59E9AL.2	465.326	-0.624521	0.112291	-5.56163	2.67262e-08	3.37862e-07
tag-244	294.85	1.26122	0.141698	8.90079	5.54507e-19	1.51592e-17
F58G6.9	130.986	-1.01295	0.232281	-4.36091	1.29525e-05	0.000111676
ZK381.8	44.3264	-1.80695	0.394428	-4.5812	4.62326e-06	4.2834e-05
C18H7.11	141.187	2.09966	0.205239	10.2303	1.45003e-24	5.12561e-23
clec-173	1132.27	1.30059	0.0748595	17.3738	1.30383e-67	1.29211e-65
Y54G2A.45	1861.07	1.37133	0.0651856	21.0373	2.99046e-98	4.78732e-96
Y54G2A.49	88.4731	0.962681	0.245554	3.92044	8.83884e-05	0.000652006
bus-2	77.2522	-0.741296	0.273491	-2.71049	0.00671833	0.0295128
K11H12.11	104.508	1.17755	0.22954	5.13005	2.8967e-07	3.19597e-06
F56C4.4	23.1341	1.57301	0.510566	3.08091	0.00206366	0.0105424
F08A7.1	77.0856	-0.697589	0.263011	-2.65231	0.00799422	0.0340834
T28C6.10	23.3329	-1.28034	0.47443	-2.69868	0.00696142	0.0303723
R102.11	143.098	0.948817	0.185356	5.11888	3.07352e-07	3.38209e-06
C06E7.88	51.239	-0.858203	0.331754	-2.58687	0.00968531	0.0399945
ZK822.8	24.7049	-2.16772	0.584559	-3.7083	0.000208654	0.00142139
K08D10.14	138.956	-0.871695	0.214703	-4.06	4.90735e-05	0.000382488
R11E3.19	7.84763	-2.7064	0.993414	-2.72434	0.00644302	0.0284385
Y46C8AM.1	24.3829	-1.28178	0.494909	-2.58992	0.00959976	0.0396986
aqp-1	729.715	-0.926713	0.0931936	-9.94395	2.67987e-23	8.90563e-22
chs-2	579.4	0.81242	0.100678	8.06949	7.05934e-16	1.6256e-14
col-17	11032.6	0.632992	0.039988	15.8295	1.94628e-56	1.64485e-54
col-20	6481.42	-1.08426	0.0457797	-23.6842	5.24589e-124	1.13427e-121
col-36	3.49168	-4.80732	1.78587	-2.69186	0.00710538	0.0308951
col-39	6465.32	-1.05312	0.0470714	-22.3729	7.22928e-111	1.2942e-108
col-68	300.545	0.758019	0.132919	5.70284	1.17826e-08	1.54707e-07
col-76	1230.88	1.02054	0.0775369	13.162	1.45232e-39	8.36668e-38
col-79	1751.02	0.603639	0.0651682	9.26279	1.99151e-20	5.84774e-19
col-80	8227.88	-2.20842	0.052326	-42.205	0	0
col-81	11955.3	-1.08005	0.0445439	-24.2469	7.1344e-130	1.67297e-127
dhs-8	130.244	-2.20005	0.356828	-6.16558	7.02263e-10	1.03954e-08
dpy-10	1553.66	-0.67139	0.0750814	-8.94216	3.81638e-19	1.05371e-17
egl-43	96.5228	0.988939	0.233902	4.228	2.35774e-05	0.000194327
gcs-1	2264.76	0.878771	0.0603362	14.5646	4.7199e-48	3.44656e-46
gcy-21	32.6581	1.15152	0.402073	2.86395	0.00418388	0.019554
gly-1	59.0262	3.35304	0.322607	10.3936	2.65239e-25	9.68413e-24
gpd-1	1323.83	-0.82126	0.0792757	-10.3595	3.78764e-25	1.37387e-23
gpd-4	1034.84	-0.625005	0.0805422	-7.75997	8.49475e-15	1.82019e-13
gst-5	3129.13	2.07605	0.0597044	34.7722	6.41091e-265	4.64066e-262
gst-6	1085.59	1.21849	0.0824679	14.7753	2.11444e-49	1.57862e-47
gst-7	3385.66	1.50189	0.0611813	24.5482	4.52182e-133	1.15821e-130
gst-9	63.4708	-1.00516	0.302444	-3.32345	0.000889109	0.00507466
gst-12	134.18	1.6354	0.271158	6.03117	1.62775e-09	2.32422e-08
gst-13	1812.64	1.49323	0.0648014	23.0432	1.72016e-117	3.40939e-115
gst-16	202.071	1.90909	0.220599	8.65411	4.96781e-18	1.29031e-16
gst-19	69.8291	-1.49739	0.517171	-2.89534	0.0037875	0.0179653
gst-20	918.599	1.24674	0.08798	14.1707	1.39112e-45	9.53117e-44
gst-35	140.576	2.24275	0.208488	10.7572	5.4804e-27	2.13684e-25
gst-39	301.281	0.86436	0.138301	6.24986	4.10826e-10	6.17314e-09
ins-4	87.6296	0.837484	0.260026	3.22078	0.00127844	0.00697175
kat-1	3586.26	-0.586125	0.0494888	-11.8436	2.3232e-32	1.10828e-30
kin-15	67.3943	-1.1929	0.31608	-3.77406	0.000160614	0.00112497
kin-16	89.0716	-1.05999	0.26403	-4.01467	5.95289e-05	0.000454631
ldh-1	1761.27	-0.868031	0.0647621	-13.4034	5.77661e-41	3.51003e-39
lys-8	5061.46	0.633785	0.0454249	13.9524	3.04322e-44	2.02666e-42
mex-1	1461.8	-1.1243	0.071463	-15.7326	9.03987e-56	7.56305e-54
mex-6	1396.31	-0.963465	0.069916	-13.7803	3.34778e-43	2.16036e-41
nas-27	348.812	0.594728	0.135052	4.40369	1.06427e-05	9.30133e-05
nhx-2	1462.99	-0.685888	0.0712237	-9.63006	5.96944e-22	1.86464e-20
nos-2	188.127	-1.54588	0.198575	-7.78489	6.97736e-15	1.50741e-13
pes-5	59.5668	-0.97079	0.3095	-3.13663	0.00170899	0.00900196
pqn-73	85.8037	0.756759	0.243859	3.10326	0.00191399	0.00992094
ptr-8	363.183	-1.56139	0.160358	-9.73692	2.09815e-22	6.69197e-21
ptr-13	226.925	-0.732668	0.168986	-4.33568	1.45308e-05	0.000123999
puf-5	1581.9	-1.43301	0.0749874	-19.1101	2.0824e-81	2.64656e-79
puf-6	485.319	-0.681778	0.112795	-6.04443	1.49943e-09	2.15392e-08
sea-1	16.8127	-3.19933	0.871656	-3.67041	0.000242166	0.00161337
sri-40	76.8363	-1.16462	0.311294	-3.74122	0.000183132	0.00126651
tag-10	1006.97	-0.629317	0.0850915	-7.39578	1.40584e-13	2.77979e-12
mtrr-1	1954.9	-2.0257	0.0695636	-29.1201	1.99762e-186	7.55873e-184
tdc-1	462.207	-0.736953	0.124543	-5.91727	3.27338e-09	4.5152e-08
try-1	59.1051	-1.9602	0.358217	-5.47212	4.44693e-08	5.48016e-07
tsp-10	323.226	-1.27394	0.133698	-9.52845	1.59641e-21	4.90382e-20
unc-105	234.805	0.586508	0.155098	3.78153	0.000155869	0.00109589
wrt-10	1847.52	-0.667066	0.066643	-10.0095	1.38393e-23	4.66417e-22
mdt-4	429.014	-0.586895	0.112628	-5.21093	1.87896e-07	2.11657e-06
B0334.6	89.3215	0.709166	0.249932	2.83744	0.00454768	0.0210435
B0457.2	171.218	-0.940819	0.194618	-4.83419	1.33692e-06	1.34573e-05
C01G6.3	90.65	-1.20501	0.267354	-4.50718	6.56936e-06	5.93131e-05
C01G6.9	41.3887	-1.44147	0.401135	-3.59348	0.000326295	0.00210725
nspb-7	53.4186	-1.85878	0.368253	-5.04755	4.47512e-07	4.83807e-06
nspb-10	53.9189	-1.72455	0.368986	-4.67376	2.95737e-06	2.81678e-05
nspb-8	52.6946	-1.03664	0.346775	-2.98938	0.00279548	0.0137452
C04H5.7	12.077	-4.75775	1.54805	-3.07338	0.00211651	0.0107794
pho-11	4436.6	-0.832021	0.0463419	-17.954	4.46651e-72	4.86032e-70
C05C10.5	848.774	-1.28906	0.091087	-14.152	1.8149e-45	1.23837e-43
C05D12.2	63.4452	-1.22657	0.294731	-4.16167	3.1593e-05	0.000254841
C06C3.3	34.0071	1.27208	0.400275	3.17803	0.00148281	0.00794824
C07E3.3	712.342	0.650315	0.0964787	6.74051	1.57833e-11	2.69791e-10
C08H9.15	260.012	-0.754232	0.157986	-4.77404	1.80567e-06	1.77151e-05
C13B4.1	1373.6	0.784879	0.0678137	11.574	5.57941e-31	2.559e-29
C18E9.7	491.521	0.692456	0.104157	6.64818	2.9674e-11	4.97377e-10
C38C6.3	447.942	0.647654	0.10406	6.22383	4.8517e-10	7.27056e-09
glna-2	245.384	-0.962355	0.158018	-6.09018	1.12782e-09	1.63849e-08
DH11.2	994.907	-3.87475	0.192462	-20.1325	3.83189e-90	5.40654e-88
E01G4.5	45.437	-1.43717	0.367585	-3.90977	9.23842e-05	0.000678775
F01D5.1	1128.71	1.81364	0.0797404	22.7443	1.63315e-114	3.19886e-112
F01D5.2	148.398	2.39486	0.214738	11.1525	6.96233e-29	2.8979e-27
F01D5.3	213.138	2.21198	0.178675	12.3799	3.35687e-35	1.75199e-33
F01D5.5	1206.37	1.08482	0.0759507	14.2832	2.78491e-46	1.97302e-44
F07H5.8	810.178	0.695349	0.0834862	8.32891	8.15893e-17	2.00056e-15
pho-13	470.849	-1.53602	0.116524	-13.1819	1.11492e-39	6.4677e-38
F08G2.5	229.921	0.790204	0.160479	4.92403	8.47813e-07	8.81652e-06
F13D12.3	371.119	-1.16717	0.134149	-8.70052	3.30378e-18	8.63495e-17
F13D12.6	8786.67	0.965718	0.0401124	24.0753	4.5354e-128	1.03438e-125
F14E5.1	60.6644	-1.26229	0.305099	-4.13731	3.51403e-05	0.000281274
lips-10	912.352	-0.910917	0.0919257	-9.90928	3.79389e-23	1.24339e-21
F15A4.10	16.2913	-2.90327	0.889939	-3.26233	0.00110502	0.00614271
F15D4.6	50.559	-0.859675	0.335207	-2.56461	0.0103293	0.0423473
F22B5.4	185.65	-1.1974	0.184437	-6.49218	8.46039e-11	1.36754e-09
F26C11.1	93.5933	-0.943124	0.245218	-3.84606	0.000120032	0.000863622
asah-2	859.646	0.843658	0.0901548	9.35788	8.13555e-21	2.43175e-19
mltn-1	1106.53	-1.50301	0.0850381	-17.6745	6.58915e-70	6.98744e-68
clec-62	1512.7	0.664634	0.0621441	10.695	1.07377e-26	4.1575e-25
clec-63	26330.7	0.596733	0.0353628	16.8746	6.92009e-64	6.54617e-62
clec-64	86.564	1.33972	0.254748	5.25899	1.44847e-07	1.65939e-06
clec-65	2140.36	0.902064	0.0621716	14.5093	1.05845e-47	7.66183e-46
clec-66	1819.8	2.41195	0.0714587	33.753	9.64452e-250	6.42286e-247
F35C5.12	87.4293	-0.757522	0.269675	-2.80902	0.00496931	0.022798
F35C11.6	126.001	-0.701391	0.213385	-3.28698	0.00101268	0.0056768
F35H8.2	237.785	-0.609519	0.156194	-3.90231	9.52774e-05	0.000698491
ugt-58	1092.33	-0.720495	0.0826126	-8.72137	2.74858e-18	7.24067e-17
F42A8.1	400.607	-0.59039	0.12322	-4.79136	1.65657e-06	1.63778e-05
F43G6.3	157.379	-0.592344	0.188055	-3.14985	0.00163355	0.00865043
F43G6.7	31.7137	-2.19218	0.532451	-4.11715	3.83585e-05	0.000305711
F43G6.10	26.5438	-2.11895	0.589973	-3.59161	0.000328641	0.00211911
egg-3	434.004	-0.713564	0.118236	-6.03509	1.58878e-09	2.27442e-08
F46C5.10	667.876	-0.695884	0.0947159	-7.34707	2.02605e-13	3.9778e-12
skpo-1	547.1	-0.84661	0.113312	-7.47148	7.92969e-14	1.58871e-12
F49E12.8	102.429	0.620525	0.228769	2.71245	0.00667869	0.0293541
F54D5.4	1401.2	0.681296	0.071394	9.54277	1.39066e-21	4.29556e-20
F54D5.5	59.4288	-1.70919	0.344374	-4.96317	6.93508e-07	7.34959e-06
F54D5.12	1587.04	-2.05895	0.0822624	-25.029	2.95532e-138	8.06608e-136
nep-17	14019.4	0.652054	0.0480562	13.5686	6.15247e-42	3.83642e-40
btb-19	223.689	-0.655638	0.16286	-4.02577	5.67888e-05	0.000436508
F57C2.4	31.1608	-1.64444	0.507801	-3.23835	0.00120225	0.00660602
F59B10.4	97.543	-0.979754	0.256224	-3.82382	0.000131402	0.00093813
K01C8.1	815.349	-3.57197	0.17868	-19.9909	6.60984e-89	9.24767e-87
K01C8.2	60.1069	0.7365	0.284261	2.59093	0.00957167	0.0395922
mak-1	3810.15	-0.640976	0.0466946	-13.727	6.99862e-43	4.43042e-41
K10H10.4	292.181	-2.4402	0.183779	-13.2779	3.10995e-40	1.85582e-38
M02G9.1	872.782	0.757169	0.0782228	9.67964	3.68011e-22	1.16042e-20
M02G9.2	412.667	0.614246	0.115618	5.31272	1.08001e-07	1.26717e-06
lact-4	504.225	-1.12316	0.113293	-9.91374	3.62811e-23	1.19141e-21
M28.8	764.475	2.03026	0.0966247	21.0118	5.1166e-98	8.11297e-96
M176.4	707.22	-0.86509	0.0965907	-8.95625	3.35923e-19	9.29032e-18
M176.11	288.361	-0.771302	0.140488	-5.49016	4.01575e-08	4.96348e-07
M195.2	507.252	0.6262	0.103968	6.02302	1.71191e-09	2.44021e-08
metr-1	5334.66	-2.30133	0.131465	-17.5053	1.30603e-68	1.334e-66
gpx-2	680.699	0.812572	0.0959923	8.46497	2.5622e-17	6.42441e-16
arrd-11	7.68495	-2.88851	1.09784	-2.63109	0.00851104	0.035986
arrd-14	213.442	-0.767135	0.172886	-4.43724	9.112e-06	8.03952e-05
R06B9.5	69.9247	-1.30894	0.301859	-4.33625	1.44935e-05	0.000123745
chil-22	124.204	-0.637778	0.214936	-2.96729	0.00300441	0.0146473
perm-1	587.552	-0.841188	0.103647	-8.11585	4.82387e-16	1.11856e-14
plpr-1	510.725	0.670043	0.0996099	6.72667	1.73584e-11	2.96107e-10
cyp-13A4	7.51791	-5.27199	1.59602	-3.30321	0.000955834	0.0054073
cyp-13A5	69.0956	-1.64102	0.30401	-5.3979	6.74248e-08	8.09925e-07
cyp-13A2	221.391	-0.606691	0.158633	-3.8245	0.00013104	0.000936347
cht-2	156.999	0.715149	0.173338	4.12576	3.69518e-05	0.00029549
T13H5.6	248.361	0.662004	0.153127	4.32322	1.53768e-05	0.00013055
ador-1	38.3767	1.26909	0.372879	3.40349	0.000665314	0.00392378
cutl-15	600.483	0.602517	0.0933296	6.4558	1.07652e-10	1.7102e-09
T24B8.5	625.177	2.26339	0.107281	21.0977	8.34216e-99	1.37513e-96
T26C5.4	135.839	-1.09049	0.222734	-4.89593	9.78405e-07	1.00739e-05
VF13D12L.3	944.731	-1.32503	0.0872994	-15.178	4.94502e-52	3.93922e-50
mltn-3	173.372	0.883106	0.173494	5.09012	3.57835e-07	3.91432e-06
W02B12.1	538.004	1.06893	0.108193	9.87982	5.09223e-23	1.66563e-21
rhy-1	1473.27	-1.56497	0.0916499	-17.0756	2.25645e-65	2.17154e-63
Y17G7B.8	218.419	0.656726	0.160587	4.08953	4.32249e-05	0.000341067
arrd-8	16.358	-1.74695	0.601982	-2.902	0.00370792	0.0176532
clec-4	708.474	3.07292	0.104999	29.2661	2.80065e-188	1.11019e-185
nhr-234	145.86	1.43463	0.197919	7.24857	4.21198e-13	8.05112e-12
nhr-235	10.6759	2.7797	0.78581	3.53737	0.000404133	0.00254575
nspe-2	28.2216	-1.50497	0.596569	-2.52271	0.0116455	0.0469118
hphd-1	4681.81	-2.84219	0.160856	-17.6691	7.25452e-70	7.64433e-68
Y39G8B.7	113.731	4.4094	0.418071	10.547	5.24422e-26	1.9709e-24
Y39G8B.9	248.383	1.21655	0.147805	8.23076	1.86023e-16	4.43709e-15
acl-7	690.06	-0.80441	0.0930845	-8.64172	5.53748e-18	1.4338e-16
Y48E1B.8	379.287	-0.905811	0.129914	-6.97241	3.11546e-12	5.57136e-11
Y51B9A.8	5.15025	3.95732	1.30242	3.03844	0.00237809	0.0119797
Y53C12B.7	113.871	-0.721984	0.231017	-3.12524	0.00177657	0.00928963
Y53F4B.23	41.186	-1.70154	0.46754	-3.63934	0.000273339	0.00179874
Y53F4B.39	1392.87	-0.624918	0.0705068	-8.86323	7.77259e-19	2.10416e-17
npr-34	30.7586	1.31663	0.425786	3.09223	0.00198657	0.0102398
Y54G9A.5	242.95	-0.648018	0.157563	-4.11274	3.90987e-05	0.000311015
Y62F5A.9	72.3283	0.729798	0.269675	2.70621	0.00680551	0.0298014
nep-1	1625.44	0.664684	0.0596962	11.1344	8.52767e-29	3.51429e-27
clec-60	120.795	-4.56608	0.373384	-12.2289	2.1782e-34	1.09893e-32
clec-61	46.3119	-2.97452	0.419571	-7.08944	1.34657e-12	2.49101e-11
ZK669.3	82.5171	-1.71867	0.301895	-5.69295	1.2486e-08	1.63428e-07
ZK669.5	122.309	-0.623164	0.211871	-2.94124	0.00326903	0.0157803
ZK673.1	160.084	-0.595914	0.179699	-3.31617	0.00091259	0.00519265
clec-143	52.1214	3.75611	0.400644	9.37519	6.90523e-21	2.07518e-19
ZK1307.2	132.071	0.66186	0.194314	3.40613	0.0006589	0.00389284
ZK1320.3	2274.74	0.605325	0.0655601	9.23313	2.62841e-20	7.67728e-19
B0034.1	144.265	-1.47726	0.231265	-6.38771	1.68384e-10	2.62003e-09
B0228.1	73.7053	-0.938245	0.302684	-3.09975	0.00193683	0.0100318
B0228.7	1013.45	-1.15047	0.0798756	-14.4033	4.93267e-47	3.53983e-45
B0304.4	125.902	-0.595631	0.206312	-2.88703	0.00388893	0.0183419
B0454.5	129.11	-1.33908	0.242276	-5.52708	3.25598e-08	4.07278e-07
B0454.6	466.31	-1.13193	0.124172	-9.11578	7.81034e-20	2.23811e-18
clec-2	71.281	7.38075	0.759614	9.71645	2.5657e-22	8.15198e-21
B0454.8	38.6737	0.945721	0.361799	2.61394	0.00895043	0.0375165
clec-10	441.211	-1.49148	0.122522	-12.1731	4.32352e-34	2.16163e-32
C04G6.2	907.903	1.0885	0.0850488	12.7985	1.67073e-37	9.21059e-36
mthf-1	6562.21	-1.19655	0.0466593	-25.6444	4.87747e-145	1.37636e-142
fbxa-158	15.4468	-1.64947	0.605562	-2.72386	0.00645239	0.0284647
math-4	357.896	-0.879781	0.133517	-6.58928	4.41965e-11	7.29987e-10
math-14	33.3333	-1.85219	0.453426	-4.08488	4.40991e-05	0.000347307
C16C8.4	230.502	-0.711355	0.161269	-4.41098	1.02902e-05	9.0074e-05
C17F4.3	48.4824	-4.1443	0.492074	-8.42211	3.6977e-17	9.1885e-16
fbxc-50	185.146	-1.40734	0.18798	-7.48668	7.06381e-14	1.42725e-12
C18H9.5	81.0826	-1.47099	0.2921	-5.03591	4.75595e-07	5.11841e-06
C18H9.6	1637.84	2.27661	0.0832778	27.3375	1.52074e-164	5.06376e-162
C23H3.9	1201.7	0.621108	0.0708546	8.76594	1.85223e-18	4.93406e-17
pho-12	125.886	0.765789	0.202729	3.7774	0.000158473	0.00111232
C27D9.1	390.571	-0.76985	0.129642	-5.93827	2.88038e-09	4.0063e-08
C27H5.4	378.268	0.610761	0.127077	4.80625	1.53791e-06	1.5323e-05
C30G12.1	122.11	0.77755	0.197661	3.93375	8.36293e-05	0.000621028
C30G12.2	1084.18	-0.66202	0.084779	-7.80877	5.77487e-15	1.2519e-13
fbxc-32	17.9745	-2.50024	0.73734	-3.39089	0.000696663	0.00408983
C34F11.8	75.5253	-1.3872	0.31663	-4.38115	1.18055e-05	0.00010253
C41H7.1	63.891	0.883218	0.294844	2.99554	0.00273961	0.0135198
clec-3	358.795	6.24927	0.255385	24.47	3.08654e-132	7.78604e-130
C44B7.5	333.604	-1.43478	0.153635	-9.33888	9.73582e-21	2.89967e-19
oac-10	97.1341	-1.96305	0.292818	-6.704	2.02787e-11	3.43459e-10
C50D2.1	548.278	0.808367	0.103171	7.83519	4.68136e-15	1.02418e-13
C52E2.5	86.3531	0.776084	0.235063	3.3016	0.000961359	0.00542861
C56E6.2	422.188	-1.07679	0.116107	-9.27411	1.79105e-20	5.27775e-19
D1022.3	14.62	-1.95107	0.683522	-2.85444	0.00431129	0.0200724
E04F6.6	225.268	-1.46625	0.187489	-7.82043	5.26415e-15	1.14716e-13
E04F6.8	190.01	-0.839521	0.17096	-4.91061	9.07922e-07	9.4122e-06
E04F6.9	554.907	-0.773792	0.11308	-6.84287	7.7621e-12	1.3589e-10
E04F6.15	231.996	0.874264	0.150936	5.79228	6.94375e-09	9.30809e-08
EEED8.3	195.038	-1.57493	0.191219	-8.23629	1.77632e-16	4.24914e-15
F07E5.7	34.2557	1.21979	0.402728	3.02883	0.00245505	0.0123004
dct-5	226.755	-1.63383	0.185413	-8.81187	1.2308e-18	3.28917e-17
farl-11	2136.13	-0.904365	0.0597913	-15.1253	1.10225e-51	8.65631e-50
F12E12.1	15.7397	-2.6864	0.763194	-3.51994	0.000431643	0.00269356
F18A1.7	744.075	-1.10502	0.0955099	-11.5697	5.86609e-31	2.68309e-29
nep-10	84.2212	0.700785	0.248931	2.81517	0.00487511	0.0223905
F22E5.1	282.232	1.66593	0.158195	10.5309	6.22689e-26	2.3297e-24
F22E5.17	26.8944	-2.02885	0.568375	-3.56957	0.000357568	0.00228003
F23F1.2	261.104	1.19312	0.145413	8.20506	2.30474e-16	5.45051e-15
F23F1.6	128.403	-1.28347	0.219533	-5.84635	5.02469e-09	6.80684e-08
F23F1.7	65.9662	-1.46974	0.314179	-4.67803	2.89642e-06	2.76505e-05
F26G1.2	180.986	-0.977753	0.185444	-5.2725	1.34581e-07	1.55169e-06
mth-2	127.157	-1.2646	0.216154	-5.85047	4.90185e-09	6.64607e-08
mth-1	211.007	0.880843	0.173633	5.07302	3.91555e-07	4.26078e-06
skpo-3	1315.9	-1.39466	0.0823014	-16.9458	2.06743e-64	1.97819e-62
F39E9.1	142.937	1.59439	0.230773	6.90892	4.88368e-12	8.62231e-11
F40H3.2	72.0515	-2.24135	0.36611	-6.12207	9.2367e-10	1.35491e-08
F41G3.3	232.634	0.58601	0.150359	3.8974	9.72312e-05	0.000710937
F41G3.10	316.95	-0.824556	0.14759	-5.5868	2.31295e-08	2.94181e-07
fbxa-182	201.798	-1.33314	0.178315	-7.47632	7.64328e-14	1.53687e-12
F42G2.5	82.0693	-0.824967	0.257386	-3.20518	0.00134979	0.0073058
ceh-86	14.1916	1.73354	0.629778	2.75262	0.00591201	0.0264665
decr-1.1	167.265	-2.41838	0.235767	-10.2575	1.09519e-24	3.90445e-23
F43C11.7	120.298	-0.796852	0.21086	-3.77906	0.000157424	0.00110589
msra-1	2502.78	-2.76066	0.0668859	-41.2742	0	0
btb-6	9.11489	-5.91568	1.57756	-3.74988	0.000176918	0.00122781
btb-7	9.30786	-2.47406	0.990441	-2.49794	0.0124916	0.0497187
ceh-83	30.9676	-1.88246	0.463134	-4.06461	4.8113e-05	0.000375719
F45D11.1	32.2284	3.00874	0.442905	6.79319	1.09681e-11	1.89623e-10
F46F5.7	67.2915	0.809866	0.287313	2.81875	0.00482105	0.0221729
F54D10.7	30.8643	-2.5735	0.552105	-4.66126	3.14275e-06	2.98311e-05
F54D10.8	128.257	1.9241	0.193352	9.95128	2.48961e-23	8.2899e-22
tag-234	199.358	0.6678	0.15562	4.29123	1.77689e-05	0.000149411
lips-14	23.1948	-3.14112	0.649294	-4.83775	1.31316e-06	1.32422e-05
H41C03.1	402.185	-0.775608	0.12039	-6.44246	1.17553e-10	1.85688e-09
H43E16.1	840.884	1.70132	0.0895959	18.9888	2.1122e-80	2.60489e-78
K02E7.6	107.474	1.87627	0.230167	8.15177	3.58623e-16	8.37408e-15
ephx-1	855.852	0.658378	0.0837985	7.85668	3.94435e-15	8.67497e-14
K07E1.1	982.134	-1.91459	0.101744	-18.8178	5.39727e-79	6.41851e-77
sdz-24	1172.61	-1.87689	0.085771	-21.8825	3.80986e-106	6.67688e-104
ctsa-1	576.201	1.40805	0.10823	13.0098	1.07691e-38	6.07779e-37
clec-88	710.204	-1.24393	0.0974792	-12.761	2.7066e-37	1.48231e-35
dos-2	99.707	0.843225	0.222707	3.78625	0.000152937	0.00107709
M151.3	12.8272	-2.94928	0.915164	-3.22268	0.00126996	0.00693005
M151.7	63.6948	-2.55374	0.385319	-6.62759	3.41211e-11	5.68082e-10
clec-43	11.4285	-2.61362	0.831758	-3.14228	0.00167638	0.00884908
lips-17	182.116	-1.79846	0.205192	-8.76478	1.87146e-18	4.97731e-17
math-37	86.2817	1.26016	0.2376	5.30369	1.13488e-07	1.32408e-06
mmaa-1	1628.23	-2.18406	0.0706258	-30.9244	5.61228e-210	2.59552e-207
T05A7.1	108.062	-1.94369	0.274202	-7.08852	1.3555e-12	2.50197e-11
fut-6	222.135	1.15626	0.159236	7.26129	3.83407e-13	7.36257e-12
T06D4.1	93.2948	-1.8904	0.28297	-6.68055	2.3804e-11	4.01941e-10
T07D3.9	302.156	-1.03679	0.142612	-7.27	3.59486e-13	6.91918e-12
bath-46	71.4087	1.3297	0.280837	4.73477	2.19304e-06	2.13022e-05
math-38	8.79427	-2.47257	0.808392	-3.05863	0.00222352	0.0112658
bath-26	38.0825	-0.994473	0.383793	-2.59117	0.00956495	0.0395841
T14B4.8	44.4894	1.05049	0.338315	3.10507	0.00190233	0.0098697
T19D12.3	6.71599	2.95901	1.11644	2.6504	0.00803971	0.0342335
T19D12.4	1119.98	2.05275	0.0765819	26.8047	2.85022e-158	8.95347e-156
T19D12.10	12.0586	-1.99432	0.77158	-2.58472	0.00974573	0.0402123
dlhd-1	101.921	-2.86171	0.278924	-10.2598	1.06917e-24	3.81988e-23
T24E12.1	10.853	-2.82408	1.04734	-2.69643	0.00700881	0.030555
T24E12.5	38.4649	1.13506	0.35743	3.17561	0.00149523	0.00800711
blos-4	115.107	-0.63268	0.221403	-2.85759	0.00426874	0.0198965
T25D10.1	356.782	0.65311	0.123031	5.30849	1.10539e-07	1.29421e-06
T25D10.4	484.004	0.740528	0.111876	6.61921	3.61115e-11	6.0002e-10
plpp-1.2	443.006	-0.941013	0.115039	-8.17993	2.84005e-16	6.68798e-15
W06B4.1	528.206	-0.963128	0.109666	-8.78238	1.60054e-18	4.27041e-17
W07E6.3	33.9867	-1.04229	0.413522	-2.52052	0.0117182	0.0471477
W07E6.5	92.6906	-0.754754	0.25323	-2.98051	0.00287766	0.0140954
clec-125	20.6308	2.61346	0.527212	4.95713	7.15428e-07	7.56265e-06
W10G11.3	24.3325	-1.53323	0.591735	-2.59107	0.00956771	0.0395857
Y46D2A.2	804.709	2.09665	0.0994948	21.073	1.40762e-98	2.2976e-96
spsb-2	259.803	-1.66377	0.170227	-9.77384	1.45822e-22	4.68685e-21
Y49F6C.8	34.8578	-1.87589	0.47137	-3.97965	6.90157e-05	0.000520872
Y51H7C.3	99.5157	-0.782163	0.247567	-3.1594	0.00158092	0.00841456
Y52E8A.3	272.672	3.84443	0.214022	17.9628	3.81409e-72	4.20535e-70
Y57G7A.1	120.227	0.80991	0.197664	4.09742	4.17788e-05	0.000330439
lgc-27	724.799	0.690013	0.0851954	8.09918	5.53321e-16	1.27838e-14
ZK177.1	24.9542	-2.50702	0.637397	-3.93322	8.38172e-05	0.000621591
mlt-7	1247.61	-0.730189	0.0732673	-9.96609	2.145e-23	7.17112e-22
cblc-1	722.672	-1.76513	0.0987183	-17.8805	1.67338e-71	1.8091e-69
pmt-1	4632.88	-1.09587	0.047309	-23.1641	1.04807e-118	2.12798e-116
ZK1290.10	59.1463	1.26674	0.297964	4.25132	2.12515e-05	0.000176666
F14D2.15	89.049	-0.689411	0.254679	-2.70699	0.00678971	0.0297479
F10C1.9	197.607	-1.56934	0.189027	-8.30218	1.02216e-16	2.48799e-15
C17F4.12	117.694	-2.0223	0.228	-8.86973	7.33231e-19	1.99145e-17
F59A6.12	22.594	-2.72763	0.688931	-3.95922	7.51956e-05	0.000562666
E01G4.7	163.992	-0.667541	0.198137	-3.36909	0.000754175	0.00439184
F33H12.7	43.351	2.87344	0.407162	7.05722	1.69861e-12	3.11113e-11
Y62F5A.12	217.842	-0.716173	0.172772	-4.1452	3.39523e-05	0.000272814
szy-4	678.922	-0.765246	0.0955913	-8.00539	1.19087e-15	2.7012e-14
ZC239.22	25.2641	-1.76292	0.491887	-3.58399	0.000338387	0.00216935
Y25C1A.14	13.9697	-3.94842	1.14746	-3.44099	0.000579587	0.00348233
ZK1127.13	169.54	-0.731516	0.181715	-4.02563	5.68234e-05	0.000436573
F27E5.9	66.1184	1.4982	0.290616	5.15525	2.53293e-07	2.80764e-06
linc-72	38.233	-2.25568	0.46488	-4.85216	1.22121e-06	1.23674e-05
linc-107	7.28323	-2.89075	1.12363	-2.57268	0.0100915	0.041454
C06A1.12	146.079	-0.599761	0.195359	-3.07005	0.00214025	0.0108936
ZK250.13	140.818	-0.768305	0.202856	-3.78743	0.000152213	0.00107381
F54H5.14	112.947	0.649974	0.206443	3.14844	0.00164146	0.00868679
T14B4.19	273.652	-0.624572	0.152042	-4.1079	3.9927e-05	0.000317301
chs-1	662.734	-0.74412	0.099326	-7.4917	6.79894e-14	1.37707e-12
col-7	1325.09	-2.70919	0.0940229	-28.8141	1.42645e-182	5.16282e-180
col-46	395.635	-0.588287	0.126938	-4.63443	3.57917e-06	3.37618e-05
col-61	145.689	0.642726	0.186809	3.44055	0.000580542	0.00348681
col-62	1397.08	-2.62697	0.0915494	-28.6945	4.46356e-181	1.58115e-178
cyb-2.2	1022.9	-0.954892	0.0841604	-11.3461	7.75506e-30	3.41571e-28
ech-7	440.529	-0.833381	0.114876	-7.25462	4.02793e-13	7.71703e-12
fkb-7	120.521	-0.706931	0.231202	-3.05764	0.00223089	0.0112928
gna-2	380.491	-0.97852	0.12671	-7.72249	1.14075e-14	2.42559e-13
hgo-1	1395.09	-0.645399	0.0751673	-8.58617	8.99159e-18	2.31728e-16
hmr-1	1256.84	0.591647	0.0829999	7.12828	1.01629e-12	1.89475e-11
hsp-70	1017.93	-1.2695	0.101489	-12.5087	6.6874e-36	3.54581e-34
klp-15	933.084	-0.68315	0.0833664	-8.19455	2.5154e-16	5.94027e-15
lbp-5	588.481	-1.06248	0.100645	-10.5567	4.72829e-26	1.78506e-24
lin-41	1157.67	-0.685906	0.0773179	-8.87125	7.23318e-19	1.96995e-17
mei-2	744.004	-0.962848	0.0948079	-10.1558	3.12303e-24	1.0855e-22
mex-3	2089.25	-0.73542	0.0587495	-12.5179	5.95935e-36	3.16988e-34
mgl-2	119.404	-0.822773	0.232344	-3.54118	0.000398335	0.00251875
nhr-73	33.2789	-2.81797	0.585936	-4.80935	1.51424e-06	1.50961e-05
nhr-74	78.3048	-1.545	0.318684	-4.84807	1.2467e-06	1.26025e-05
nhr-113	61.2574	-1.39547	0.352411	-3.95977	7.5022e-05	0.000561619
nlp-12	500.45	-0.872164	0.112347	-7.76314	8.28538e-15	1.77762e-13
pqn-26	721.012	0.813874	0.0895373	9.08978	9.92397e-20	2.82435e-18
pqn-72	866.942	-0.960696	0.0862583	-11.1374	8.24643e-29	3.40682e-27
ptr-17	198.44	0.654203	0.162102	4.03575	5.44285e-05	0.000419917
src-2	219.447	0.757289	0.160125	4.72936	2.25233e-06	2.18271e-05
taf-11.2	132.158	-0.938996	0.218232	-4.30274	1.68701e-05	0.000142646
trt-1	197.962	-0.671837	0.16981	-3.95641	7.6085e-05	0.000568554
twk-1	181.705	-0.730173	0.17886	-4.08237	4.45787e-05	0.000350918
mdt-18	321.539	-0.895515	0.136932	-6.53985	6.1581e-11	1.00516e-09
C15A11.7	247.495	-1.19663	0.17132	-6.98478	2.85297e-12	5.14617e-11
2022-03-03	417.453	-0.976623	0.120433	-8.10928	5.0921e-16	1.17912e-14
pals-6	51.6862	-1.26799	0.353926	-3.58263	0.000340147	0.00217728
clec-87	2058.99	-1.46782	0.0646819	-22.6929	5.26593e-114	1.00773e-111
fipr-22	137.241	0.886398	0.206175	4.29925	1.71374e-05	0.000144686
bgnt-1.8	33.8268	-1.25004	0.40287	-3.10284	0.00191675	0.00993214
mce-1	577.175	-0.87841	0.103632	-8.47625	2.32573e-17	5.87574e-16
wdr-23	2011.74	0.625598	0.0598066	10.4603	1.31371e-25	4.83892e-24
DY3.8	262.285	-1.10036	0.154555	-7.11955	1.08283e-12	2.01656e-11
E03H4.4	10.5061	2.61407	0.728662	3.5875	0.000333867	0.00214782
E03H4.8	164.423	2.49193	0.188463	13.2224	6.51732e-40	3.82066e-38
clec-17	237.048	2.84895	0.166549	17.1058	1.34375e-65	1.30831e-63
scav-6	312.37	-0.605051	0.142653	-4.24142	2.22111e-05	0.000183976
acox-1.3	154.251	0.907476	0.195195	4.64908	3.33426e-06	3.15768e-05
F15D3.6	1321.1	-0.706082	0.0706536	-9.99358	1.626e-23	5.45793e-22
F16C3.2	184.259	-0.829323	0.17422	-4.7602	1.93397e-06	1.89182e-05
F17B5.1	219.664	-2.87826	0.193944	-14.8407	7.99351e-50	5.99477e-48
gpx-1	554.695	1.01912	0.105025	9.70356	2.91155e-22	9.21566e-21
F29C6.1	464.067	-0.762019	0.121261	-6.28411	3.29731e-10	5.018e-09
F33H2.8	91.3579	-0.747269	0.243715	-3.06616	0.00216827	0.0110228
F35C12.3	237.172	-0.769152	0.15805	-4.86652	1.13579e-06	1.15797e-05
oac-19	164.556	0.635028	0.175422	3.62	0.000294603	0.00192271
F36D1.8	48.3258	1.28523	0.315303	4.07616	4.57861e-05	0.000359572
F36H2.3	574.367	0.69862	0.123149	5.67298	1.40335e-08	1.82108e-07
scrm-6	108.533	0.777549	0.213393	3.64374	0.000268701	0.00176962
fip-6	254.024	0.618244	0.146364	4.22402	2.39983e-05	0.000197405
F55D12.1	79.8322	-1.38555	0.286158	-4.8419	1.28602e-06	1.29763e-05
F55H12.3	616.88	0.746322	0.102306	7.295	2.98662e-13	5.8089e-12
F55H12.4	1146.86	-1.5439	0.0903196	-17.0937	1.65282e-65	1.59987e-63
oac-34	21.619	-1.56625	0.576056	-2.71892	0.00654947	0.0288548
F58H10.1	537.163	1.03389	0.112367	9.201	3.54639e-20	1.03404e-18
F59C6.11	92.3233	1.04509	0.240282	4.34944	1.36485e-05	0.000117131
H16D19.3	8.62173	-2.70295	0.982971	-2.74978	0.00596351	0.0266326
K07A1.6	61.7739	-3.2716	0.469024	-6.97532	3.05166e-12	5.4749e-11
K10D3.6	83.5535	-1.52999	0.284415	-5.37943	7.4722e-08	8.90514e-07
M01G12.9	330.371	1.17776	0.13449	8.75724	2.00083e-18	5.29599e-17
R06C1.4	1838.7	1.11813	0.0678064	16.4901	4.32224e-61	3.88978e-59
cpg-3	911.344	-1.27975	0.0892826	-14.3337	1.34669e-46	9.62276e-45
R11A5.3	24.8446	-2.56051	0.611478	-4.18741	2.82159e-05	0.000229267
pck-2	9876.85	-0.849876	0.0545598	-15.577	1.04398e-54	8.56217e-53
T02G6.5	8.98631	-3.47436	1.23333	-2.81706	0.00484652	0.0222777
T04D3.5	73.1611	-0.849431	0.274203	-3.09782	0.0019495	0.0100861
T05F1.2	636.124	-1.07931	0.101679	-10.6149	2.54111e-26	9.70342e-25
T05F1.9	60.2737	3.87218	0.411571	9.40829	5.04269e-21	1.5237e-19
T05F1.11	135.231	-0.813683	0.214998	-3.78461	0.000153947	0.00108375
T07D10.3	60.6239	-2.35142	0.364802	-6.44573	1.15042e-10	1.81893e-09
T24D1.3	545.138	-1.0838	0.109729	-9.87705	5.23518e-23	1.70903e-21
har-2	291.693	-0.686646	0.143113	-4.79792	1.60324e-06	1.59072e-05
T27F6.1	88.0226	0.660058	0.243791	2.70747	0.00677985	0.0297125
ssp-37	22.5344	-2.97538	0.691914	-4.30022	1.70627e-05	0.000144129
W02D9.6	44.2712	-2.87255	0.512318	-5.60696	2.05908e-08	2.64111e-07
W02D9.7	79.5327	-2.71963	0.356398	-7.63088	2.33156e-14	4.85834e-13
W04A4.2	289.653	0.969368	0.138487	6.99969	2.56534e-12	4.64748e-11
W04A8.2	86.1255	-0.846018	0.244551	-3.45948	0.000541219	0.00327902
Y47H9C.1	344.91	1.24438	0.135426	9.1886	3.98005e-20	1.15644e-18
Y47H10A.5	236.597	1.349	0.163527	8.24938	1.59219e-16	3.83069e-15
Y52B11A.8	308.075	-1.23173	0.152668	-8.06803	7.14389e-16	1.6428e-14
Y106G6D.6	49.7274	-1.78986	0.382886	-4.67465	2.94457e-06	2.80619e-05
ZC247.2	276.223	0.70644	0.140718	5.02026	5.16017e-07	5.52842e-06
ZC434.3	666.796	0.752799	0.0980099	7.68085	1.58037e-14	3.33058e-13
kri-1	73.4056	0.944508	0.279884	3.37464	0.000739127	0.00431477
cutl-8	143.312	0.623817	0.189925	3.28455	0.00102147	0.00571835
clec-91	343.656	-1.44246	0.140573	-10.2612	1.05342e-24	3.77168e-23
ZK1025.2	62.0061	-1.78568	0.395706	-4.51264	6.40259e-06	5.79961e-05
ZK1025.3	1865.51	-1.13826	0.0651105	-17.4819	1.96728e-68	1.99715e-66
ZK1025.4	137.678	-1.79646	0.237737	-7.5565	4.14057e-14	8.48969e-13
ZK1025.8	72.5633	-1.23662	0.289548	-4.27086	1.94719e-05	0.000162908
nhr-245	22.7467	-1.66206	0.545419	-3.04731	0.00230903	0.0116706
F46A8.1	15.3212	-1.56374	0.602283	-2.59636	0.00942165	0.0390785
ptps-1	216.301	0.906788	0.166343	5.45132	4.99966e-08	6.12054e-07
rga-6	60.4021	0.877966	0.300324	2.9234	0.00346234	0.0165931
C01G8.1	958.271	-1.31699	0.0837629	-15.7229	1.05462e-55	8.73549e-54
C06A5.8	223.724	-0.746385	0.163646	-4.56098	5.09161e-06	4.68344e-05
C09D4.1	331.043	-1.72065	0.139269	-12.3549	4.58287e-35	2.38438e-33
ugt-25	631.779	-0.775213	0.103918	-7.45985	8.66184e-14	1.73122e-12
ugt-26	405.18	0.714016	0.120459	5.92745	3.07678e-09	4.27233e-08
kca-1	541.144	-0.712761	0.107078	-6.65645	2.80517e-11	4.71275e-10
tiam-1	190.345	0.591866	0.167117	3.54163	0.000397659	0.00251544
delm-2	12.9306	4.11924	0.850587	4.84282	1.28007e-06	1.2932e-05
acd-1	126.809	1.71309	0.216859	7.89955	2.79916e-15	6.19724e-14
acd-2	41.8434	-1.08368	0.394078	-2.74991	0.00596118	0.0266294
C30F12.4	370.724	-0.656216	0.12857	-5.10394	3.3265e-07	3.64601e-06
C30F12.5	940.539	-0.843709	0.0866187	-9.7405	2.02557e-22	6.48533e-21
trhr-1	292.333	1.00073	0.133004	7.5241	5.30834e-14	1.08042e-12
tyr-4	1623.73	-0.658539	0.0779419	-8.4491	2.93551e-17	7.32734e-16
C46H11.2	241.604	-1.01157	0.155927	-6.48745	8.7304e-11	1.40709e-09
C46H11.7	341.382	0.594984	0.129743	4.58585	4.52137e-06	4.196e-05
C55B7.3	637.795	-0.616609	0.0954645	-6.45904	1.05372e-10	1.67559e-09
acdh-1	7397.96	-6.6501	1.26775	-5.24561	1.55767e-07	1.77229e-06
uri-1	530.441	-0.618853	0.105305	-5.87679	4.18298e-09	5.72247e-08
E01A2.5	116.389	-0.614557	0.220057	-2.79272	0.00522675	0.0238411
aman-3	301.919	0.854356	0.142801	5.98283	2.19287e-09	3.09662e-08
F49D11.3	31.5426	-2.20115	0.458429	-4.8015	1.57478e-06	1.56342e-05
F49D11.6	258.143	-2.14421	0.176157	-12.1722	4.37379e-34	2.18022e-32
ahcy-1	26228.8	-0.902242	0.0350134	-25.7685	2.00205e-146	5.74692e-144
egg-5	534.823	-0.791963	0.118534	-6.68132	2.36793e-11	4.00241e-10
T06A4.1	478.066	0.707291	0.110049	6.42706	1.30092e-10	2.05102e-09
egg-4	557.42	-0.682966	0.108094	-6.31823	2.64571e-10	4.07478e-09
W01B11.6	344.664	-1.8424	0.142598	-12.9203	3.45861e-38	1.91941e-36
W03D8.7	15.1067	-1.83527	0.679588	-2.70056	0.00692228	0.0302491
ule-1	151.991	-2.45371	0.26547	-9.24289	2.39932e-20	7.02044e-19
W03F11.5	67.3789	-0.864704	0.306471	-2.82148	0.0047802	0.0219971
W05F2.3	1499.6	-1.28494	0.0737643	-17.4195	5.86956e-68	5.88689e-66
Y18H1A.8	35.4893	1.31605	0.383088	3.43536	0.000591758	0.0035465
Y18H1A.11	83.8956	0.632431	0.243604	2.59615	0.00942749	0.039093
Y23H5B.8	23.164	-1.68753	0.527437	-3.1995	0.00137666	0.00743627
spp-23	347.146	-0.736251	0.125467	-5.86811	4.40798e-09	6.01051e-08
fpn-1.1	646.688	0.622672	0.091096	6.83534	8.18113e-12	1.42775e-10
ugt-31	131.552	2.34488	0.206097	11.3775	5.40992e-30	2.39547e-28
Y44E3A.1	151.246	-0.75282	0.189597	-3.97063	7.16818e-05	0.000539525
Y48G1A.2	354.893	-1.07356	0.136867	-7.84381	4.37094e-15	9.57522e-14
Y51F10.2	706.927	-1.02289	0.0943779	-10.8382	2.26912e-27	8.97355e-26
Y65B4BR.1	195.175	0.774462	0.163346	4.74124	2.12418e-06	2.06695e-05
Y71F9B.1	243.364	-0.876724	0.162649	-5.39029	7.03425e-08	8.40727e-07
Y71F9B.13	389.089	-0.996967	0.133295	-7.47943	7.4646e-14	1.50458e-12
Y71G12B.2	20.8974	1.6336	0.501039	3.26042	0.00111246	0.00617998
Y71G12B.18	321.003	3.16425	0.144004	21.9733	5.19079e-107	9.19377e-105
rnf-145	537.414	-1.57544	0.106084	-14.8509	6.86326e-50	5.17042e-48
ZC123.1	1979.06	0.918941	0.0562516	16.3363	5.44884e-60	4.82541e-58
ZC308.4	160.831	-1.86955	0.217613	-8.59114	8.61125e-18	2.22277e-16
Y71G12B.33	92.2259	0.7853	0.251242	3.12567	0.00177401	0.00928495
Y47G6A.32	31.932	1.06719	0.410267	2.6012	0.00928986	0.0386571
B0205.13	41.6494	-1.63116	0.404132	-4.03621	5.43206e-05	0.000419279
K09H9.8	167.65	-1.21667	0.200837	-6.05798	1.37842e-09	1.98351e-08
Y47G6A.33	395.539	-0.961097	0.127175	-7.55727	4.11602e-14	8.44977e-13
F17B5.8	75.1394	1.48875	0.269176	5.5308	3.18782e-08	3.99653e-07
F30A10.14	23.0762	-1.75703	0.560409	-3.13527	0.00171699	0.0090348
bah-1	574.214	-1.48176	0.121623	-12.1832	3.81977e-34	1.91552e-32
maf-1	133.451	-0.642458	0.215568	-2.9803	0.00287965	0.014101
F27D4.8	37.3064	-1.08928	0.38957	-2.7961	0.00517234	0.0236189
Y48G1C.13	8.40142	-2.59268	0.982423	-2.63907	0.00831338	0.0352187
Y48G8AL.16	117.055	0.742549	0.203388	3.65091	0.000261315	0.00172781
Y39G10AR.32	188.275	-0.657766	0.175267	-3.75294	0.00017477	0.00121492
linc-30	18.3561	-2.00729	0.61515	-3.2631	0.00110202	0.00612807
cdc-25.3	38.6131	-2.82505	0.587888	-4.80542	1.54424e-06	1.53768e-05
ced-11	134.775	0.668453	0.199713	3.34706	0.000816722	0.00470506
cpg-1	5014.04	-1.18471	0.048847	-24.2535	6.07706e-130	1.44538e-127
ckb-2	489.272	0.911641	0.117209	7.77791	7.3731e-15	1.59009e-13
col-8	1628.74	-2.72457	0.0833554	-32.6861	2.45801e-234	1.41115e-231
col-88	7383.93	0.634671	0.0536036	11.8401	2.4221e-32	1.15216e-30
col-95	89.7018	-3.0113	0.352851	-8.53421	1.41118e-17	3.58697e-16
col-96	659.485	-1.19942	0.103735	-11.5624	6.39065e-31	2.90705e-29
col-98	2687.5	-0.709508	0.166556	-4.25988	2.0454e-05	0.000170525
dhs-9	1229.87	1.04418	0.0739009	14.1294	2.50176e-45	1.69316e-43
dpy-17	48.9617	-1.5459	0.358709	-4.30962	1.63533e-05	0.000138417
ech-6	7082.13	-2.00588	0.0468543	-42.8109	0	0
flp-15	276.884	-0.626244	0.138715	-4.5146	6.34377e-06	5.75572e-05
gar-2	144.279	0.667852	0.190963	3.49728	0.000470025	0.00289832
gst-1	5847.47	0.62712	0.0455995	13.7528	4.90136e-43	3.11461e-41
lon-1	1564.23	0.695437	0.064516	10.7793	4.31171e-27	1.68908e-25
mel-32	7157.75	-0.849788	0.0420111	-20.2277	5.58279e-91	8.08243e-89
nas-1	77.7993	-1.38002	0.281664	-4.89951	9.60759e-07	9.91673e-06
nhr-6	120.392	0.938645	0.206591	4.54348	5.53322e-06	5.06447e-05
pal-1	540.963	-0.60242	0.103908	-5.79761	6.7268e-09	9.0391e-08
pie-1	660.241	-0.69267	0.0950494	-7.28748	3.1581e-13	6.11386e-12
ptr-19	156.984	0.939033	0.185923	5.05065	4.40305e-07	4.76634e-06
sip-1	4877.3	-0.926477	0.0484317	-19.1296	1.43229e-81	1.83432e-79
tbx-9	27.5906	-2.6123	0.610184	-4.28117	1.85912e-05	0.000155853
tsp-2	33.7182	1.29676	0.397617	3.26133	0.00110891	0.00616229
C14B1.2	329.962	-0.658602	0.135559	-4.8584	1.18338e-06	1.20355e-05
C14B1.9	691.449	-0.739582	0.0955037	-7.74401	9.63286e-15	2.05612e-13
C28A5.1	233.363	-0.597581	0.161637	-3.69706	0.000218113	0.00147616
C38H2.2	1337.85	0.744655	0.0755993	9.85002	6.85281e-23	2.22837e-21
C40H1.2	82.5923	-1.12027	0.2638	-4.24667	2.16969e-05	0.000180076
C40H1.7	154.972	-1.5672	0.201291	-7.78571	6.93246e-15	1.50089e-13
C40H1.8	403.069	-1.85203	0.137788	-13.4411	3.47108e-41	2.11685e-39
C40H1.9	5.42718	-5.09243	1.67814	-3.03456	0.00240884	0.0121199
D2045.8	438.304	1.30317	0.115098	11.3223	1.0179e-29	4.45974e-28
D2045.9	289.613	0.625899	0.135829	4.60799	4.06573e-06	3.80497e-05
F11F1.1	110.728	-1.07946	0.248893	-4.33704	1.44415e-05	0.000123427
cyp-13A11	5.37464	-4.41047	1.66904	-2.64251	0.00822931	0.0349247
cyp-13A12	109.358	1.00847	0.210743	4.78529	1.70742e-06	1.68505e-05
F53A2.1	59.7124	0.828274	0.284233	2.91407	0.00356747	0.0170626
cpar-1	247.559	-0.724459	0.153736	-4.71234	2.44883e-06	2.35805e-05
K03H1.5	664.093	0.594077	0.0983437	6.04082	1.53329e-09	2.20066e-08
K04H4.2	4274.18	0.767935	0.0433822	17.7016	4.07526e-70	4.3493e-68
tyr-2	2514.44	-1.93969	0.0635688	-30.5133	1.73843e-204	7.82246e-202
K11H3.3	1138.88	-1.04811	0.0772937	-13.5602	6.89804e-42	4.28528e-40
M03C11.1	63.7589	0.902421	0.285933	3.15606	0.00159917	0.00848726
M88.4	121.927	0.84887	0.202155	4.1991	2.67979e-05	0.000218705
mpc-1	578.515	-0.661391	0.100996	-6.54869	5.80445e-11	9.50228e-10
T03F6.4	235.857	-0.864695	0.16645	-5.19492	2.04812e-07	2.29624e-06
ppat-1	156.59	-1.11556	0.192719	-5.78855	7.09967e-09	9.5018e-08
T04A8.7	1135.29	-0.623108	0.0748897	-8.32034	8.7709e-17	2.1443e-15
aldo-1	5121.57	-0.646031	0.0457276	-14.1278	2.56005e-45	1.7256e-43
rmd-1	1185.81	-1.01668	0.0831057	-12.2336	2.05543e-34	1.04015e-32
T07A5.1	303.938	-0.857212	0.145519	-5.89073	3.84488e-09	5.27728e-08
T16G12.1	2374.28	0.948674	0.0647249	14.657	1.21462e-48	8.98765e-47
T16G12.8	23.2781	-2.13231	0.564966	-3.77423	0.000160503	0.00112467
Y37D8A.19	339.604	-2.19139	0.167827	-13.0574	5.76763e-39	3.26616e-37
clec-163	15.0256	4.27399	0.981193	4.35591	1.32516e-05	0.000114078
Y39E4B.5	256.395	-0.633433	0.152797	-4.14558	3.3895e-05	0.000272486
Y45F3A.8	104.532	1.00704	0.220812	4.56062	5.10032e-06	4.68627e-05
fbxa-128	59.3415	1.71604	0.300073	5.71874	1.07316e-08	1.41465e-07
Y49E10.18	1173.56	-1.04159	0.0769464	-13.5366	9.50757e-42	5.86265e-40
ztf-29	33.0346	-1.38164	0.463316	-2.98206	0.0028632	0.0140328
Y75B8A.28	319.632	1.32873	0.131008	10.1423	3.58487e-24	1.24343e-22
lron-13	68.1966	0.923472	0.271586	3.4003	0.000673123	0.00396562
scav-2	714.643	-0.618863	0.0965702	-6.40843	1.47024e-10	2.30056e-09
fbxa-37	92.0025	0.879271	0.25408	3.4606	0.00053897	0.00326778
ZC84.1	167.7	1.3256	0.180761	7.33346	2.24294e-13	4.38294e-12
dos-1	119.766	-0.751978	0.216135	-3.47921	0.000502903	0.00307712
ZK512.7	547.251	-1.49086	0.125806	-11.8505	2.13917e-32	1.02342e-30
E03A3.1	74.8946	1.11927	0.297377	3.76379	0.000167358	0.00116779
ZK637.6	242.604	-0.921545	0.159647	-5.77238	7.81603e-09	1.04187e-07
egg-1	1444.71	-1.28742	0.0728699	-17.6674	7.47945e-70	7.83179e-68
rpia-1	1540.21	-0.585086	0.0671746	-8.70994	3.04046e-18	7.97174e-17
cpg-2	5027.4	-1.10672	0.0472548	-23.4203	2.65171e-121	5.66005e-119
B0280.7	269.919	0.879048	0.134989	6.51199	7.41599e-11	1.2034e-09
BE0003N10.3	108.261	-0.676958	0.245751	-2.75465	0.00587542	0.0263169
tyr-1	531.623	-1.07936	0.118472	-9.11063	8.19022e-20	2.33892e-18
wht-1	168.7	1.02479	0.172427	5.94333	2.79282e-09	3.89102e-08
C05D11.5	126.943	-0.936001	0.214114	-4.37152	1.23387e-05	0.000106826
C06E1.7	97.9207	0.845021	0.230645	3.66373	0.000248571	0.00165142
C06E8.5	453.135	-2.64033	0.146251	-18.0534	7.42311e-73	8.35049e-71
C13G5.2	294.899	-0.763049	0.142906	-5.33951	9.31994e-08	1.10126e-06
ugt-66	460.447	-1.56482	0.11826	-13.232	5.73197e-40	3.3841e-38
C23G10.11	10.4234	-2.21346	0.880331	-2.51435	0.0119252	0.0478532
gsto-1	264.622	-0.814248	0.154973	-5.25413	1.48726e-07	1.69831e-06
pals-23	267.455	1.62829	0.144808	11.2445	2.46593e-29	1.05813e-27
pals-24	197.319	1.90235	0.170343	11.1677	5.86522e-29	2.44737e-27
C30A5.10	97.3351	0.909578	0.218199	4.16857	3.06515e-05	0.000247487
clec-5	634.754	-2.59851	0.114496	-22.6952	4.99567e-114	9.67127e-112
fbxa-38	14.8446	-2.5348	0.789236	-3.21171	0.00131945	0.00716724
D1044.1	201.447	0.880336	0.174793	5.03645	4.74249e-07	5.11041e-06
klo-2	157.338	0.893471	0.183954	4.85705	1.1915e-06	1.21033e-05
E02H9.7	11.4289	-3.27172	1.01613	-3.2198	0.00128279	0.00699321
F01F1.3	100.81	-1.11399	0.250024	-4.45556	8.3676e-06	7.4364e-05
hach-1	2240.13	-1.40667	0.0712701	-19.7372	1.0344e-86	1.42328e-84
F09F7.6	224.282	-0.740685	0.153789	-4.81623	1.46297e-06	1.46288e-05
nspb-12	59.301	-2.79342	0.443117	-6.30402	2.90019e-10	4.44207e-09
F09G8.5	30.5353	-1.37798	0.453324	-3.03972	0.00236796	0.0119358
F10E9.12	88.9446	-0.825869	0.253058	-3.26355	0.00110026	0.00612035
F23F12.12	208.271	-1.06729	0.169382	-6.30107	2.956e-10	4.52338e-09
F25B5.6	1401.84	-0.65626	0.0677932	-9.68032	3.65576e-22	1.15493e-20
F30H5.3	2258.69	0.821832	0.0592509	13.8704	9.57809e-44	6.27817e-42
F31E3.2	109.185	0.589107	0.226526	2.60061	0.00930578	0.038704
F42A10.7	1810.28	-1.29247	0.489949	-2.63798	0.00834027	0.0353146
F54H12.5	23.1671	-1.59615	0.574441	-2.77861	0.00545913	0.024725
F56D2.5	95.8576	1.50762	0.24061	6.26581	3.70887e-10	5.61354e-09
trpl-1	33.1434	1.01912	0.395134	2.57918	0.00990353	0.0407725
strm-1	155.561	-0.665551	0.193793	-3.43434	0.000594003	0.00355739
zmp-2	908.784	-0.710154	0.0827775	-8.57907	9.56467e-18	2.44988e-16
K04C2.5	71.4163	-0.988348	0.30066	-3.28726	0.00101167	0.00567494
K12H4.7	11280.1	0.840768	0.0344897	24.3773	2.97566e-131	7.28556e-129
egg-2	423.884	-1.01952	0.127504	-7.99602	1.28504e-15	2.91083e-14
ger-1	599.454	0.691762	0.10319	6.70377	2.03117e-11	3.43667e-10
R02F2.4	311.589	-0.685747	0.140714	-4.87335	1.0972e-06	1.12138e-05
ttr-32	235.793	-1.08738	0.16606	-6.54814	5.82577e-11	9.52782e-10
ttr-8	109.03	-1.10537	0.251638	-4.3927	1.11954e-05	9.75364e-05
fbxa-51	104.037	0.868445	0.227296	3.82076	0.00013304	0.000949006
fbxa-59	251.092	0.678881	0.145497	4.66596	3.0718e-06	2.92076e-05
best-17	88.1834	-1.01821	0.279802	-3.63905	0.000273645	0.00179933
T20B6.3	100.136	0.73704	0.232551	3.16937	0.00152772	0.0081627
T24C4.4	236.462	2.91181	0.16493	17.6549	9.33228e-70	9.6505e-68
pck-1	6354.19	-1.24797	0.0897517	-13.9047	5.93188e-44	3.93466e-42
Y22D7AL.9	86.1957	-0.769717	0.262662	-2.93044	0.00338477	0.0162635
Y22D7AL.11	125.272	0.719028	0.21288	3.37763	0.000731141	0.00427414
cht-4	348.129	0.837048	0.120072	6.9712	3.14241e-12	5.61352e-11
fbxa-74	144.813	1.1381	0.191024	5.95787	2.5554e-09	3.57821e-08
Y22D7AR.10	53.6213	-2.54663	0.422837	-6.02272	1.71512e-09	2.4414e-08
Y34F4.1	40.2691	-1.55859	0.398107	-3.915	9.04034e-05	0.00066628
Y34F4.2	90.2679	-5.65372	0.550278	-10.2743	9.20131e-25	3.30157e-23
Y39A3A.4	15.0564	2.82224	0.649863	4.34282	1.40664e-05	0.000120283
ctsa-2	1907.55	1.65121	0.0688523	23.982	4.28951e-127	9.52214e-125
Y42G9A.3	862.792	0.948697	0.0851229	11.145	7.57252e-29	3.13619e-27
Y53G8AM.5	21.1483	2.8467	0.530005	5.37109	7.82631e-08	9.30051e-07
Y53G8B.2	177.531	-0.868615	0.195498	-4.44309	8.8677e-06	7.84475e-05
Y54F10AM.11	87.8726	-0.897458	0.27205	-3.29887	0.000970741	0.00547489
pho-9	376.536	1.26485	0.119088	10.6211	2.37699e-26	9.0976e-25
gpa-17	438.188	0.59733	0.111061	5.37838	7.51602e-08	8.95094e-07
fbxa-14	90.6457	1.46679	0.264147	5.55292	2.80934e-08	3.54338e-07
fbxa-15	10.7045	2.60041	0.791498	3.28543	0.00101825	0.00570421
fbxa-79	62.6551	0.887725	0.280333	3.16669	0.00154187	0.00823038
fbxa-80	34.9296	1.14429	0.398906	2.86858	0.00412322	0.0193101
fbxa-19	60.8028	0.952218	0.290201	3.28123	0.00103354	0.00578011
fbxa-21	88.146	-1.41054	0.246995	-5.71081	1.12439e-08	1.47868e-07
ZC155.4	294.986	-0.778067	0.14727	-5.28328	1.26891e-07	1.4722e-06
ZK418.7	95.9643	0.885201	0.25168	3.51717	0.000436178	0.00271982
best-24	497.416	-0.620851	0.115159	-5.39125	6.99701e-08	8.38015e-07
C06G4.6	192.912	0.86882	0.160114	5.42627	5.75424e-08	6.98268e-07
B0393.9	180.73	-0.70532	0.179306	-3.93362	8.36776e-05	0.000621093
Y49E10.29	143.608	-0.828052	0.208313	-3.97503	7.03711e-05	0.000530139
C29E4.15	169.026	-0.679838	0.189875	-3.58046	0.000342992	0.00219296
T12B5.15	106.462	-1.08689	0.242681	-4.4787	7.50991e-06	6.71496e-05
F17C8.9	155.805	-0.652745	0.200902	-3.24907	0.00115783	0.00639575
Y34F4.6	31.4915	-2.65201	0.489489	-5.41792	6.02969e-08	7.30628e-07
H04D03.6	59.3113	-0.896904	0.314582	-2.8511	0.00435686	0.0202619
BE0003N10.6	968.49	3.82521	0.09513	40.2104	0	0

## Sheet: FigS6 DEG in KO
Supplementary information Table S1. Differentially expressed genes in the RNA-seq analysis, related to Fig. 5, Fig. 6, Supplementary information, Fig. S6.
Gene Name	baseMean	log2FC (P.A14/OP50)	lfcSE	stat	p-value	p-adjust
alh-5	236.273	-0.62378	0.145494	-4.28733	1.80836e-05	0.000370325
cat-4	675.467	1.10977	0.0912605	12.1605	5.04667e-34	4.80126e-32
cdr-1	476.503	5.14137	0.21765	23.6222	2.28089e-123	8.8313e-121
cln-3.1	163.893	-0.778042	0.180962	-4.29948	1.71196e-05	0.000351882
cnc-2	11.0752	-2.06668	0.721159	-2.86578	0.00415987	0.0489454
cpr-1	7615.36	-1.4363	0.118745	-12.0957	1.11289e-33	1.03511e-31
cpr-3	701.44	1.5081	0.0936572	16.1023	2.45648e-58	4.21629e-56
cpr-4	4281.18	-1.50462	0.371438	-4.05078	5.10471e-05	0.00096908
cpr-5	8278.71	-1.00348	0.0379475	-26.4439	4.28352e-154	2.1611e-151
dhs-14	248.302	-0.654836	0.156264	-4.19057	2.78259e-05	0.000551516
dhs-19	671.919	0.844158	0.102132	8.26539	1.39243e-16	7.15512e-15
dhs-21	550.858	0.616696	0.104354	5.90965	3.42845e-09	1.11922e-07
dhs-23	153.799	2.67126	0.234166	11.4075	3.83495e-30	3.27426e-28
far-3	1810.19	4.07319	0.355778	11.4487	2.38735e-30	2.05943e-28
fat-5	532.058	-3.56621	0.733921	-4.85912	1.1791e-06	2.80843e-05
fat-7	692.328	-1.7535	0.103331	-16.9698	1.37511e-64	2.72551e-62
fmo-5	770.455	0.950383	0.0902367	10.5321	6.14351e-26	4.62821e-24
gst-21	49.1399	0.982519	0.341986	2.87298	0.00406618	0.0484248
gst-22	134.677	0.762409	0.207229	3.67907	0.000234085	0.00391686
gst-38	713.19	4.18669	0.153094	27.3471	1.16796e-164	6.48179e-162
haf-7	229.751	0.635048	0.167027	3.80207	0.000143494	0.00250422
his-3	207.455	-0.612445	0.16765	-3.65311	0.000259081	0.00427921
his-6	113.405	-0.779049	0.220596	-3.53157	0.000413106	0.00655653
hsp-17	1073.57	0.855379	0.0742707	11.517	1.08277e-30	9.38906e-29
ifc-1	633.76	-1.26931	0.102651	-12.3654	4.02414e-35	3.96437e-33
lbp-8	29.8411	1.56923	0.44029	3.56407	0.000365143	0.00585671
lys-2	5438.29	0.910115	0.0477272	19.0691	4.56191e-81	1.26586e-78
mrp-7	1248.09	0.722126	0.0803802	8.98388	2.61375e-19	1.54863e-17
mtl-2	259.921	-0.777693	0.145009	-5.36307	8.18193e-08	2.26657e-06
nhr-68	1120.72	-1.47541	0.0872437	-16.9114	3.71091e-64	7.26858e-62
nhr-101	177.803	-1.04344	0.197097	-5.29403	1.19648e-07	3.23379e-06
nhr-112	52.1552	1.15819	0.303262	3.8191	0.000133937	0.00235045
nhr-114	1251.71	-2.40985	0.0842414	-28.6064	5.58588e-180	3.44442e-177
nhr-117	111.277	-1.19305	0.213835	-5.5793	2.41487e-08	7.07837e-07
nlp-25	110.851	0.999981	0.241901	4.13385	3.56734e-05	0.00069303
odc-1	931.963	-0.863449	0.090658	-9.52425	1.66242e-21	1.07695e-19
pmp-5	2341.98	-4.10721	0.231459	-17.7449	1.88896e-70	4.42947e-68
pqn-2	874.757	-0.889158	0.0903823	-9.83775	7.74237e-23	5.2829e-21
pqn-54	1467.24	-0.709528	0.0720959	-9.84144	7.46375e-23	5.11375e-21
ptr-22	159.75	0.685884	0.194303	3.52998	0.000415599	0.00658981
srh-237	138.183	-2.90517	0.267312	-10.8681	1.63552e-27	1.30286e-25
srp-7	3764.67	0.743533	0.0476122	15.6165	5.6249e-55	9.00471e-53
str-146	25.0865	-1.68131	0.491993	-3.41735	0.000632343	0.00953612
wrt-8	401.105	-0.622795	0.12775	-4.87512	1.08742e-06	2.60122e-05
ugt-1	249.362	1.016	0.164688	6.16925	6.86156e-10	2.40501e-08
B0024.4	698.441	2.48647	0.10226	24.3151	1.35792e-130	5.65201e-128
clec-41	2932.2	0.638179	0.0581356	10.9774	4.90732e-28	3.94696e-26
B0462.4	39.2639	1.94229	0.370569	5.24137	1.59391e-07	4.19392e-06
C01G10.4	10.6783	1.94631	0.675383	2.88179	0.00395429	0.0473974
cyp-35C1	1691.15	2.85411	0.0833715	34.2337	7.63444e-257	8.47372e-254
C06B3.7	64.0455	1.03085	0.302474	3.40808	0.000654226	0.00983051
ugt-17	635.566	-0.956227	0.0948262	-10.084	6.50226e-24	4.64618e-22
C08E8.4	186.971	1.04667	0.173949	6.01711	1.77559e-09	5.97209e-08
clec-48	1470.82	-1.04804	0.136166	-7.6968	1.39516e-14	6.61767e-13
hrg-7	3459.27	1.08876	0.0993832	10.9552	6.2727e-28	5.02088e-26
clec-230	161.97	-0.997263	0.198651	-5.02018	5.16225e-07	1.29049e-05
C29F3.7	3819.32	1.56438	0.0495112	31.5964	4.13201e-219	3.43969e-216
oac-6	363.241	2.44178	0.153634	15.8935	7.02655e-57	1.18167e-54
ugt-33	159.273	1.63961	0.202408	8.10054	5.47137e-16	2.71919e-14
ugt-15	19.4373	-3.00973	0.620721	-4.84876	1.24233e-06	2.94638e-05
C51E3.10	131.171	1.04171	0.213896	4.87018	1.11495e-06	2.66325e-05
cdr-2	595.557	0.702363	0.107195	6.55219	5.66995e-11	2.13573e-09
sdz-8	189.583	2.92756	0.2016	14.5216	8.84021e-48	1.21637e-45
C55A6.6	104.228	1.38379	0.243368	5.68599	1.3006e-08	3.97317e-07
ttr-44	1618.35	-0.755573	0.0623214	-12.1238	7.89916e-34	7.38838e-32
clec-227	122.697	-2.15423	0.240659	-8.95137	3.51098e-19	2.06552e-17
F10A3.4	359.032	-1.54437	0.148107	-10.4274	1.85921e-25	1.38188e-23
F10C2.3	133.293	-0.847521	0.203351	-4.16777	3.07595e-05	0.000602488
F11A5.9	350.695	-0.665423	0.121913	-5.4582	4.80985e-08	1.36888e-06
stdh-2	33.0854	3.76329	0.575658	6.53737	6.26107e-11	2.35306e-09
F13A7.11	110.396	0.647635	0.221621	2.92227	0.0034749	0.0426335
F14D7.6	211.913	0.82228	0.170802	4.81423	1.4777e-06	3.47488e-05
cyp-35D1	268.581	4.45992	0.2692	16.5673	1.20086e-61	2.22146e-59
F17C11.6	187.405	-0.7883	0.184123	-4.28137	1.85748e-05	0.000378985
F20G2.2	1405.45	1.05129	0.0757793	13.873	9.23429e-44	1.1918e-41
F20G2.5	269.128	3.84444	0.218809	17.5698	4.19403e-69	9.18769e-67
F25D1.5	99.6353	1.92761	0.252755	7.62637	2.41465e-14	1.11054e-12
acs-2	1780.47	-0.827764	0.0645814	-12.8174	1.31062e-37	1.43557e-35
cyp-37B1	425.053	-0.601262	0.120341	-4.99633	5.84328e-07	1.4518e-05
ugt-34	19.2486	2.32723	0.563949	4.12666	3.68064e-05	0.000712546
F32D8.12	670.798	-2.1335	0.199145	-10.7133	8.81794e-27	6.86027e-25
F35B12.3	172.703	0.722672	0.169725	4.25789	2.06366e-05	0.000418487
F35E12.4	40.7789	1.62966	0.446625	3.64884	0.000263424	0.00434232
irg-5	9888.61	3.07396	0.0501817	61.2566	0	0
F35E12.6	4800.96	1.62779	0.0499216	32.607	3.2596e-233	3.01495e-230
dct-17	2274.18	3.46723	0.0786767	44.0694	0	0
cld-9	711.387	1.52933	0.0963004	15.8808	8.60883e-57	1.43328e-54
F35E12.9	358.122	1.73678	0.136617	12.7128	5.02151e-37	5.39375e-35
F35E12.10	1156.56	0.944893	0.0721171	13.1022	3.19814e-39	3.69763e-37
oac-20	166.512	-0.689985	0.197545	-3.49279	0.000478	0.00745851
argk-1	48.8005	-1.45265	0.354726	-4.09515	4.21897e-05	0.000809236
lipl-2	687.657	-1.15435	0.0991149	-11.6466	2.38697e-31	2.11387e-29
F47H4.2	86.9466	-2.03987	0.28256	-7.21925	5.22758e-13	2.22593e-11
F53C11.1	521.591	1.44805	0.107059	13.5257	1.10247e-41	1.33008e-39
F53C11.3	2094.71	1.1059	0.0705061	15.6852	1.90871e-55	3.08525e-53
F54B8.4	62.8175	1.86761	0.368651	5.06607	4.06105e-07	1.02755e-05
lipl-1	669.643	-3.33216	0.309709	-10.759	5.37516e-27	4.22128e-25
dhrs-4	467.703	0.612631	0.112589	5.44128	5.28978e-08	1.49018e-06
F57G8.5	182.245	0.600179	0.177244	3.38618	0.000708724	0.0105826
F58B4.5	666.567	-0.632019	0.0955008	-6.61794	3.64232e-11	1.3845e-09
hrg-3	42.6808	2.7972	0.387225	7.2237	5.05912e-13	2.15973e-11
mboa-2	834.797	-0.779417	0.0827143	-9.423	4.38374e-21	2.76458e-19
lpin-1	2531.79	-0.755364	0.0578932	-13.0475	6.56277e-39	7.4329e-37
cdr-4	1586.57	2.2276	0.0752683	29.5955	1.70736e-192	1.18441e-189
cdr-6	1665.82	1.03881	0.0658455	15.7764	4.51987e-56	7.37758e-54
cdr-7	138.431	0.95811	0.193995	4.93884	7.85885e-07	1.92982e-05
sodh-1	3074.89	-0.853891	0.0626257	-13.6348	2.4859e-42	3.04322e-40
sodh-2	61.1772	3.15068	0.445844	7.06679	1.58562e-12	6.63292e-11
M01B2.8	34.6625	-1.59749	0.433509	-3.68502	0.000228686	0.00383422
M162.5	119.269	0.789436	0.230326	3.42747	0.000609223	0.0092204
R02D5.3	167.163	0.615649	0.177413	3.47015	0.000520174	0.0080412
nhr-205	54.512	1.26498	0.328635	3.84919	0.000118509	0.00210797
swt-6	114.108	2.30458	0.259421	8.88354	6.47631e-19	3.7833e-17
pho-8	283.343	-1.0851	0.136903	-7.92606	2.26206e-15	1.10768e-13
fil-1	118.487	1.01776	0.227101	4.48152	7.41144e-06	0.000160251
T01G5.1	218.176	-1.52136	0.171102	-8.89157	6.02513e-19	3.53212e-17
ugt-30	91.5657	-0.736257	0.24296	-3.03037	0.00244258	0.0315
T03E6.8	106.758	-1.69182	0.244102	-6.9308	4.18473e-12	1.69517e-10
T03F7.7	464.932	0.718515	0.11787	6.0958	1.08889e-09	3.73793e-08
T05E12.6	2500.78	-2.15914	0.122679	-17.5999	2.46912e-69	5.48111e-67
cgt-1	225.421	1.8683	0.167713	11.1399	8.0218e-29	6.57906e-27
clec-47	312.373	-0.611774	0.131838	-4.64034	3.47829e-06	7.75235e-05
T13F3.6	571.281	-1.49749	0.109136	-13.7214	7.56116e-43	9.46509e-41
T16G1.4	122.496	-2.05922	0.274078	-7.51326	5.76712e-14	2.57417e-12
T16G1.7	747.991	-2.77406	0.271433	-10.22	1.61267e-24	1.18279e-22
cyp-29A2	660.748	1.10351	0.0970483	11.3707	5.85268e-30	4.92128e-28
T20B3.1	837.398	0.595275	0.0853381	6.97548	3.04819e-12	1.24998e-10
T26E4.4	93.0947	1.0074	0.227319	4.43166	9.35084e-06	0.000199337
T26H5.8	20.3179	-2.0495	0.5525	-3.7095	0.000207672	0.00352091
zip-10	161.588	1.32966	0.186439	7.13188	9.90051e-13	4.18359e-11
clec-49	439.763	-0.771752	0.126128	-6.11882	9.42725e-10	3.27671e-08
W05E10.1	162.401	0.843372	0.187421	4.49987	6.79948e-06	0.000147402
Y6G8.2	208.641	-1.43772	0.169077	-8.50336	1.84175e-17	1.01534e-15
Y20C6A.1	100.372	-0.756108	0.231085	-3.27199	0.00106794	0.0152358
Y32B12C.1	37.3352	-1.47793	0.388293	-3.80622	0.000141108	0.00246517
Y32F6A.4	1399.04	0.701279	0.0670955	10.4519	1.43554e-25	1.07177e-23
Y38H6C.19	10.6455	-3.31596	0.937835	-3.53576	0.000406605	0.00646569
Y38H6C.21	11.2471	-2.87706	0.863798	-3.33071	0.000866246	0.0126844
Y38H6C.23	35.9051	-2.13193	0.440553	-4.8392	1.30364e-06	3.083e-05
Y39B6A.1	13595.5	-2.01985	0.101439	-19.9119	3.20672e-88	9.36642e-86
Y39B6A.21	115.183	1.21528	0.218561	5.56038	2.69188e-08	7.83515e-07
Y39B6A.41	33.6819	-1.34307	0.441822	-3.03984	0.00236701	0.0307158
abhd-3.1	819.344	0.649373	0.0829367	7.82974	4.88869e-15	2.35918e-13
Y69H2.3	1309.32	0.682728	0.0776534	8.79199	1.46936e-18	8.46483e-17
ZC443.1	140.763	0.613504	0.190199	3.22559	0.00125715	0.0176181
ugt-18	17.8034	3.25318	0.830494	3.91717	8.95949e-05	0.00161962
ugt-16	834.028	1.60521	0.0899389	17.8478	3.00613e-71	7.2535e-69
ugt-6	686.756	-0.715296	0.0977391	-7.31843	2.50892e-13	1.09348e-11
ugt-5	549.552	1.14231	0.107974	10.5795	3.70936e-26	2.80714e-24
ZK262.2	21.2916	1.51145	0.518442	2.91538	0.0035526	0.0434586
ZK287.9	134.868	0.665718	0.211026	3.15468	0.00160677	0.0219451
D2023.1	174.656	-1.25957	0.191943	-6.56219	5.30224e-11	2.01087e-09
cyp-34A8	151.068	-0.980292	0.208043	-4.71196	2.45346e-06	5.61093e-05
cyp-34A9	294.104	0.861182	0.152122	5.66112	1.50391e-08	4.57743e-07
cyp-35A1	11.8432	4.09879	1.18219	3.46712	0.000526059	0.00812279
cyp-35A2	1047.03	0.666075	0.081425	8.18023	2.83304e-16	1.44243e-14
ugt-63	220.293	0.607986	0.172871	3.517	0.000436455	0.0068812
irg-1	112.403	1.76249	0.295163	5.97127	2.35419e-09	7.839e-08
catp-3	1410.58	0.750562	0.237978	3.15391	0.00161098	0.0219666
ugt-7	106.279	0.792476	0.232578	3.40736	0.000655941	0.00984739
C16D9.4	331.856	0.880336	0.129835	6.78044	1.19809e-11	4.77201e-10
nhr-156	78.1341	-0.833593	0.256931	-3.24442	0.0011769	0.0166476
ugt-48	613.793	0.796533	0.0974135	8.17683	2.91413e-16	1.47919e-14
dod-3	169.017	-1.48042	0.212677	-6.96086	3.38207e-12	1.38349e-10
C31B8.7	112.301	1.09633	0.235745	4.65047	3.31172e-06	7.42083e-05
C33G8.2	51.4083	-1.33196	0.331755	-4.01487	5.94774e-05	0.00111013
irg-2	31.9978	1.50645	0.484379	3.11008	0.00187039	0.0250523
cyp-35A4	63.2277	3.155	0.392155	8.04529	8.60405e-16	4.25071e-14
C52A10.2	20.9652	2.02746	0.595368	3.40539	0.0006607	0.00990099
D2063.1	205.635	2.23044	0.383746	5.81228	6.16272e-09	1.96558e-07
EGAP9.3	141.324	-1.38504	0.22807	-6.07287	1.25645e-09	4.28661e-08
F07C3.9	30.2633	-2.48474	0.482376	-5.15105	2.59031e-07	6.70702e-06
pitr-5	308.095	-0.736472	0.137737	-5.34696	8.94448e-08	2.46143e-06
ugt-36	43.6749	1.23755	0.360276	3.43499	0.00059257	0.00900701
ugt-37	217.98	2.78408	0.186076	14.962	1.30012e-50	1.88224e-48
ugt-41	435.094	1.2364	0.116475	10.6152	2.53381e-26	1.94402e-24
clec-7	64.4596	-1.23621	0.280386	-4.40896	1.03866e-05	0.000220852
F13H6.3	1223.39	0.868784	0.0716369	12.1276	7.54269e-34	7.09482e-32
F14F9.4	126.195	1.11322	0.235533	4.72638	2.28554e-06	5.24131e-05
pud-2.1	197.199	-1.4532	0.327358	-4.43917	9.0305e-06	0.00019325
pud-4	426.478	-1.92625	0.138546	-13.9033	6.04823e-44	7.92889e-42
pud-1.1	195.813	-1.22008	0.192429	-6.34038	2.29204e-10	8.31378e-09
pud-2.2	212.003	-1.51867	0.394879	-3.84591	0.000120108	0.00213185
pud-3	1458.02	-2.49235	0.0896585	-27.7983	4.54802e-170	2.70429e-167
ddo-2	1385.6	-0.791656	0.0649783	-12.1834	3.81156e-34	3.64705e-32
F20D6.11	736.446	1.59307	0.0924471	17.2322	1.52178e-66	3.16702e-64
F21C10.9	351.895	-1.19612	0.129807	-9.21456	3.12555e-20	1.93447e-18
F25A2.1	69.6142	0.95299	0.284115	3.35423	0.000795848	0.0117778
F25B4.8	231.344	0.900175	0.164214	5.48172	4.21215e-08	1.20082e-06
F28A12.3	35.6583	-1.33254	0.407935	-3.26655	0.00108865	0.0154928
asp-13	2559.56	-2.92967	0.224413	-13.0548	5.96723e-39	6.80469e-37
fbxa-72	586.835	-1.92857	0.113228	-17.0326	4.70946e-65	9.56192e-63
folt-2	1160.51	-1.75313	0.080866	-21.6794	3.20752e-104	1.08984e-101
F41E6.5	342.353	-1.13121	0.126286	-8.95758	3.31886e-19	1.95942e-17
F43H9.4	237.262	-1.50321	0.158893	-9.46057	3.0628e-21	1.95374e-19
pgph-2	1269.79	0.618271	0.0727048	8.50385	1.83411e-17	1.01449e-15
F44E7.5	211.491	0.657858	0.164782	3.99229	6.54372e-05	0.00121592
F53E10.1	463.749	0.823733	0.117505	7.01021	2.37964e-12	9.80661e-11
irg-3	2332.02	3.11014	0.0679604	45.764	0	0
pmt-2	9029.4	-0.656005	0.0378209	-17.345	2.15058e-67	4.53228e-65
F54E2.1	2394.03	0.826849	0.0550121	15.0303	4.6484e-51	6.84878e-49
F56A4.2	1070.96	3.22835	0.338038	9.55028	1.29345e-21	8.47824e-20
clec-206	17.3288	1.91053	0.647594	2.9502	0.00317569	0.0396937
F59B1.8	261.826	1.40282	0.167752	8.36249	6.1407e-17	3.25594e-15
ugt-13	780.897	2.38525	0.0964882	24.7207	6.40854e-135	2.88367e-132
ugt-14	70.6175	2.90872	0.319098	9.11543	7.83627e-20	4.72703e-18
ugt-8	441.331	0.860286	0.119372	7.20675	5.73025e-13	2.43375e-11
H23N18.4	23.8808	3.01174	0.604587	4.98148	6.31001e-07	1.55637e-05
K04F1.9	66.2524	0.925021	0.313394	2.95163	0.00316104	0.0395999
cyp-35A5	411.188	3.10549	0.163086	19.042	7.65272e-81	2.08869e-78
cyp-35A3	153.58	2.8291	0.247226	11.4434	2.53775e-30	2.17789e-28
acds-10	1281.35	0.846631	0.0707782	11.9618	5.63602e-33	5.15572e-31
cpt-4	1653.98	2.09502	0.0766003	27.35	1.0787e-164	6.19284e-162
swt-7	2054.27	1.4986	0.0700565	21.3913	1.60975e-101	5.25503e-99
K11G9.2	197.117	-0.852178	0.166827	-5.10814	3.2534e-07	8.34604e-06
M03F8.1	574.955	0.7528	0.0982707	7.66047	1.85254e-14	8.71271e-13
R02C2.7	120.415	2.1	0.231555	9.06913	1.19973e-19	7.15927e-18
R05D8.7	26.6274	1.39046	0.442374	3.14319	0.0016712	0.0226948
cysl-3	229.811	0.95021	0.147158	6.45706	1.06756e-10	3.95854e-09
R08E5.3	4036.46	1.60969	0.050202	32.0642	1.39227e-225	1.22e-222
R08F11.1	486.758	0.812028	0.12219	6.64565	3.01889e-11	1.15279e-09
cyp-33C8	111.406	0.694645	0.226278	3.06987	0.00214152	0.0281851
R09A1.3	148.945	-0.857792	0.184385	-4.65218	3.28443e-06	7.36961e-05
hacd-1	649.245	-1.70041	0.104731	-16.2359	2.81003e-59	4.97704e-57
lipl-3	21.1282	-3.93659	0.841321	-4.67905	2.88205e-06	6.52833e-05
ugt-53	60.5566	-1.37997	0.299171	-4.61267	3.97537e-06	8.80133e-05
T05B11.1	394.272	0.667483	0.111969	5.96134	2.5018e-09	8.26438e-08
T15B7.1	1265.16	-0.656626	0.0748268	-8.77528	1.70473e-18	9.75329e-17
ugt-9	210.925	2.30798	0.182891	12.6194	1.65091e-36	1.73962e-34
ugt-10	48.7157	4.03803	0.718452	5.62046	1.90451e-08	5.7029e-07
T22F3.11	28.0039	-1.51753	0.470791	-3.22337	0.00126691	0.0177399
T28C12.4	606.794	0.592979	0.100678	5.88988	3.86483e-09	1.2543e-07
cpt-6	719.775	0.925956	0.0898475	10.3059	6.62908e-25	4.88352e-23
W02D7.11	10.7006	-2.65541	0.903329	-2.93958	0.0032866	0.0407132
kel-8	435.4	-0.653907	0.118134	-5.53529	3.1071e-08	8.96535e-07
W03F9.4	57.0424	-0.968238	0.319454	-3.03092	0.00243813	0.0314913
W06H8.2	28.7256	1.76504	0.469534	3.75912	0.000170512	0.0029327
cyp-32B1	465.698	0.716077	0.107512	6.66045	2.72987e-11	1.04723e-09
clec-209	699.247	3.88535	0.805449	4.82383	1.40826e-06	3.32569e-05
pud-1.2	202.014	-1.09261	0.18943	-5.76788	8.02738e-09	2.53121e-07
cyp-29A3	164.858	1.40062	0.18631	7.51768	5.57551e-14	2.49534e-12
Y39D8A.1	216.427	-0.639265	0.153377	-4.16793	3.07376e-05	0.000602488
comt-3	418.556	0.821418	0.127916	6.42153	1.34908e-10	4.94731e-09
comt-4	15.7461	2.49188	0.663972	3.75299	0.000174737	0.00299917
Y46H3A.5	21.7444	1.45129	0.448587	3.23525	0.00121535	0.0171043
Y47D7A.11	3.74733	-6.6465	1.79406	-3.70473	0.000211615	0.00358047
Y73C8B.1	244.769	0.816167	0.146446	5.57317	2.50149e-08	7.29376e-07
Y73C8B.3	822.426	0.660533	0.0874006	7.55753	4.10785e-14	1.85343e-12
clec-210	131.622	-1.38136	0.219829	-6.28379	3.30414e-10	1.17796e-08
lipl-5	6359.16	-0.94794	0.0427506	-22.1737	6.15722e-109	2.1811e-106
ZK742.3	141.703	1.06975	0.190783	5.60718	2.05652e-08	6.12506e-07
ZK742.4	79.0037	1.46707	0.277302	5.29053	1.21961e-07	3.28564e-06
F32D8.11	94.2491	-1.7601	0.247296	-7.11738	1.09996e-12	4.63627e-11
C35A5.11	77.6429	0.795584	0.262525	3.03051	0.00244145	0.0315
ugt-35	11.0075	3.77369	0.872835	4.32348	1.53588e-05	0.000318838
R09E12.9	176.043	2.19714	0.188063	11.683	1.55695e-31	1.39364e-29
C25F9.11	61.1777	1.83422	0.333124	5.50612	3.66824e-08	1.05116e-06
Y37H2A.14	136.193	2.77021	0.245269	11.2946	1.39539e-29	1.15582e-27
Y70C5A.3	88.3337	-0.774371	0.239082	-3.23894	0.00119976	0.0169135
Y6G8.9	10.8932	-2.4187	0.81327	-2.97404	0.00293903	0.0372957
C08E8.10	165.897	0.909084	0.189364	4.80071	1.58106e-06	3.69705e-05
Y32B12C.5	66.5286	-1.16682	0.309263	-3.77289	0.000161366	0.00279271
C53A3.4	7.83139	-6.17188	1.60779	-3.83873	0.00012367	0.00219041
abu-9	12.0299	-2.1555	0.751265	-2.86917	0.00411555	0.0486992
alh-10	389.458	0.626416	0.115609	5.41841	6.0131e-08	1.67973e-06
arl-7	26.159	1.34122	0.467502	2.8689	0.00411898	0.0487052
asm-2	312.595	-0.965174	0.142062	-6.79401	1.09059e-11	4.36471e-10
cah-3	1941.35	-0.681666	0.0615766	-11.0702	1.74982e-28	1.42111e-26
clc-1	649.534	0.780313	0.0959766	8.13024	4.28425e-16	2.15494e-14
gpa-12	234.762	0.622722	0.153442	4.05837	4.94173e-05	0.000939211
his-40	121.93	-0.761657	0.232707	-3.27303	0.001064	0.0151926
mrp-2	232.675	0.689932	0.150462	4.58544	4.53035e-06	9.96377e-05
ncr-1	634.07	0.751788	0.098559	7.62779	2.38804e-14	1.1044e-12
nhr-120	224.556	-0.760537	0.156896	-4.84738	1.25102e-06	2.96276e-05
nhr-137	222.286	-0.767453	0.145736	-5.26603	1.39402e-07	3.73136e-06
pgp-3	409.676	1.14298	0.120279	9.50277	2.04383e-21	1.3189e-19
pgp-5	290.347	1.48869	0.179383	8.29895	1.05039e-16	5.44798e-15
pgp-6	216.777	0.919113	0.180249	5.09913	3.41219e-07	8.71312e-06
pgp-13	69.6298	-1.44385	0.306403	-4.71225	2.45001e-06	5.61076e-05
pgp-14	531.169	0.880323	0.106	8.30497	9.98479e-17	5.21118e-15
spp-4	953.859	-0.715015	0.0940258	-7.60445	2.86112e-14	1.31225e-12
syx-2	291.224	0.644971	0.138848	4.64516	3.39813e-06	7.58384e-05
twk-26	126.489	-0.678376	0.205726	-3.29747	0.000975609	0.014112
vem-1	1025.1	0.977879	0.0771199	12.68	7.63511e-37	8.14852e-35
vit-1	4004.76	-0.897823	0.0599284	-14.9816	9.68594e-51	1.41457e-48
vit-3	1868.53	-0.958779	0.0773747	-12.3914	2.91018e-35	2.9013e-33
vit-4	1627.52	-0.911842	0.0698189	-13.0601	5.56539e-39	6.39022e-37
zig-3	37.2992	-1.24772	0.380267	-3.28118	0.00103373	0.0148112
cTel55X.1	991.824	0.756286	0.0821045	9.21126	3.22306e-20	1.98743e-18
B0272.4	607.97	0.654959	0.0969092	6.75848	1.39446e-11	5.4885e-10
gpx-3	104.308	-0.748436	0.250802	-2.98417	0.00284348	0.0362212
cysl-1	1178.22	0.73984	0.0735138	10.064	7.97309e-24	5.64868e-22
C23H4.2	99.428	0.794577	0.242216	3.28045	0.00103642	0.014837
C23H4.3	375.343	-0.625674	0.122265	-5.11736	3.09849e-07	7.96092e-06
C29F7.1	148.571	1.18816	0.196949	6.03284	1.61098e-09	5.4294e-08
C29F7.2	2331.7	1.37912	0.0584864	23.5802	6.15405e-123	2.32861e-120
C30F2.3	80.368	0.724934	0.252167	2.87482	0.00404264	0.048248
sams-1	8569.69	-0.884587	0.0449194	-19.6928	2.48706e-86	7.01813e-84
D1053.3	122.348	1.10061	0.22077	4.98532	6.18598e-07	1.53032e-05
cyp-13B1	295.547	1.23202	0.163229	7.54782	4.42617e-14	1.99166e-12
F09C8.1	1126.64	-2.28688	0.0918578	-24.8958	8.25266e-137	3.81663e-134
scav-4	509.902	0.931538	0.114912	8.10653	5.20847e-16	2.60408e-14
F17H10.1	892.957	-0.741195	0.0792524	-9.35233	8.57375e-21	5.38658e-19
cept-1	762.687	-0.674065	0.0878964	-7.66886	1.73536e-14	8.18469e-13
tatn-1	3656.71	-1.15905	0.0507362	-22.8447	1.64959e-115	5.97043e-113
F44A6.5	980.02	-1.83207	0.0837495	-21.8756	4.43718e-106	1.53905e-103
F54B11.11	291.381	-3.69134	0.206194	-17.9023	1.13215e-71	2.77193e-69
F55F3.4	57.7058	-1.08321	0.324106	-3.34214	0.000831366	0.0122166
M79.2	412.744	-0.622155	0.111363	-5.58675	2.31358e-08	6.81748e-07
R03G8.3	184.588	1.20327	0.190043	6.33156	2.42692e-10	8.76482e-09
cyp-14A4	16.1055	1.91571	0.614843	3.11578	0.00183461	0.0246326
scav-5	330.356	0.63765	0.130394	4.89019	1.00737e-06	2.42716e-05
glo-1	89.2794	0.922273	0.244681	3.76929	0.000163711	0.00283034
T04F8.7	232.385	0.672294	0.154715	4.34536	1.39047e-05	0.000289736
T24D5.2	152.806	-0.826815	0.191561	-4.31619	1.58744e-05	0.000328723
ZC373.5	194.017	-0.636904	0.170208	-3.74192	0.000182619	0.00312158
ZK899.2	892.577	-0.603375	0.0856473	-7.04488	1.85623e-12	7.68765e-11
C07D8.6	3170.94	0.749054	0.0595994	12.5682	3.16002e-36	3.24761e-34
sox-4	167.503	0.641297	0.180233	3.55815	0.000373473	0.00596732
C18A11.1	112.096	0.791938	0.215651	3.67232	0.000240362	0.00401785
pks-1	180.818	-0.782927	0.179852	-4.35318	1.34178e-05	0.000279941
C45B2.2	334.709	0.634929	0.134116	4.7342	2.19925e-06	5.0504e-05
C53B7.3	288.83	0.653519	0.156216	4.18344	2.87131e-05	0.000566404
clec-86	211.77	0.81288	0.166509	4.8819	1.0507e-06	2.52425e-05
acly-1	1431.43	0.773044	0.0664032	11.6417	2.52981e-31	2.2285e-29
cebp-1	573.913	0.589769	0.0966028	6.10509	1.02745e-09	3.55635e-08
D2021.4	77.1171	0.736559	0.249412	2.95318	0.00314523	0.0394612
ilys-5	3897.37	-0.994041	0.0482158	-20.6165	1.9511e-94	5.90615e-92
F27D9.2	208.709	0.680738	0.165237	4.11976	3.79274e-05	0.000733394
F41B4.3	95.4127	0.81577	0.235544	3.46335	0.000533499	0.0082018
F47B7.4	12.1497	-2.42531	0.771113	-3.14521	0.00165967	0.0225751
cdo-1	722.615	0.648169	0.0892223	7.26466	3.73986e-13	1.60891e-11
H02F09.3	203.826	0.934301	0.196618	4.75186	2.01557e-06	4.65427e-05
K05B2.4	318.342	1.8359	0.138908	13.2167	7.0321e-40	8.30337e-38
K09C4.1	132.074	-0.679663	0.208286	-3.26312	0.00110191	0.0156668
asp-14	10904.2	1.849	0.0501057	36.9019	4.30211e-298	6.51144e-295
clec-265	1367.9	0.929155	0.0730324	12.7225	4.43492e-37	4.82594e-35
endu-2	4779.22	1.06817	0.0446157	23.9415	1.13424e-126	4.60586e-124
hrg-1	389.857	1.11355	0.122637	9.08	1.08575e-19	6.50238e-18
gpx-7	137.727	-1.13926	0.206958	-5.50479	3.69616e-08	1.05734e-06
R193.2	2382.32	0.814808	0.0569706	14.3023	2.11839e-46	2.8674e-44
T22B7.3	691.227	0.640255	0.0949762	6.74121	1.57068e-11	6.1675e-10
T22B7.7	92.6637	-1.48001	0.272226	-5.43669	5.42799e-08	1.52396e-06
nep-22	2796.4	0.626272	0.0520278	12.0373	2.26343e-33	2.09354e-31
F11D5.7	86.3225	-1.69534	0.269158	-6.29865	3.00246e-10	1.07501e-08
E02H4.7	119.031	-2.62638	0.246407	-10.6587	1.58752e-26	1.22933e-24
T25G12.13	38.9376	1.79857	0.386088	4.65846	3.18589e-06	7.16781e-05
M02E1.4	23.2868	-4.32887	1.33125	-3.25173	0.00114703	0.0162389
C04C11.25	11.0465	2.56209	0.827565	3.09594	0.00196192	0.0262231
asm-3	182.727	-1.71301	0.204574	-8.37351	5.5925e-17	2.98428e-15
ech-8	502.154	0.743789	0.106352	6.99367	2.67783e-12	1.10082e-10
ech-9	56.0485	1.4703	0.416097	3.53354	0.000410032	0.00651396
elo-2	1738.13	-0.836724	0.0605812	-13.8116	2.16965e-43	2.75744e-41
fat-3	2289.81	-0.648906	0.056019	-11.5837	4.98546e-31	4.3457e-29
fat-6	8366.93	-0.594752	0.0366164	-16.2428	2.51391e-59	4.50044e-57
gst-4	647.816	2.89023	0.180889	15.9779	1.82168e-57	3.09481e-55
gst-40	53.4458	1.35966	0.337764	4.02547	5.68621e-05	0.0010649
his-48	150.207	-0.586097	0.197569	-2.96654	0.00301169	0.0380149
hsp-12.3	55.0298	-0.914605	0.30781	-2.97133	0.00296512	0.0375124
lys-4	2781.15	-1.73341	0.22634	-7.65842	1.8824e-14	8.82817e-13
nhr-8	481.024	0.634304	0.110413	5.74485	9.20023e-09	2.8654e-07
nhr-11	174.07	1.49472	0.180325	8.28904	1.14164e-16	5.88456e-15
pcp-2	2979.64	1.51532	0.0564746	26.8319	1.37242e-158	7.37077e-156
parg-2	44.1936	2.07107	0.507872	4.07793	4.54378e-05	0.000866545
pmp-4	873.428	-1.03931	0.0891106	-11.6632	1.96592e-31	1.7503e-29
spp-18	723.31	-0.928838	0.0971813	-9.55779	1.203e-21	7.91651e-20
sams-5	733.038	-0.835709	0.0950693	-8.79052	1.48864e-18	8.54633e-17
ugt-22	3046.24	1.75078	0.0528959	33.0986	3.11433e-240	3.05003e-237
C10C5.2	55.9256	1.39263	0.349131	3.98885	6.63944e-05	0.00123096
irg-6	373.188	7.69619	0.556867	13.8205	1.91682e-43	2.45485e-41
C32H11.3	128.833	3.15693	0.263198	11.9945	3.79564e-33	3.49136e-31
C32H11.4	5797.32	5.25904	0.0826785	63.6083	0	0
C32H11.9	202.584	1.09128	0.271084	4.02561	5.6828e-05	0.0010649
dod-21	242.182	1.77981	0.592639	3.00319	0.00267161	0.0340841
dod-24	6792.76	2.50655	0.0538339	46.5608	0	0
ugt-21	293.205	0.739662	0.132461	5.58401	2.35035e-08	6.90142e-07
C39E9.8	1459.77	0.642418	0.0666389	9.64028	5.40385e-22	3.59875e-20
C49C3.9	672.068	0.819823	0.0927028	8.84356	9.27158e-19	5.37849e-17
ugt-43	80.6849	1.17995	0.262026	4.50317	6.69484e-06	0.000145323
ugt-44	706.646	0.67596	0.09253	7.30531	2.76631e-13	1.19938e-11
sqrd-1	355.749	1.35329	0.134288	10.0775	6.94591e-24	4.94199e-22
F07C6.2	99.424	-0.652639	0.225639	-2.89241	0.00382299	0.0461225
ugt-65	242.555	-0.965922	0.153391	-6.29712	3.03222e-10	1.08333e-08
irg-4	2859.27	2.60195	0.0729733	35.6562	1.89021e-278	2.42078e-275
F13B12.3	88.413	-1.11755	0.250561	-4.46019	8.1888e-06	0.000176144
thn-2	208.309	-2.2634	0.191593	-11.8136	3.32045e-32	3.00447e-30
hrg-4	115.241	0.989074	0.214163	4.61833	3.86848e-06	8.59898e-05
clec-166	199.599	-2.12332	0.1829	-11.6092	3.70107e-31	3.24311e-29
clec-169	152.108	-0.852343	0.203459	-4.18926	2.79865e-05	0.000554039
ent-7	222.748	-1.06884	0.162906	-6.56107	5.34248e-11	2.02066e-09
F49C12.7	1244.54	0.642163	0.0690417	9.30108	1.39021e-20	8.66878e-19
scl-2	601.765	-1.19746	0.10189	-11.7525	6.857e-32	6.17093e-30
F55G11.2	3954.35	5.58944	0.100021	55.8827	0	0
F55G11.4	2665.22	1.57596	0.0665811	23.6697	7.39392e-124	2.93099e-121
F55G11.6	12.7272	3.33504	1.01465	3.2869	0.00101297	0.014589
F55G11.8	1272.09	1.45606	0.0734731	19.8177	2.09672e-87	6.01867e-85
F56D5.3	147.06	3.22565	0.237747	13.5676	6.23491e-42	7.57701e-40
K08D8.4	384.042	1.44176	0.134288	10.7364	6.867e-27	5.36754e-25
K08D8.5	491.799	0.702415	0.109833	6.39529	1.60243e-10	5.85062e-09
K08D8.6	2872.4	2.41809	0.055498	43.5708	0	0
dod-17	1715.73	3.02938	0.0831012	36.4541	5.9209e-291	8.21476e-288
K10D11.3	63.9939	1.45675	0.303874	4.79392	1.6355e-06	3.81365e-05
K10D11.6	169.165	0.777193	0.19016	4.08704	4.36913e-05	0.000836111
R09H10.7	28.0748	-1.47424	0.460942	-3.19831	0.00138233	0.0192268
R102.4	1018.54	0.774137	0.0775157	9.98685	1.7403e-23	1.22254e-21
T23F6.1	195.527	-0.650122	0.170302	-3.81747	0.000134825	0.00236284
T23F6.2	37.9326	-1.43504	0.37389	-3.83814	0.000123969	0.00219337
Y11D7A.10	890.916	1.03405	0.0827146	12.5014	7.33671e-36	7.49379e-34
Y37A1B.5	1637.64	0.738581	0.220005	3.35711	0.000787613	0.0116663
Y40H7A.10	398.94	-0.59388	0.116561	-5.09503	3.48682e-07	8.89005e-06
Y51H4A.5	40.9549	-1.5869	0.402133	-3.9462	7.94019e-05	0.00144635
Y73F4A.2	197.124	1.08626	0.161195	6.73882	1.59673e-11	6.25503e-10
ZK593.3	407.773	-1.48519	0.12167	-12.2067	2.86338e-34	2.75563e-32
ZK896.4	138.129	1.52372	0.214484	7.10414	1.21077e-12	5.09044e-11
clec-187	636.386	0.640249	0.1059	6.04581	1.48664e-09	5.0307e-08
clec-186	2052.42	0.919092	0.0699478	13.1397	1.95022e-39	2.27058e-37
clec-51	405.11	-0.67802	0.121108	-5.59848	2.16243e-08	6.4061e-07
sams-3	2145.01	-0.896196	0.0582117	-15.3955	1.75593e-53	2.7069e-51
sams-4	2585.46	-0.754895	0.054355	-13.8882	7.46396e-44	9.7084e-42
C17H12.6	327.644	2.7671	0.183391	15.0885	1.92723e-51	2.89067e-49
C17H12.8	3796.93	0.614809	0.0497966	12.3464	5.09239e-35	4.98725e-33
C23H5.8	802.266	-0.785669	0.0903809	-8.69287	3.53409e-18	2.00816e-16
C34H4.1	383.194	0.695169	0.124372	5.58944	2.27804e-08	6.72467e-07
C34H4.2	976.607	1.38311	0.0830785	16.6483	3.11405e-62	5.82537e-60
C35B1.5	3322.38	0.790059	0.0539499	14.6443	1.46446e-48	2.08392e-46
C42D4.13	412.052	0.830766	0.136124	6.10303	1.04079e-09	3.59506e-08
C45E5.1	164.379	-1.2163	0.183307	-6.63532	3.23793e-11	1.2336e-09
C50A2.3	63.3296	-1.60067	0.31367	-5.10303	3.3426e-07	8.54853e-06
atic-1	919.437	-0.953646	0.0868083	-10.9857	4.47958e-28	3.62041e-26
F13B6.2	326.562	0.769385	0.144069	5.34039	9.27456e-08	2.53967e-06
nstp-2	1446.1	0.664748	0.0662391	10.0356	1.06341e-23	7.50196e-22
F15E6.3	63.0109	-1.5095	0.310756	-4.8575	1.18875e-06	2.82737e-05
F15E6.4	21.8146	-2.02979	0.581564	-3.49023	0.000482596	0.00752317
F30B5.4	657.595	0.730019	0.09003	8.10861	5.12016e-16	2.56763e-14
F37C4.6	792.604	-0.592687	0.0859888	-6.89261	5.47771e-12	2.21355e-10
drd-50	324.302	3.29804	0.182739	18.0478	8.20955e-73	2.04001e-70
F49F1.5	382.749	0.715527	0.126538	5.65462	1.56189e-08	4.7366e-07
mul-1	284.809	2.80871	0.171847	16.3442	4.78257e-60	8.6549e-58
F49F1.7	389.456	2.81641	0.159751	17.63	1.45052e-69	3.26347e-67
F55G1.9	927.582	2.13874	0.0877779	24.3653	3.99036e-131	1.7483e-128
clec-67	1194.95	0.668715	0.0802884	8.32892	8.15842e-17	4.28485e-15
H20E11.1	213.919	0.602789	0.159044	3.79008	0.000150596	0.00261993
H20E11.2	72.3888	2.78645	0.331676	8.40111	4.42279e-17	2.39854e-15
H20E11.3	431.278	2.438	0.134788	18.0876	3.98858e-73	1.00615e-70
ugt-19	268.763	1.41976	0.154421	9.19407	3.7824e-20	2.31519e-18
K11H12.4	344.958	2.27456	0.155382	14.6386	1.59396e-48	2.24898e-46
sma-10	599.969	-0.632844	0.0947871	-6.67647	2.44758e-11	9.43282e-10
trpl-2	139.603	0.68174	0.19454	3.50438	0.000457677	0.00718047
W03D2.6	139.829	-1.00059	0.204653	-4.88923	1.01233e-06	2.43558e-05
W08E12.2	241.395	1.29326	0.153831	8.407	4.20626e-17	2.28856e-15
W08E12.3	345.317	0.852445	0.143195	5.95305	2.63199e-09	8.67722e-08
W08E12.8	176.269	-0.651539	0.16945	-3.84503	0.000120537	0.00213719
Y4C6B.4	137.542	-0.720528	0.195448	-3.68655	0.000227318	0.00381513
gba-4	1096.46	-0.747107	0.0790483	-9.45127	3.34743e-21	2.12715e-19
Y9C9A.8	78.277	1.91634	0.275496	6.95596	3.50176e-12	1.42894e-10
Y41D4B.15	40.7862	3.23073	0.47976	6.73406	1.64996e-11	6.44839e-10
hpo-6	2987.36	1.8757	0.0534049	35.1223	3.07659e-270	3.65872e-267
Y41D4B.17	153.128	1.66449	0.198577	8.38211	5.19854e-17	2.80098e-15
Y41D4B.18	102.944	1.31409	0.252163	5.21129	1.87534e-07	4.90919e-06
clec-174	235.626	3.18572	0.252257	12.6289	1.4636e-36	1.55207e-34
clec-71	179.689	1.13743	0.250692	4.53717	5.70137e-06	0.000124406
clec-74	39.9196	2.39496	0.456361	5.24795	1.53802e-07	4.07745e-06
clec-76	65.8142	-1.5156	0.299433	-5.06155	4.15854e-07	1.04902e-05
clec-85	1825.21	1.05693	0.0726142	14.5554	5.39365e-48	7.54612e-46
clec-82	107.602	-1.50745	0.236588	-6.3716	1.87068e-10	6.8151e-09
kvs-5	284.336	0.682736	0.13887	4.91636	8.81661e-07	2.15864e-05
Y77E11A.2	617.443	0.616764	0.0959864	6.42553	1.31409e-10	4.84032e-09
Y77E11A.12	282.645	0.666549	0.139963	4.76234	1.91362e-06	4.43731e-05
Y94H6A.10	2838.56	0.675311	0.0523823	12.892	4.99506e-38	5.50747e-36
clec-80	739.098	-0.803286	0.0959479	-8.37211	5.65965e-17	3.01046e-15
Y54G2A.7	66.7178	-0.941194	0.282447	-3.33229	0.000861346	0.0126312
tag-244	294.85	0.857927	0.146496	5.85632	4.73224e-09	1.52985e-07
C18H7.11	141.187	0.673874	0.20573	3.27553	0.00105466	0.015085
clec-173	1132.27	0.91126	0.07495	12.1582	5.18663e-34	4.90638e-32
Y54G2A.41	83.4562	-1.03276	0.256884	-4.02032	5.81199e-05	0.00108723
Y54G2A.45	1861.07	1.95169	0.064789	30.1238	2.36343e-199	1.71081e-196
R11E3.19	7.84763	-3.30256	1.07428	-3.0742	0.00211068	0.0278232
aqp-1	729.715	-0.835418	0.0900257	-9.27978	1.69835e-20	1.05507e-18
col-76	1230.88	0.734379	0.0789298	9.30421	1.34998e-20	8.44954e-19
dhs-8	130.244	1.97185	0.208797	9.44386	3.59281e-21	2.2744e-19
gcs-1	2264.76	1.00905	0.0592672	17.0254	5.32295e-65	1.06773e-62
gst-5	3129.13	3.06237	0.0589593	51.9404	0	0
gst-6	1085.59	1.66959	0.0801545	20.8296	2.3348e-96	7.33437e-94
gst-7	3385.66	2.26668	0.0602284	37.6347	0	0
gst-8	29.786	4.94867	0.737159	6.71316	1.90448e-11	7.39108e-10
gst-12	134.18	3.13059	0.229224	13.6573	1.82551e-42	2.25133e-40
gst-13	1812.64	1.86321	0.0644774	28.897	1.30042e-183	8.32719e-181
gst-14	13.7978	2.75586	0.68395	4.02932	5.59374e-05	0.00105351
gst-16	202.071	3.86793	0.231632	16.6986	1.34204e-62	2.5981e-60
gst-19	69.8291	3.21367	0.331798	9.68562	3.47083e-22	2.32072e-20
gst-20	918.599	0.884926	0.0836109	10.5839	3.54061e-26	2.69167e-24
gst-24	126.997	0.630458	0.196598	3.20684	0.001342	0.0187284
gst-30	19.7358	3.74278	0.731266	5.11821	3.08445e-07	7.93709e-06
gst-35	140.576	1.57932	0.212235	7.44137	9.96429e-14	4.42388e-12
gst-39	301.281	1.08632	0.140136	7.7519	9.05259e-15	4.33093e-13
hsp-4	10150.9	0.585215	0.0354112	16.5263	2.37448e-61	4.34425e-59
nas-27	348.812	0.632159	0.132861	4.75805	1.95472e-06	4.5263e-05
nhr-119	225.177	0.669124	0.149865	4.46485	8.01263e-06	0.000172801
pho-4	302.376	-0.766463	0.136854	-5.6006	2.13606e-08	6.33926e-07
prdx-2	11259.8	0.67127	0.0514596	13.0446	6.82109e-39	7.67326e-37
mtrr-1	1954.9	-1.77907	0.0678884	-26.2058	2.28159e-151	1.11724e-148
pho-11	4436.6	-0.766197	0.0458938	-16.695	1.42487e-62	2.72674e-60
C13B4.1	1373.6	0.972725	0.067066	14.504	1.14272e-47	1.55943e-45
C31C9.2	3655.89	0.739311	0.050842	14.5414	6.6266e-48	9.19386e-46
C31C9.7	291.976	0.87247	0.145336	6.00311	1.93571e-09	6.48445e-08
DH11.2	994.907	-2.82914	0.18221	-15.5268	2.28455e-54	3.55472e-52
F01D5.1	1128.71	1.01169	0.080323	12.5953	2.24055e-36	2.34609e-34
F01D5.2	148.398	1.54555	0.209429	7.37982	1.58508e-13	6.96308e-12
F01D5.3	213.138	1.621	0.176926	9.16201	5.09395e-20	3.09523e-18
F01D5.5	1206.37	0.751383	0.0759596	9.89187	4.51509e-23	3.11916e-21
pho-13	470.849	-1.30775	0.116216	-11.2527	2.24544e-29	1.85071e-27
F08G2.5	229.921	0.716632	0.152869	4.68787	2.7606e-06	6.27029e-05
lips-10	912.352	1.09075	0.0808236	13.4955	1.66324e-41	1.99218e-39
F26C11.1	93.5933	-0.847672	0.231435	-3.66268	0.000249591	0.00413889
clec-66	1819.8	1.10778	0.0730752	15.1594	6.56212e-52	9.93207e-50
bigr-1	84.0001	0.953664	0.241376	3.95096	7.78396e-05	0.001421
F46C5.1	131.557	-1.38459	0.227511	-6.08581	1.15905e-09	3.96241e-08
F46C5.10	667.876	-0.678144	0.093235	-7.27349	3.50307e-13	1.51095e-11
F54D5.12	1587.04	-1.66524	0.0793255	-20.9925	7.6827e-98	2.45979e-95
K01C8.1	815.349	-2.09616	0.161048	-13.0157	9.96167e-39	1.10568e-36
cysl-2	6850.65	2.82079	0.0510733	55.2303	0	0
M05D6.5	710.011	0.774783	0.0915695	8.46114	2.64777e-17	1.45009e-15
M05D6.6	1072.73	0.67512	0.0786363	8.58535	9.05619e-18	5.05962e-16
M28.8	764.475	1.12354	0.0989091	11.3594	6.66317e-30	5.57462e-28
metr-1	5334.66	-2.34483	0.131406	-17.8442	3.20909e-71	7.6326e-69
gpx-2	680.699	1.08472	0.0952661	11.3862	4.89968e-30	4.14085e-28
cyp-13A6	15.9814	2.03468	0.590048	3.44833	0.000564055	0.00863114
mltn-3	173.372	-0.805028	0.183016	-4.39868	1.08912e-05	0.000230696
rhy-1	1473.27	1.89071	0.0742965	25.4482	7.38698e-143	3.51388e-140
arrd-8	16.358	-3.15068	0.743192	-4.23939	2.24127e-05	0.000449114
nspe-4	21.5746	2.67676	0.556827	4.80717	1.5308e-06	3.58962e-05
nspe-3	4.93487	5.93231	1.7081	3.47304	0.000514606	0.00796993
nspe-1	76.1092	-1.10743	0.265294	-4.17436	2.98828e-05	0.000586698
Y38E10A.14	1435.99	-0.667221	0.0703896	-9.47896	2.56827e-21	1.65093e-19
nspe-6	10.2227	4.29315	1.20328	3.56786	0.000359912	0.00578395
hphd-1	4681.81	-1.88754	0.159534	-11.8316	2.68085e-32	2.43899e-30
Y38F1A.8	421.348	0.679022	0.120069	5.65525	1.55623e-08	4.72805e-07
Y39G8B.10	27.365	1.59846	0.495089	3.22862	0.00124388	0.0174468
zipt-2.3	47.4767	1.16072	0.339461	3.4193	0.000627817	0.00947645
daf-22	3553.85	0.95123	0.0508651	18.701	4.85561e-78	1.24371e-75
clec-60	120.795	-1.54217	0.21037	-7.33074	2.28891e-13	1.00021e-11
clec-61	46.3119	-2.94747	0.396309	-7.43731	1.02757e-13	4.55001e-12
ZK673.1	160.084	-1.25022	0.184339	-6.78222	1.18344e-11	4.72497e-10
clec-143	52.1214	2.2117	0.377776	5.85454	4.78332e-09	1.54336e-07
ZK970.7	72.8864	-0.856182	0.255286	-3.35381	0.000797058	0.0117853
gstk-1	1478.77	0.634067	0.0645903	9.81675	9.53693e-23	6.48083e-21
cyp-13A10	36.9285	1.28607	0.364423	3.52905	0.000417054	0.00660659
B0228.7	1013.45	-0.958697	0.0772663	-12.4077	2.37343e-35	2.38044e-33
pacs-1	890.988	-0.608359	0.0827381	-7.35283	1.94052e-13	8.50204e-12
clec-2	71.281	5.32744	1.05802	5.03532	4.77057e-07	1.19436e-05
clec-10	441.211	-2.14979	0.12898	-16.6676	2.25411e-62	4.26463e-60
mthf-1	6562.21	-1.37678	0.0467046	-29.4784	5.45042e-191	3.62976e-188
C17F4.3	48.4824	-1.34283	0.356748	-3.76408	0.000167164	0.00288307
C18H9.6	1637.84	2.53793	0.0822736	30.8474	6.07366e-209	4.59638e-206
C27H5.4	378.268	1.27915	0.125304	10.2084	1.8185e-24	1.32791e-22
C30G12.2	1084.18	-1.58914	0.0898636	-17.6839	5.57555e-70	1.27161e-67
C32D5.6	222.909	-0.744317	0.15706	-4.73907	2.14697e-06	4.95082e-05
gba-2	162.712	1.02986	0.179144	5.74878	8.98891e-09	2.81309e-07
lact-5	192.287	0.6241	0.162982	3.82925	0.000128537	0.00226936
clec-3	358.795	4.71288	0.301845	15.6136	5.88376e-55	9.3294e-53
maoc-1	1264.54	0.585326	0.0756509	7.7372	1.01629e-14	4.83437e-13
E04F6.6	225.268	0.736953	0.153946	4.78709	1.69216e-06	3.94024e-05
E04F6.15	231.996	0.759358	0.154555	4.9132	8.9601e-07	2.18734e-05
farl-11	2136.13	-0.842104	0.0594463	-14.1658	1.49169e-45	1.97104e-43
F12A10.1	57.5367	1.33158	0.310606	4.28705	1.81065e-05	0.000370338
F22E5.1	282.232	1.20422	0.159335	7.55777	4.10052e-14	1.85343e-12
mth-2	127.157	-0.903443	0.208818	-4.32646	1.51525e-05	0.000314948
mth-1	211.007	1.48685	0.172168	8.63603	5.81981e-18	3.27344e-16
F39E9.1	142.937	1.83593	0.221192	8.30016	1.03971e-16	5.40941e-15
F43C11.7	120.298	-0.967282	0.212176	-4.55888	5.14283e-06	0.000112662
msra-1	2502.78	-2.16345	0.0651748	-33.1946	1.28938e-241	1.34168e-238
F45D11.1	32.2284	-2.83866	0.72337	-3.92421	8.70148e-05	0.00157811
F58A6.1	299.981	0.711668	0.143729	4.95146	7.36589e-07	1.81144e-05
H43E16.1	840.884	1.59082	0.093059	17.0948	1.62306e-65	3.33609e-63
sdz-24	1172.61	-0.850366	0.0787823	-10.7939	3.6799e-27	2.91746e-25
ctsa-1	576.201	1.58605	0.103685	15.2969	8.02312e-53	1.22548e-50
mmaa-1	1628.23	-1.34812	0.0651187	-20.7024	3.29379e-95	1.01552e-92
fut-6	222.135	0.630198	0.159372	3.95426	7.67706e-05	0.00140302
bath-26	38.0825	-1.183	0.372617	-3.17485	0.00149916	0.0206375
T19D12.4	1119.98	1.08377	0.079324	13.6626	1.69873e-42	2.11061e-40
dlhd-1	101.921	-2.60357	0.266054	-9.78587	1.29483e-22	8.69261e-21
T25D10.1	356.782	0.643784	0.122043	5.27505	1.32717e-07	3.56389e-06
Y46D2A.2	804.709	1.94224	0.0947241	20.5042	1.97526e-93	5.87252e-91
Y52E8A.3	272.672	3.72871	0.199382	18.7013	4.83088e-78	1.24371e-75
cblc-1	722.672	-1.12938	0.0925013	-12.2094	2.77042e-34	2.68167e-32
pmt-1	4632.88	-0.800675	0.0459474	-17.4259	5.24711e-68	1.13453e-65
ZK1290.5	472.567	0.878723	0.112355	7.82095	5.24274e-15	2.52273e-13
C17F4.12	117.694	-0.801266	0.212882	-3.76391	0.00016728	0.00288307
F59A6.10	9.20477	6.83789	1.57722	4.33539	1.455e-05	0.000302805
E01G4.7	163.992	0.630386	0.175658	3.58871	0.000332317	0.00540308
F33H12.7	43.351	2.70358	0.418203	6.46475	1.01468e-10	3.77086e-09
F27E5.9	66.1184	1.55218	0.317292	4.89197	9.98301e-07	2.4088e-05
ech-7	440.529	-1.17831	0.118415	-9.95069	2.50436e-23	1.7519e-21
gst-25	20.6755	6.42668	1.50363	4.2741	1.91908e-05	0.00039012
lbp-5	588.481	-0.657834	0.100268	-6.56079	5.35235e-11	2.02066e-09
nhr-62	106.164	0.861722	0.2256	3.8197	0.000133615	0.00234906
prx-11	191.981	0.606355	0.171424	3.53716	0.000404457	0.00644384
mdt-18	321.539	-0.798357	0.133884	-5.96305	2.47566e-09	8.1943e-08
cbl-1	729.906	0.6771	0.0866181	7.81707	5.40651e-15	2.59404e-13
C15A11.4	109.355	2.92372	0.27444	10.6534	1.68098e-26	1.29568e-24
C31H5.6	408.599	-0.653906	0.124767	-5.24104	1.59676e-07	4.19392e-06
gale-1	3674.24	0.858909	0.0459095	18.7087	4.20325e-78	1.11079e-75
wdr-23	2011.74	0.959322	0.059275	16.1843	6.51291e-59	1.1414e-56
E03H4.8	164.423	1.0261	0.203262	5.04817	4.46073e-07	1.12016e-05
clec-17	237.048	1.39212	0.182016	7.64832	2.03625e-14	9.46972e-13
scav-6	312.37	-0.880643	0.144334	-6.10143	1.05127e-09	3.62371e-08
acox-1.1	2430.78	1.0847	0.0612016	17.7234	2.76602e-70	6.39604e-68
acox-1.2	1714.63	-1.12857	0.0697581	-16.1784	7.16699e-59	1.24295e-56
acox-1.3	154.251	0.720528	0.193332	3.7269	0.00019385	0.00330338
F17B5.1	219.664	-3.31772	0.212826	-15.5889	8.66294e-55	1.36065e-52
gpx-1	554.695	1.53799	0.104351	14.7386	3.64116e-49	5.22601e-47
F26H9.5	2253.41	0.66331	0.058661	11.3075	1.20449e-29	1.00267e-27
ztf-26	160.567	-0.606314	0.195984	-3.0937	0.0019768	0.0263928
gmd-2	97.3705	0.701401	0.226988	3.09004	0.00200131	0.0266133
asah-1	1840.6	-0.65304	0.0658087	-9.92331	3.29652e-23	2.28682e-21
T05F1.9	60.2737	2.78661	0.407459	6.83899	7.9756e-12	3.19966e-10
T05F1.11	135.231	-0.732283	0.210695	-3.47556	0.000509795	0.00791013
T28F4.4	321.837	-0.779575	0.135683	-5.74558	9.1606e-09	2.86144e-07
Y47H9C.1	344.91	1.1564	0.133606	8.65533	4.91498e-18	2.77388e-16
Y47H10A.5	236.597	2.10127	0.165218	12.7182	4.68692e-37	5.06705e-35
Y87G2A.2	369.071	1.21897	0.12444	9.79565	1.17535e-22	7.92245e-21
kri-1	73.4056	0.932581	0.266333	3.50156	0.000462544	0.00723768
ptps-1	216.301	0.872349	0.16237	5.37262	7.76025e-08	2.15693e-06
C09D4.1	331.043	-1.38992	0.134706	-10.3182	5.82975e-25	4.31376e-23
ugt-28	151.014	-0.954606	0.213253	-4.4764	7.59122e-06	0.000163925
acd-1	126.809	1.25693	0.220011	5.71303	1.10979e-08	3.40903e-07
C55B7.3	637.795	-0.787883	0.0977055	-8.06385	7.3928e-16	3.66318e-14
acdh-1	7397.96	-4.52345	1.26563	-3.57408	0.00035146	0.00567284
D1007.3	41.5026	1.11986	0.353514	3.16779	0.00153602	0.0210479
E01A2.1	798.433	0.704129	0.0840395	8.37855	5.35821e-17	2.86845e-15
slc-17.6	303.901	0.950395	0.133916	7.09697	1.27522e-12	5.34788e-11
F48C1.9	8.33667	3.67176	1.25984	2.91446	0.003563	0.0435539
pdxk-1	539.871	1.05056	0.10564	9.94471	2.65939e-23	1.85256e-21
ahcy-1	26228.8	-0.84868	0.0348675	-24.3401	7.37161e-131	3.14692e-128
W01B11.6	344.664	-0.688594	0.128854	-5.344	9.09184e-08	2.49374e-06
W03D8.8	171.637	-1.17625	0.185615	-6.33701	2.34262e-10	8.47876e-09
spp-23	347.146	-0.862546	0.127538	-6.76305	1.35114e-11	5.34327e-10
Y65B4BR.1	195.175	-2.04884	0.201876	-10.149	3.34773e-24	2.4339e-22
Y71G12B.18	321.003	0.58677	0.15343	3.82434	0.000131125	0.00230771
rnf-145	537.414	-1.65759	0.105036	-15.7812	4.1938e-56	6.91313e-54
F17B5.8	75.1394	1.57371	0.282326	5.57408	2.4884e-08	7.26831e-07
C41G7.8	129.467	0.711077	0.214184	3.31994	0.000900359	0.0131607
Y71F9AM.9	61.8449	2.95689	0.357939	8.26089	1.44594e-16	7.40719e-15
aqp-11	1346.43	0.649403	0.0732634	8.86394	7.72348e-19	4.49609e-17
ckb-2	489.272	1.48362	0.111425	13.3149	1.8957e-40	2.25439e-38
col-8	1628.74	-0.726343	0.0690608	-10.5174	7.17945e-26	5.38427e-24
crn-6	246.756	-0.768604	0.146652	-5.241	1.59706e-07	4.19392e-06
dhs-9	1229.87	1.37499	0.0724391	18.9813	2.43409e-80	6.53633e-78
ech-6	7082.13	-0.771481	0.0443906	-17.3794	1.18206e-67	2.52309e-65
fmo-3	399.761	0.65478	0.116293	5.63045	1.79744e-08	5.40172e-07
gst-1	5847.47	0.969942	0.0447489	21.6752	3.51637e-104	1.17088e-101
mab-21	167.055	0.596524	0.16691	3.57393	0.000351666	0.00567284
mel-32	7157.75	-0.984181	0.0421593	-23.3443	1.57357e-120	5.82186e-118
ncx-6	63.8567	1.51301	0.309012	4.89627	9.76747e-07	2.36534e-05
pcp-1	1512.41	-0.623594	0.0814994	-7.65152	1.98624e-14	9.28904e-13
sid-2	442.782	0.635371	0.114771	5.53601	3.09446e-08	8.94439e-07
tba-7	199.918	0.692181	0.163029	4.24574	2.1787e-05	0.000438612
C07A9.9	295.019	0.795993	0.138892	5.731	9.98398e-09	3.08965e-07
cyp-25A1	251.425	0.659556	0.142876	4.61628	3.90681e-06	8.67261e-05
cyp-25A2	568.261	0.637769	0.0984246	6.47978	9.1859e-11	3.42139e-09
gsr-1	2470.17	0.58924	0.0547559	10.7612	5.24719e-27	4.14031e-25
D2045.8	438.304	0.834011	0.118187	7.05667	1.70535e-12	7.08038e-11
F59B2.12	9.3991	-2.8843	0.803386	-3.59018	0.000330455	0.00537804
H04D03.4	21.0371	1.60655	0.552699	2.90674	0.00365221	0.0443837
K11H3.3	1138.88	-0.686772	0.0748882	-9.17062	4.70291e-20	2.86809e-18
M01A8.1	242.575	-1.21159	0.149548	-8.10169	5.41993e-16	2.70169e-14
clec-163	15.0256	5.98979	1.52703	3.9225	8.76346e-05	0.00158763
fbxa-128	59.3415	0.895543	0.301112	2.97413	0.00293825	0.0372957
Y48A6B.9	251.871	0.846756	0.146707	5.77176	7.84475e-09	2.47832e-07
Y49E10.16	760.653	-0.773047	0.0941204	-8.21338	2.1504e-16	1.09822e-14
Y49E10.18	1173.56	-0.942485	0.0767454	-12.2807	1.15024e-34	1.1199e-32
Y75B8A.28	319.632	0.662182	0.139758	4.73805	2.1578e-06	4.96891e-05
dos-1	119.766	-0.783259	0.219975	-3.56067	0.000369905	0.00591599
glb-1	153.702	1.06883	0.186528	5.73013	1.00356e-08	3.09413e-07
nit-1	714.323	3.46722	0.111466	31.1058	2.01344e-212	1.59627e-209
cyp-25A3	295.515	1.17532	0.13768	8.53659	1.3824e-17	7.67184e-16
pals-23	267.455	0.67898	0.152992	4.438	9.07989e-06	0.000194058
pals-24	197.319	1.09538	0.187324	5.84752	4.98942e-09	1.60675e-07
clec-5	634.754	-1.38594	0.0976574	-14.1919	1.02823e-45	1.36952e-43
D1044.1	201.447	0.826701	0.16839	4.90944	9.1335e-07	2.22315e-05
klo-2	157.338	-0.669267	0.205565	-3.25575	0.00113093	0.0160382
hach-1	2240.13	-1.05696	0.0700629	-15.0858	2.00798e-51	2.98489e-49
F25B5.6	1401.84	-0.704065	0.066399	-10.6035	2.86905e-26	2.19114e-24
F26A1.9	192.538	-0.660511	0.177245	-3.72655	0.00019412	0.00330461
F42A10.6	998.84	-0.614285	0.0811994	-7.56515	3.87421e-14	1.75754e-12
F42A10.7	1810.28	-1.98003	0.490183	-4.03938	5.35932e-05	0.0010128
F56D2.5	95.8576	0.783143	0.24824	3.15478	0.00160621	0.0219451
klf-1	514.229	0.594736	0.106009	5.61025	2.02031e-08	6.02798e-07
fbxa-59	251.092	0.741152	0.151484	4.89261	9.95098e-07	2.40456e-05
T24C4.4	236.462	1.5073	0.17253	8.73646	2.40529e-18	1.37142e-16
pck-1	6354.19	0.585104	0.0879995	6.64895	2.952e-11	1.12984e-09
Y22D7AL.11	125.272	0.862292	0.207968	4.14628	3.37927e-05	0.000658028
Y34F4.2	90.2679	-3.67491	0.36235	-10.1419	3.60083e-24	2.60653e-22
ctsa-2	1907.55	1.80185	0.0681322	26.4464	4.0159e-154	2.0894e-151
Y42G9A.3	862.792	1.1141	0.0846842	13.156	1.57215e-39	1.84329e-37
pho-9	376.536	0.737719	0.121597	6.06692	1.3039e-09	4.43033e-08
fbxa-21	88.146	-0.814092	0.23298	-3.49426	0.000475385	0.00742465
C02D5.4	1113.96	0.655552	0.0788501	8.3139	9.26085e-17	4.84855e-15
Y34F4.6	31.4915	-1.35431	0.465483	-2.90948	0.00362026	0.0440597
BE0003N10.6	968.49	0.611513	0.11452	5.3398	9.30513e-08	2.54386e-06
Y41C4A.32	188.387	0.638941	0.178235	3.58483	0.000337302	0.00546811

## Sheet: FigS6 DEG in mut
Supplementary information Table S1. Differentially expressed genes in the RNA-seq analysis, related to Fig. 5, Fig. 6, Supplementary information, Fig. S6.
Gene Name	baseMean	log2FC (P.A14/OP50)	lfcSE	stat	p-value	p-adjust
abu-6	507.327	-0.619281	0.110768	-5.59081	2.26007e-08	7.29022e-07
cat-4	675.467	0.78936	0.0896356	8.80632	1.29324e-18	8.01058e-17
cdr-1	476.503	5.63181	0.208122	27.0602	2.89708e-161	1.70788e-158
cln-3.1	163.893	-0.676356	0.175516	-3.85353	0.000116426	0.00223193
cnc-4	409.554	1.16764	0.123255	9.47342	2.70821e-21	1.87448e-19
cpr-1	7615.36	-1.22307	0.118903	-10.2863	8.12646e-25	6.52253e-23
cpr-3	701.44	1.36127	0.0951061	14.3131	1.81145e-46	2.6697e-44
cpr-4	4281.18	-1.51673	0.371572	-4.08192	4.46644e-05	0.000927805
cpr-5	8278.71	-0.72422	0.0383581	-18.8805	1.65035e-79	4.78211e-77
dhs-14	248.302	-0.658338	0.157282	-4.18572	2.8426e-05	0.000611283
dhs-23	153.799	2.96079	0.218189	13.5698	6.04737e-42	7.83226e-40
far-3	1810.19	3.9024	0.355055	10.991	4.22435e-28	3.92497e-26
fat-5	532.058	-3.46807	0.732357	-4.73549	2.18529e-06	5.59278e-05
fat-7	692.328	-1.49391	0.100611	-14.8484	7.1301e-50	1.12867e-47
fmo-5	770.455	1.03011	0.0936899	10.9949	4.04461e-28	3.77851e-26
grl-14	157.477	0.717729	0.191819	3.7417	0.000182781	0.00337819
gst-21	49.1399	1.35535	0.327097	4.14358	3.41924e-05	0.000729437
gst-22	134.677	0.617124	0.204093	3.02374	0.00249668	0.0353046
gst-38	713.19	4.23268	0.152232	27.8041	3.87044e-170	2.4507e-167
hsp-17	1073.57	0.745855	0.0759888	9.81533	9.67222e-23	7.0665e-21
ifc-1	633.76	-1.44235	0.104489	-13.8039	2.41507e-43	3.44067e-41
lag-2	24.9928	1.42917	0.486853	2.93552	0.00332987	0.045303
lys-2	5438.29	0.88533	0.0482858	18.3352	4.33293e-75	1.15744e-72
nhr-68	1120.72	-1.77978	0.0894948	-19.887	5.27502e-88	1.76827e-85
nhr-101	177.803	-1.46302	0.202023	-7.24185	4.4259e-13	2.05055e-11
nhr-110	86.6919	-0.831423	0.255673	-3.2519	0.00114636	0.0176161
nhr-114	1251.71	-2.29061	0.0793888	-28.853	4.64317e-183	3.45129e-180
nhr-117	111.277	-0.929271	0.226487	-4.10298	4.07863e-05	0.000857667
nhr-130	166.872	-0.658909	0.180586	-3.64874	0.000263534	0.00467847
nlp-25	110.851	1.50426	0.227715	6.6059	3.95113e-11	1.60067e-09
pmp-5	2341.98	-3.39232	0.228279	-14.8604	5.95937e-50	9.52163e-48
pqn-54	1467.24	-0.598249	0.0672352	-8.89785	5.6938e-19	3.5526e-17
ptr-22	159.75	1.55723	0.204555	7.61277	2.68292e-14	1.34508e-12
srh-237	138.183	-2.69543	0.23926	-11.2657	1.93876e-29	1.88324e-27
srp-7	3764.67	0.703832	0.0480099	14.6601	1.16018e-48	1.80313e-46
srw-86	50.0746	1.10373	0.351125	3.1434	0.00166997	0.0247828
str-146	25.0865	-1.53358	0.449043	-3.41522	0.000637305	0.0104262
wrt-8	401.105	-1.04904	0.124557	-8.42216	3.69606e-17	2.17889e-15
ugt-1	249.362	1.45782	0.159878	9.11832	7.63e-20	5.01702e-18
B0024.4	698.441	1.6651	0.0939889	17.7159	3.1608e-70	8.06522e-68
clec-41	2932.2	0.613697	0.058902	10.4189	2.03201e-25	1.6946e-23
B0462.4	39.2639	2.19876	0.379976	5.78658	7.18323e-09	2.40793e-07
C01G10.4	10.6783	2.62303	0.882429	2.97251	0.0029538	0.0408561
cyp-35C1	1691.15	2.8315	0.0764905	37.0177	5.94598e-300	1.01652e-296
C06B3.7	64.0455	1.14152	0.342681	3.33115	0.000864877	0.0136025
ugt-17	635.566	-0.958965	0.0943556	-10.1633	2.891e-24	2.24657e-22
C08E8.4	186.971	1.08776	0.177512	6.12782	8.90934e-10	3.26854e-08
clec-48	1470.82	-1.19222	0.137296	-8.68355	3.83599e-18	2.35054e-16
hrg-7	3459.27	1.58718	0.100291	15.8257	2.06879e-56	4.16095e-54
clec-230	161.97	-1.46345	0.201088	-7.27767	3.39639e-13	1.59081e-11
C29F3.7	3819.32	1.48306	0.0487157	30.4431	1.47686e-203	1.2023e-200
oac-6	363.241	2.45848	0.149692	16.4236	1.29667e-60	2.95572e-58
ugt-33	159.273	1.85483	0.195196	9.50242	2.05078e-21	1.43689e-19
C35A5.3	199.374	-0.76528	0.169135	-4.52466	6.04916e-06	0.000145248
ugt-15	19.4373	-4.09318	0.850043	-4.81526	1.47011e-06	3.84884e-05
C51E3.10	131.171	0.776082	0.203921	3.80579	0.000141351	0.00266726
cdr-2	595.557	0.614305	0.102632	5.9855	2.15727e-09	7.66749e-08
sdz-8	189.583	2.46623	0.195979	12.5841	2.58143e-36	2.94214e-34
C55A6.6	104.228	1.21383	0.251005	4.8359	1.32546e-06	3.49693e-05
ttr-44	1618.35	-0.631986	0.062289	-10.146	3.45127e-24	2.66982e-22
clec-227	122.697	-1.61113	0.221841	-7.26255	3.79866e-13	1.76954e-11
F10A3.4	359.032	-1.57322	0.148525	-10.5923	3.23656e-26	2.80874e-24
F10C2.3	133.293	-0.97796	0.214585	-4.55746	5.17767e-06	0.000125735
F11A5.9	350.695	-0.827799	0.123157	-6.72147	1.79895e-11	7.42869e-10
stdh-2	33.0854	4.00447	0.556527	7.19547	6.22463e-13	2.85298e-11
cyp-35D1	268.581	6.05169	0.294302	20.5628	5.90712e-94	2.10392e-91
F17C11.6	187.405	-0.794947	0.181733	-4.37427	1.21841e-05	0.000279222
F20G2.2	1405.45	0.825103	0.0749231	11.0127	3.32055e-28	3.11913e-26
F20G2.5	269.128	3.7115	0.196569	18.8814	1.62195e-79	4.78083e-77
F22B8.4	52.8639	1.31202	0.318959	4.11346	3.89768e-05	0.000822651
cth-1	194.185	-0.889655	0.178011	-4.99776	5.79997e-07	1.60447e-05
F25D1.5	99.6353	1.62966	0.238725	6.82653	8.69916e-12	3.71802e-10
acs-2	1780.47	-1.08608	0.070948	-15.3081	6.75375e-53	1.24153e-50
ugt-34	19.2486	2.16442	0.545223	3.9698	7.19343e-05	0.00143499
F32D8.12	670.798	-2.12657	0.201598	-10.5486	5.15796e-26	4.43118e-24
F35E12.4	40.7789	1.32994	0.38443	3.45951	0.000541167	0.00899104
irg-5	9888.61	2.93462	0.0485152	60.4887	0	0
F35E12.6	4800.96	1.53465	0.0494998	31.0032	4.88426e-211	4.17506e-208
dct-17	2274.18	2.8148	0.0746231	37.7203	0	0
cld-9	711.387	1.43493	0.0959744	14.9511	1.53114e-50	2.49299e-48
F35E12.9	358.122	1.43864	0.130249	11.0453	2.30886e-28	2.18079e-26
F35E12.10	1156.56	0.839296	0.0717707	11.6941	1.36568e-31	1.42364e-29
F36G9.3	20.676	-1.41886	0.487153	-2.91256	0.00358476	0.0481599
argk-1	48.8005	-1.40513	0.356266	-3.94404	8.01216e-05	0.00158537
F46B3.1	7.2303	3.2476	1.10326	2.94363	0.00324392	0.044402
lipl-2	687.657	-1.10423	0.0998806	-11.0555	2.06142e-28	1.95789e-26
F47H4.2	86.9466	-1.4048	0.282069	-4.98032	6.34786e-07	1.75037e-05
F53C11.1	521.591	1.3854	0.105144	13.1762	1.20222e-39	1.47865e-37
F53C11.3	2094.71	1.05049	0.0706311	14.873	4.93718e-50	7.96284e-48
F54B8.4	62.8175	1.39739	0.30659	4.55787	5.16759e-06	0.000125669
lipl-1	669.643	-3.34032	0.30924	-10.8017	3.37869e-27	3.05619e-25
F58B4.5	666.567	-0.609301	0.0940369	-6.47938	9.21003e-11	3.63637e-09
hrg-3	42.6808	2.46693	0.387847	6.36057	2.01012e-10	7.79251e-09
mboa-2	834.797	-0.740943	0.0848723	-8.73009	2.54478e-18	1.5706e-16
lpin-1	2531.79	-0.598556	0.0583318	-10.2612	1.05351e-24	8.41623e-23
cdr-4	1586.57	1.99847	0.0731191	27.3317	1.78059e-164	1.08718e-161
cdr-6	1665.82	1.01033	0.0661801	15.2663	1.28196e-52	2.33153e-50
cdr-7	138.431	0.705442	0.195809	3.6027	0.000314934	0.00551398
K02E2.8	130.604	-0.613083	0.206419	-2.9701	0.00297705	0.0411389
sodh-1	3074.89	-0.889436	0.0644539	-13.7996	2.56368e-43	3.6222e-41
sodh-2	61.1772	3.37908	0.466419	7.24473	4.33286e-13	2.0129e-11
M01B2.8	34.6625	-1.15856	0.388995	-2.97833	0.00289825	0.0402506
M04C3.1	907.609	-0.641009	0.0835003	-7.67673	1.63204e-14	8.25484e-13
M162.5	119.269	1.04063	0.237331	4.3847	1.16145e-05	0.000267965
nhr-205	54.512	1.31854	0.311396	4.23428	2.29281e-05	0.000503182
swt-6	114.108	2.56626	0.255561	10.0417	9.99643e-24	7.66363e-22
R10E8.6	260.02	-0.765885	0.150731	-5.08114	3.75179e-07	1.06193e-05
pho-8	283.343	-1.14885	0.136675	-8.40567	4.25438e-17	2.49085e-15
T01G5.1	218.176	-1.66691	0.17305	-9.63256	5.82573e-22	4.16722e-20
T03E6.8	106.758	-1.33299	0.23948	-5.5662	2.60359e-08	8.35102e-07
T05E12.6	2500.78	-2.05079	0.121626	-16.8615	8.64396e-64	2.02435e-61
cgt-1	225.421	1.90324	0.160146	11.8843	1.42747e-32	1.51578e-30
T13F3.6	571.281	-1.26464	0.0989499	-12.7806	2.10464e-37	2.49868e-35
T16G1.4	122.496	-2.40779	0.278548	-8.64409	5.42372e-18	3.29978e-16
T16G1.7	747.991	-2.27513	0.271012	-8.39495	4.66077e-17	2.71947e-15
cyp-29A2	660.748	0.968949	0.0967162	10.0185	1.26437e-23	9.64986e-22
T26E4.4	93.0947	1.14368	0.245954	4.64997	3.31977e-06	8.28536e-05
zip-10	161.588	1.33271	0.198347	6.71908	1.82875e-11	7.53355e-10
clec-49	439.763	-0.930604	0.129759	-7.17178	7.40301e-13	3.38401e-11
W05E10.1	162.401	0.709032	0.180595	3.9261	8.63353e-05	0.00170045
Y6G8.2	208.641	-1.20432	0.177112	-6.79974	1.04805e-11	4.41462e-10
Y20C6A.1	100.372	-0.735334	0.243913	-3.01474	0.002572	0.0363096
nhr-232	140.006	-0.737418	0.199073	-3.70427	0.000212004	0.0038681
Y32B12C.1	37.3352	-1.24991	0.415286	-3.00975	0.00261465	0.0368205
Y38H6C.19	10.6455	-3.21244	0.938489	-3.423	0.00061935	0.0101714
Y38H6C.21	11.2471	-3.13257	0.922365	-3.39624	0.00068319	0.0110395
Y38H6C.23	35.9051	-2.2624	0.432824	-5.22706	1.72228e-07	5.0418e-06
Y39B6A.1	13595.5	-1.91431	0.101536	-18.8534	2.75317e-79	7.7161e-77
ttr-26	305.119	0.597076	0.142295	4.19604	2.7162e-05	0.000587057
Y69H2.3	1309.32	0.795486	0.0766387	10.3797	3.06771e-25	2.5336e-23
ugt-16	834.028	1.66897	0.0864393	19.308	4.60368e-83	1.43099e-80
ugt-6	686.756	-0.599118	0.0945521	-6.33638	2.35228e-10	9.05733e-09
ugt-5	549.552	1.13457	0.109598	10.3521	4.09273e-25	3.36391e-23
F09F3.8	9.25385	2.87521	0.813275	3.53535	0.00040724	0.00695521
cyp-34A8	151.068	-0.774122	0.201259	-3.8464	0.000119867	0.0022871
cyp-34A9	294.104	1.40273	0.158404	8.85541	8.3376e-19	5.18326e-17
nlp-34	251.426	0.773941	0.158602	4.87977	1.06208e-06	2.84598e-05
B0238.1	164.737	0.65564	0.190899	3.43448	0.000593684	0.00979693
fbxa-105	144.194	0.601369	0.20026	3.00295	0.00267379	0.0374834
ugt-51	294.003	0.698074	0.149051	4.68346	2.82078e-06	7.11224e-05
cyp-35A1	11.8432	4.28485	1.0137	4.22696	2.36869e-05	0.000517179
cyp-35A2	1047.03	1.11935	0.0814166	13.7484	5.20723e-43	7.12182e-41
C04E12.4	119.153	-0.626113	0.214086	-2.92459	0.00344908	0.046613
ugt-63	220.293	0.680457	0.149567	4.54952	5.37689e-06	0.000129835
irg-1	112.403	1.68036	0.273255	6.14942	7.77688e-10	2.87157e-08
catp-3	1410.58	0.729666	0.236923	3.07976	0.00207165	0.0300144
ugt-7	106.279	0.704641	0.223778	3.14884	0.00163918	0.0243894
C16D9.4	331.856	0.870335	0.128637	6.76581	1.32564e-11	5.51416e-10
nhr-156	78.1341	-1.06775	0.271305	-3.93561	8.2985e-05	0.00163823
C24B9.3	1380.85	-0.592456	0.0659033	-8.98978	2.47731e-19	1.59819e-17
dod-3	169.017	-1.89126	0.266007	-7.10981	1.16206e-12	5.25569e-11
C31B8.7	112.301	0.703865	0.228492	3.08048	0.00206669	0.0299678
irg-2	31.9978	1.83301	0.515105	3.55853	0.000372943	0.00642078
cyp-35A4	63.2277	3.44187	0.363102	9.47906	2.56582e-21	1.79042e-19
C52A10.2	20.9652	3.17452	0.542113	5.85582	4.74651e-09	1.60686e-07
D2063.1	205.635	2.22688	0.38541	5.77796	7.5611e-09	2.5247e-07
EGAP9.3	141.324	-1.61714	0.237404	-6.81178	9.63999e-12	4.08946e-10
F07C3.9	30.2633	-2.0237	0.463941	-4.36198	1.28893e-05	0.000294199
F07C4.12	5.21097	-5.493	1.66647	-3.2962	0.000980018	0.015259
pitr-5	308.095	-1.0016	0.147301	-6.7997	1.0484e-11	4.41462e-10
ugt-36	43.6749	1.27737	0.360557	3.54279	0.000395923	0.00678227
ugt-37	217.98	3.0057	0.190146	15.8073	2.769e-56	5.50452e-54
ugt-41	435.094	1.52879	0.113149	13.5113	1.34163e-41	1.72454e-39
clec-7	64.4596	-0.87628	0.292725	-2.99352	0.00275777	0.0385186
F13H6.3	1223.39	1.12855	0.0706402	15.976	1.87773e-57	3.86768e-55
F14F9.4	126.195	0.685126	0.233034	2.94003	0.0032818	0.0448486
pud-4	426.478	-1.50657	0.144516	-10.425	1.90705e-25	1.59818e-23
pud-1.1	195.813	-1.05138	0.189546	-5.54683	2.90892e-08	9.25729e-07
pud-3	1458.02	-1.92162	0.093202	-20.6177	1.90204e-94	6.91855e-92
ddo-2	1385.6	-1.04839	0.0698104	-15.0177	5.62212e-51	9.80773e-49
F20D6.11	736.446	1.50095	0.0918675	16.3382	5.27997e-60	1.18772e-57
F21C10.9	351.895	-1.00459	0.122573	-8.19579	2.48952e-16	1.37737e-14
F25A2.1	69.6142	1.22867	0.307507	3.99557	6.45395e-05	0.00129961
F25B4.8	231.344	0.604401	0.163099	3.70572	0.000210791	0.00385008
asp-13	2559.56	-2.84022	0.22438	-12.6581	1.00966e-36	1.18228e-34
fbxa-72	586.835	-1.83533	0.112851	-16.2634	1.79586e-59	3.98729e-57
folt-2	1160.51	-1.83502	0.0806225	-22.7606	1.12623e-114	4.81351e-112
F41E6.5	342.353	-0.926661	0.131263	-7.05956	1.67028e-12	7.51452e-11
F43H9.4	237.262	-0.728322	0.154098	-4.72637	2.28567e-06	5.8322e-05
pgph-2	1269.79	0.714155	0.0769618	9.27933	1.70543e-20	1.14337e-18
oac-31	71.0142	1.18831	0.315755	3.76338	0.000167631	0.00311502
oac-32	107.434	1.15027	0.242808	4.73736	2.16525e-06	5.5498e-05
F53E10.1	463.749	0.625627	0.122329	5.11428	3.14942e-07	9.03397e-06
irg-3	2332.02	3.04625	0.07194	42.3443	0	0
pmt-2	9029.4	-0.71837	0.0380537	-18.8778	1.7368e-79	4.94871e-77
F54E2.1	2394.03	0.826807	0.0551747	14.9852	9.16849e-51	1.58328e-48
F56A4.2	1070.96	2.54504	0.333397	7.63364	2.28216e-14	1.15091e-12
clec-206	17.3288	2.07538	0.580258	3.57665	0.00034803	0.00604053
F59B1.8	261.826	1.34229	0.166854	8.04471	8.64533e-16	4.64781e-14
ugt-13	780.897	2.2648	0.0915118	24.7487	3.20478e-135	1.52191e-132
ugt-14	70.6175	2.75118	0.3062	8.98493	2.58896e-19	1.66394e-17
ugt-8	441.331	1.02605	0.113591	9.03285	1.67263e-19	1.08728e-17
H23N18.4	23.8808	3.77238	0.648076	5.8209	5.85316e-09	1.96979e-07
cyp-35A5	411.188	3.58397	0.148718	24.0991	2.55765e-128	1.15067e-125
cyp-35A3	153.58	3.36236	0.247184	13.6027	3.8592e-42	5.0364e-40
acds-10	1281.35	0.600736	0.0719494	8.34943	6.85956e-17	3.94852e-15
K10C9.4	32.307	2.05432	0.462013	4.44646	8.72953e-06	0.000204719
cpt-4	1653.98	1.80117	0.07472	24.1056	2.18615e-128	1.01012e-125
swt-7	2054.27	1.39497	0.0679156	20.5398	9.49477e-94	3.3127e-91
K11G9.2	197.117	-0.885643	0.174689	-5.06983	3.98161e-07	1.12141e-05
R02C2.7	120.415	2.10143	0.225547	9.31707	1.19596e-20	8.05544e-19
cysl-3	229.811	0.907604	0.153029	5.93092	3.01251e-09	1.05537e-07
R08E5.3	4036.46	1.72279	0.0503293	34.2305	8.52253e-257	9.71341e-254
R08F11.1	486.758	0.817443	0.123093	6.64084	3.11893e-11	1.26955e-09
R08F11.7	23.9907	2.67778	0.560804	4.7749	1.79798e-06	4.66439e-05
R09A1.3	148.945	-0.843983	0.199272	-4.23533	2.28216e-05	0.000501488
hacd-1	649.245	-1.90426	0.104224	-18.2708	1.41259e-74	3.71533e-72
lipl-3	21.1282	-3.44036	0.690777	-4.98041	6.34487e-07	1.75037e-05
ugt-53	60.5566	-1.38963	0.295428	-4.70379	2.55378e-06	6.47766e-05
T15B7.1	1265.16	-0.869755	0.0750867	-11.5834	5.00494e-31	5.09312e-29
ugt-9	210.925	2.55705	0.185446	13.7886	2.98374e-43	4.18114e-41
ugt-10	48.7157	3.68191	0.548057	6.71811	1.841e-11	7.56582e-10
T28C12.4	606.794	0.58567	0.0929725	6.29938	2.98831e-10	1.13529e-08
W01A11.1	2728.26	0.610827	0.0581779	10.4993	8.70257e-26	7.3653e-24
cpt-6	719.775	1.00465	0.0942233	10.6624	1.52629e-26	1.33813e-24
kel-8	435.4	-0.653631	0.115084	-5.67958	1.35023e-08	4.43913e-07
W02H5.8	191.859	-0.590275	0.167756	-3.51865	0.000433746	0.00735647
cyp-32B1	465.698	0.671007	0.110207	6.08863	1.13879e-09	4.16889e-08
clec-209	699.247	2.76212	0.799015	3.4569	0.000546422	0.00905196
pud-1.2	202.014	-1.1272	0.190177	-5.92709	3.08344e-09	1.07801e-07
cyp-29A3	164.858	1.41029	0.181591	7.76631	8.08032e-15	4.12362e-13
Y39D8A.1	216.427	-0.997804	0.157048	-6.35351	2.10454e-10	8.14009e-09
comt-3	418.556	0.79533	0.123533	6.43822	1.20883e-10	4.76179e-09
Y73C8B.1	244.769	0.610768	0.148457	4.11411	3.88674e-05	0.000821357
clec-210	131.622	-1.95072	0.225193	-8.66247	4.61638e-18	2.81863e-16
ZC196.4	31.9736	-1.64901	0.443777	-3.71586	0.000202514	0.00371079
lipl-5	6359.16	-0.81636	0.0428983	-19.0301	9.60499e-81	2.88082e-78
ZK6.11	8172.19	-0.696934	0.0409865	-17.004	7.67127e-65	1.84716e-62
ZK742.3	141.703	0.747065	0.189106	3.95052	7.79827e-05	0.00154842
ZK742.4	79.0037	1.3202	0.263875	5.00311	5.64115e-07	1.56307e-05
F32D8.11	94.2491	-1.86893	0.266337	-7.01716	2.26417e-12	9.97636e-11
T26H5.9	195.396	-0.842601	0.176486	-4.77432	1.80311e-06	4.6706e-05
Y68A4A.13	66.2803	-0.919686	0.294996	-3.11762	0.00182319	0.0267777
ugt-35	11.0075	3.16757	0.946715	3.34585	0.000820308	0.0129972
R09E12.9	176.043	2.30837	0.18492	12.483	9.24107e-36	1.04626e-33
CD4.11	17.7656	1.84411	0.619236	2.97804	0.00290101	0.0402562
C25F9.11	61.1777	1.72859	0.34309	5.0383	4.69686e-07	1.31205e-05
Y37H2A.14	136.193	1.99938	0.212909	9.39078	5.95578e-21	4.05657e-19
Y70C5A.3	88.3337	-0.89792	0.244232	-3.6765	0.000236455	0.00424625
C08E8.10	165.897	1.02025	0.191741	5.32102	1.03188e-07	3.09492e-06
Y32B12C.5	66.5286	-1.88368	0.339222	-5.55294	2.80904e-08	8.99314e-07
C53A3.4	7.83139	-3.37824	1.08752	-3.10637	0.00189401	0.0277463
amt-4	845.202	-0.621488	0.0833365	-7.45758	8.81291e-14	4.26815e-12
asm-2	312.595	-0.718645	0.14061	-5.11089	3.20639e-07	9.18197e-06
his-40	121.93	-0.73455	0.216559	-3.39192	0.000694051	0.0111939
mdl-1	2768.76	0.592195	0.0552205	10.7242	7.83764e-27	6.94261e-25
mrp-5	2021.37	0.661845	0.0701617	9.43314	3.98002e-21	2.7217e-19
nhr-137	222.286	-0.971339	0.161512	-6.01403	1.80969e-09	6.52709e-08
pgp-3	409.676	1.16455	0.119107	9.77735	1.40852e-22	1.01603e-20
pgp-5	290.347	0.84115	0.171665	4.89996	9.58579e-07	2.59302e-05
pgp-6	216.777	0.681252	0.167653	4.06347	4.83489e-05	0.000995872
pgp-13	69.6298	-1.92212	0.31209	-6.15886	7.32703e-10	2.7172e-08
spp-4	953.859	-0.773364	0.0944615	-8.18709	2.67623e-16	1.4759e-14
twk-26	126.489	-1.05897	0.20407	-5.18924	2.11154e-07	6.14972e-06
ubc-21	3.55595	-5.2139	1.77665	-2.93468	0.0033389	0.0453391
vem-1	1025.1	1.02738	0.0765844	13.415	4.94051e-41	6.30321e-39
vit-1	4004.76	-0.705332	0.0577259	-12.2186	2.47157e-34	2.72606e-32
vit-3	1868.53	-0.9148	0.0733161	-12.4775	9.90734e-36	1.11432e-33
vit-4	1627.52	-0.999856	0.0648264	-15.4236	1.13587e-53	2.13393e-51
zig-3	37.2992	-1.86721	0.406184	-4.59696	4.28696e-06	0.000105453
cTel55X.1	991.824	0.672653	0.0822448	8.17867	2.86998e-16	1.57766e-14
B0272.4	607.97	0.586327	0.0971901	6.03278	1.61161e-09	5.8373e-08
cysl-1	1178.22	0.741691	0.0728765	10.1774	2.50213e-24	1.96222e-22
C23H4.2	99.428	0.727525	0.247843	2.93542	0.00333095	0.045303
C29F7.1	148.571	1.08602	0.184958	5.87174	4.31234e-09	1.47743e-07
C29F7.2	2331.7	1.44307	0.0574353	25.1252	2.63653e-139	1.32571e-136
sams-1	8569.69	-1.02602	0.0453178	-22.6406	1.72695e-113	7.02952e-111
cyp-13B1	295.547	1.38061	0.173075	7.97697	1.49965e-15	7.93747e-14
oac-14	699.886	0.656739	0.0996741	6.58886	4.43216e-11	1.78708e-09
F09C8.1	1126.64	-2.3586	0.0900947	-26.1791	4.59469e-151	2.45471e-148
F17H10.1	892.957	-0.890677	0.0846263	-10.5248	6.6386e-26	5.64644e-24
tatn-1	3656.71	-0.677123	0.0497001	-13.6242	2.87604e-42	3.78222e-40
F44A6.5	980.02	-1.73873	0.0875442	-19.8611	8.83205e-88	2.90371e-85
F54B11.11	291.381	-2.94194	0.182286	-16.1391	1.35424e-58	2.93065e-56
cyp-14A1	25.6619	-1.35231	0.464359	-2.9122	0.00358889	0.0481599
R03G8.3	184.588	0.905461	0.178217	5.08065	3.76143e-07	1.0629e-05
cyp-14A4	16.1055	2.22536	0.575997	3.86349	0.000111778	0.00214956
glo-1	89.2794	0.843604	0.243945	3.45817	0.000543859	0.009027
T24D5.2	152.806	-0.589514	0.18837	-3.12955	0.00175075	0.0258693
C07D8.6	3170.94	0.655325	0.0591663	11.076	1.64089e-28	1.56719e-26
cst-2	124.48	-0.844771	0.22844	-3.69799	0.00021731	0.00395226
pks-1	180.818	-0.625471	0.16852	-3.71154	0.000205999	0.00376659
C45B2.2	334.709	0.795912	0.132962	5.98599	2.15075e-09	7.66026e-08
clec-86	211.77	0.651742	0.170037	3.83294	0.000126622	0.00241062
nhr-173	147.003	-0.679895	0.20387	-3.33494	0.000853173	0.0134432
acly-1	1431.43	0.72992	0.0674199	10.8265	2.57871e-27	2.34498e-25
ugt-57	183.689	0.829077	0.178435	4.64639	3.37798e-06	8.41836e-05
F10D7.2	425.875	0.597809	0.11523	5.18796	2.12607e-07	6.1815e-06
ilys-5	3897.37	-0.862715	0.0478454	-18.0313	1.10614e-72	2.86524e-70
F22H10.6	175.835	-0.6892	0.181619	-3.79476	0.000147787	0.00277644
F27D9.2	208.709	0.836786	0.159237	5.25497	1.48047e-07	4.38649e-06
F38B6.4	607.94	-0.623704	0.0994912	-6.26893	3.63533e-10	1.36893e-08
F47B7.4	12.1497	-4.54688	1.17005	-3.88605	0.000101887	0.00197939
F53A9.8	629.026	-0.711686	0.103617	-6.86844	6.49063e-12	2.78105e-10
H02F09.3	203.826	0.879623	0.189933	4.63123	3.63495e-06	9.00625e-05
K05B2.4	318.342	1.77676	0.142571	12.4623	1.19916e-35	1.33992e-33
K09C4.4	41.9241	1.33638	0.365247	3.65884	0.000253362	0.00452609
asp-14	10904.2	1.79517	0.0503025	35.6874	6.18966e-279	8.8182e-276
clec-265	1367.9	0.615751	0.0727773	8.46075	2.65665e-17	1.58804e-15
endu-2	4779.22	1.15252	0.0451405	25.5317	8.76566e-144	4.54114e-141
hrg-1	389.857	1.63839	0.134772	12.1568	5.27855e-34	5.74791e-32
gpx-7	137.727	-0.988632	0.206479	-4.78806	1.684e-06	4.382e-05
R193.2	2382.32	0.990627	0.0588586	16.8306	1.45589e-63	3.3635e-61
T07F12.4	194.371	0.664036	0.17175	3.86629	0.000110502	0.00212742
T22B7.3	691.227	0.660047	0.0947978	6.96267	3.33873e-12	1.45982e-10
T22B7.7	92.6637	-1.54805	0.259494	-5.96565	2.43656e-09	8.6243e-08
acdh-7	2743.69	0.610865	0.0598641	10.2042	1.89911e-24	1.49619e-22
F11D5.7	86.3225	-2.03354	0.271031	-7.50298	6.23837e-14	3.04718e-12
C49F5.9	11.0914	-4.31924	1.1715	-3.68692	0.000226982	0.00409334
E02H4.7	119.031	-1.81376	0.224877	-8.06554	7.29117e-16	3.93217e-14
T25G12.13	38.9376	2.00208	0.384306	5.20959	1.89259e-07	5.53088e-06
C04C11.25	11.0465	2.91242	0.774141	3.76213	0.00016847	0.00312721
asm-3	182.727	-2.07215	0.20996	-9.86928	5.65705e-23	4.1867e-21
clx-1	63.9144	31.5214	5.39669	5.84087	5.19285e-09	1.75449e-07
elo-2	1738.13	-0.868309	0.0618953	-14.0287	1.04077e-44	1.50788e-42
fat-3	2289.81	-0.796585	0.0579673	-13.742	5.69047e-43	7.72098e-41
gst-4	647.816	2.85608	0.184069	15.5164	2.68768e-54	5.1054e-52
gst-40	53.4458	1.20691	0.328758	3.6711	0.000241505	0.00432784
lys-4	2781.15	-1.59168	0.226127	-7.03887	1.93805e-12	8.67354e-11
lys-5	18.4477	-2.04905	0.605209	-3.38569	0.000710006	0.0113974
nhr-8	481.024	0.585064	0.109841	5.32646	1.00148e-07	3.00901e-06
nhr-11	174.07	1.38754	0.182137	7.6181	2.57437e-14	1.29446e-12
pcp-2	2979.64	1.28837	0.0568793	22.6509	1.36688e-113	5.69957e-111
pgp-1	963.243	-0.671139	0.0821861	-8.16609	3.18537e-16	1.7343e-14
parg-2	44.1936	2.09027	0.451186	4.63284	3.6068e-06	8.94947e-05
pmp-4	873.428	-0.969452	0.0910866	-10.6432	1.87592e-26	1.63626e-24
pqn-91	20.4682	-1.61463	0.526604	-3.06612	0.0021686	0.0312864
spp-18	723.31	-0.937709	0.0981496	-9.55387	1.24934e-21	8.86255e-20
srd-14	75.1421	0.742683	0.247328	3.00282	0.00267488	0.0374834
sams-5	733.038	-0.775901	0.0928344	-8.3579	6.38444e-17	3.68744e-15
B0035.13	997.15	-0.759785	0.0804302	-9.44652	3.50291e-21	2.40505e-19
swt-3	1357.67	0.788693	0.0681798	11.5678	5.99691e-31	6.06646e-29
ugt-22	3046.24	1.86671	0.0526293	35.469	1.47719e-275	1.94262e-272
C10C5.2	55.9256	1.14137	0.334489	3.41229	0.00064419	0.0105287
best-7	168.156	-0.698329	0.178216	-3.91844	8.91226e-05	0.00175131
irg-6	373.188	7.52824	0.469735	16.0266	8.33692e-58	1.73815e-55
C32H11.3	128.833	2.95612	0.263454	11.2206	3.22894e-29	3.11876e-27
C32H11.4	5797.32	5.03348	0.0799156	62.9849	0	0
C32H11.9	202.584	1.3761	0.323588	4.25262	2.1128e-05	0.000467276
dod-24	6792.76	2.44909	0.0549831	44.5425	0	0
ugt-21	293.205	0.856656	0.130261	6.57645	4.81818e-11	1.93816e-09
C39E9.8	1459.77	0.592348	0.065425	9.05384	1.38029e-19	9.00663e-18
C49C3.9	672.068	0.71373	0.0940527	7.58862	3.23334e-14	1.61158e-12
ugt-43	80.6849	1.32902	0.277204	4.7944	1.63164e-06	4.25221e-05
ugt-44	706.646	0.720012	0.0886687	8.12025	4.65243e-16	2.52501e-14
sqrd-1	355.749	1.48124	0.137882	10.7428	6.40463e-27	5.70279e-25
ugt-65	242.555	-0.959983	0.159926	-6.00266	1.94115e-09	6.98651e-08
irg-4	2859.27	2.41469	0.0710524	33.9846	3.75881e-253	4.01629e-250
F11E6.9	227.693	0.616689	0.171078	3.60473	0.000312477	0.00547908
F13B12.3	88.413	-0.936272	0.241832	-3.87158	0.000108131	0.00208883
thn-2	208.309	-2.27244	0.194831	-11.6636	1.95559e-31	2.01403e-29
hrg-4	115.241	0.736348	0.217253	3.38936	0.000700547	0.0112668
clec-166	199.599	-1.90471	0.174871	-10.8921	1.25652e-27	1.15492e-25
clec-169	152.108	-0.898275	0.194721	-4.61314	3.96623e-06	9.78451e-05
ent-7	222.748	-1.09789	0.159754	-6.87235	6.31508e-12	2.71263e-10
scl-2	601.765	-1.15326	0.111921	-10.3042	6.7431e-25	5.43774e-23
F55G11.2	3954.35	5.49383	0.096565	56.8925	0	0
F55G11.4	2665.22	1.88043	0.0716897	26.2301	1.20478e-151	6.64417e-149
F55G11.6	12.7272	4.35983	1.16717	3.73539	0.000187426	0.00345657
F55G11.8	1272.09	1.4317	0.074834	19.1316	1.37692e-81	4.20354e-79
F56D5.3	147.06	2.84061	0.22259	12.7617	2.68389e-37	3.1644e-35
K08D8.4	384.042	1.45069	0.137811	10.5266	6.51246e-26	5.56685e-24
K08D8.5	491.799	0.690493	0.107486	6.424	1.32736e-10	5.18095e-09
K08D8.6	2872.4	2.2015	0.0527805	41.7104	0	0
dod-17	1715.73	2.98896	0.0834502	35.8173	5.94416e-281	9.23831e-278
K10D11.3	63.9939	0.86413	0.29115	2.96799	0.00299758	0.0413612
K10D11.6	169.165	0.699524	0.183958	3.80262	0.000143175	0.00269871
R09H10.7	28.0748	-1.45911	0.463736	-3.14642	0.00165285	0.0245714
R102.4	1018.54	0.592604	0.0756452	7.83398	4.72654e-15	2.43388e-13
Y11D7A.10	890.916	0.804516	0.0821922	9.78822	1.26498e-22	9.20263e-21
Y37A1B.5	1637.64	0.641814	0.219936	2.91819	0.00352072	0.0475061
Y51H4A.5	40.9549	-1.78972	0.400797	-4.46539	7.99219e-06	0.000187685
Y73F4A.2	197.124	0.826187	0.162079	5.09743	3.44289e-07	9.82632e-06
Y105C5B.15	1162.96	0.711108	0.0761101	9.34315	9.35126e-21	6.34401e-19
ZK593.3	407.773	-1.58106	0.125045	-12.644	1.20796e-36	1.40485e-34
ZK896.4	138.129	1.33437	0.207342	6.43558	1.23e-10	4.82297e-09
clec-187	636.386	0.585743	0.107241	5.46193	4.70995e-08	1.47205e-06
clec-186	2052.42	0.962318	0.070492	13.6515	1.97878e-42	2.62242e-40
F55G11.3	7.92707	3.28542	0.889239	3.69465	0.000220192	0.0039879
sams-3	2145.01	-0.800163	0.0581645	-13.7569	4.62951e-43	6.38275e-41
sams-4	2585.46	-0.62263	0.0541379	-11.5008	1.30678e-30	1.31416e-28
C17H12.6	327.644	2.60237	0.180871	14.388	6.15624e-47	9.15192e-45
C23H5.8	802.266	-0.929111	0.0899818	-10.3255	5.40117e-25	4.39706e-23
C28C12.4	420.394	0.706587	0.119941	5.89114	3.83544e-09	1.32734e-07
C34H4.1	383.194	0.656234	0.126923	5.17033	2.33677e-07	6.7711e-06
C34H4.2	976.607	1.09605	0.0783466	13.9897	1.80072e-44	2.58698e-42
C35B1.5	3322.38	0.627218	0.0537033	11.6793	1.62607e-31	1.68481e-29
C45E5.1	164.379	-1.15145	0.184627	-6.23664	4.47079e-10	1.66883e-08
C50A2.3	63.3296	-1.33759	0.296032	-4.5184	6.23076e-06	0.000149398
atic-1	919.437	-0.840816	0.0869923	-9.66541	4.22937e-22	3.03804e-20
nstp-2	1446.1	0.791418	0.0650283	12.1704	4.47061e-34	4.89933e-32
F15E6.3	63.0109	-1.72036	0.383821	-4.48221	7.38741e-06	0.000174441
F15E6.4	21.8146	-2.64301	0.627937	-4.20905	2.5645e-05	0.000558505
drd-50	324.302	3.1164	0.166498	18.7174	3.57419e-78	9.85554e-76
mul-1	284.809	2.7227	0.169294	16.0827	3.37475e-58	7.21183e-56
F49F1.7	389.456	2.7446	0.14692	18.6809	7.08014e-78	1.9213e-75
F55G1.9	927.582	1.86806	0.0867047	21.5451	5.88228e-103	2.28553e-100
ugt-52	143.349	0.75731	0.20357	3.72015	0.000199107	0.00365229
clec-67	1194.95	0.661939	0.082305	8.04251	8.8018e-16	4.7171e-14
H20E11.2	72.3888	2.14389	0.301598	7.10841	1.17385e-12	5.295e-11
H20E11.3	431.278	1.92299	0.128427	14.9734	1.0952e-50	1.85381e-48
ugt-19	268.763	1.22276	0.148509	8.2336	1.81667e-16	1.01496e-14
K11H12.4	344.958	2.36503	0.163239	14.4882	1.43932e-47	2.15848e-45
M03D4.4	144.852	0.593463	0.202707	2.92769	0.00341494	0.0461882
R07C12.1	29.9431	-1.5479	0.45684	-3.38827	0.000703347	0.0113011
sma-10	599.969	-0.685051	0.101072	-6.77786	1.21969e-11	5.11074e-10
W03D2.6	139.829	-0.981566	0.191259	-5.13213	2.86489e-07	8.25937e-06
W08E12.2	241.395	1.39063	0.154975	8.97326	2.87868e-19	1.84322e-17
W08E12.3	345.317	0.954776	0.14183	6.73181	1.6756e-11	6.93608e-10
Y4C6B.4	137.542	-0.629287	0.211699	-2.97255	0.00295334	0.0408561
gba-4	1096.46	-0.726994	0.0767383	-9.47368	2.70166e-21	1.87448e-19
Y9C9A.8	78.277	1.20895	0.256882	4.70625	2.52312e-06	6.41895e-05
Y41D4B.15	40.7862	2.59965	0.433224	6.00071	1.96454e-09	7.05582e-08
hpo-6	2987.36	1.60524	0.0532207	30.1619	7.4853e-200	5.81676e-197
Y41D4B.17	153.128	1.7501	0.212174	8.24841	1.60513e-16	8.99713e-15
Y41D4B.18	102.944	0.90441	0.251201	3.60034	0.000317798	0.00554962
clec-174	235.626	2.6108	0.227528	11.4747	1.76875e-30	1.76833e-28
clec-74	39.9196	1.80753	0.39681	4.55515	5.2349e-06	0.000126945
clec-76	65.8142	-1.24589	0.291241	-4.27786	1.88697e-05	0.000423249
clec-85	1825.21	0.737272	0.0712233	10.3516	4.11761e-25	3.36816e-23
clec-82	107.602	-1.17644	0.23492	-5.00784	5.5044e-07	1.53013e-05
kvs-5	284.336	0.752781	0.140519	5.35716	8.45425e-08	2.5536e-06
Y59H11AR.4	278.035	-0.629456	0.137557	-4.57597	4.74014e-06	0.0001161
Y77E11A.2	617.443	0.623258	0.0999141	6.23794	4.4338e-10	1.65865e-08
Y94H6A.2	21.1872	-1.61736	0.549408	-2.94383	0.00324175	0.044402
Y94H6A.10	2838.56	0.607778	0.053319	11.3989	4.23435e-30	4.20875e-28
clec-80	739.098	-0.815432	0.0969832	-8.40797	4.17162e-17	2.45079e-15
F58G6.9	130.986	-0.784308	0.217761	-3.60169	0.000316156	0.00552659
W02A2.9	69.4974	-1.37463	0.32752	-4.19709	2.7037e-05	0.000585094
clec-173	1132.27	0.839086	0.074978	11.1911	4.50848e-29	4.33017e-27
Y54G2A.41	83.4562	-1.12535	0.266144	-4.22835	2.35412e-05	0.000514656
Y54G2A.45	1861.07	1.8753	0.0653554	28.6938	4.55401e-181	3.11421e-178
clec-69	8.69183	-3.77129	1.29724	-2.90718	0.00364707	0.0489022
F08A7.1	77.0856	-0.830212	0.255097	-3.2545	0.00113593	0.0175112
K08D10.14	138.956	-0.649554	0.205387	-3.16258	0.00156375	0.0233688
R11E3.19	7.84763	-3.8687	1.22435	-3.15979	0.00157886	0.0235533
aqp-1	729.715	-0.839986	0.091119	-9.21857	3.011e-20	2.00296e-18
col-76	1230.88	0.774054	0.0778391	9.94429	2.67084e-23	2.00266e-21
dhs-8	130.244	2.0403	0.214461	9.51361	1.84156e-21	1.30096e-19
gcs-1	2264.76	0.845571	0.0597009	14.1635	1.54226e-45	2.25354e-43
gst-5	3129.13	3.16119	0.0580123	54.4917	0	0
gst-6	1085.59	1.58029	0.0807216	19.577	2.42885e-85	7.83464e-83
gst-7	3385.66	2.0991	0.0597656	35.1223	3.08248e-270	3.76415e-267
gst-8	29.786	3.8359	0.56322	6.81065	9.71599e-12	4.1115e-10
gst-12	134.18	2.78201	0.234601	11.8585	1.94506e-32	2.05264e-30
gst-13	1812.64	1.6992	0.0635925	26.7201	2.7463e-157	1.56502e-154
gst-16	202.071	3.08849	0.203708	15.1614	6.37086e-52	1.13454e-49
gst-19	69.8291	3.24232	0.338917	9.5667	1.10376e-21	7.86246e-20
gst-20	918.599	0.88576	0.0866219	10.2256	1.52298e-24	1.20541e-22
gst-24	126.997	0.625206	0.208816	2.99405	0.002753	0.0384835
gst-30	19.7358	2.81884	0.558067	5.05108	4.39315e-07	1.23326e-05
gst-35	140.576	0.920531	0.213283	4.31601	1.58877e-05	0.000358806
gst-39	301.281	0.747863	0.138652	5.39382	6.8975e-08	2.10948e-06
pho-4	302.376	-0.637873	0.135873	-4.69462	2.67109e-06	6.76517e-05
prdx-2	11259.8	0.599639	0.0515597	11.63	2.90114e-31	2.96994e-29
mtrr-1	1954.9	-1.5807	0.0676787	-23.356	1.19877e-120	5.25491e-118
pho-11	4436.6	-0.758045	0.046679	-16.2395	2.65e-59	5.80826e-57
C13B4.1	1373.6	0.793956	0.0657102	12.0827	1.30377e-33	1.40184e-31
C31C9.2	3655.89	0.791478	0.051635	15.3283	4.94693e-53	9.19269e-51
C31C9.7	291.976	0.949295	0.132569	7.16073	8.02457e-13	3.64862e-11
DH11.2	994.907	-2.78494	0.186007	-14.9723	1.11476e-50	1.86842e-48
F01D5.1	1128.71	0.932523	0.0791965	11.7748	5.26468e-32	5.52178e-30
F01D5.2	148.398	1.12038	0.192812	5.81075	6.21935e-09	2.08892e-07
F01D5.3	213.138	1.35404	0.170187	7.9562	1.77404e-15	9.332e-14
F01D5.5	1206.37	0.625224	0.0759811	8.22868	1.89289e-16	1.0541e-14
pho-13	470.849	-1.54807	0.117083	-13.222	6.54994e-40	8.17357e-38
F08G2.5	229.921	0.638459	0.156606	4.07684	4.56522e-05	0.000943657
lips-10	912.352	0.965303	0.0794203	12.1544	5.43879e-34	5.88491e-32
clec-66	1819.8	1.01069	0.0737239	13.7091	8.95214e-43	1.20509e-40
bigr-1	84.0001	0.965052	0.24202	3.9875	6.67742e-05	0.00134145
F54D5.12	1587.04	-1.59465	0.079874	-19.9646	1.11838e-88	3.82397e-86
K01C8.1	815.349	-1.32058	0.157822	-8.3675	5.88515e-17	3.41059e-15
cysl-2	6850.65	2.9616	0.0522065	56.7286	0	0
M05D6.5	710.011	0.778501	0.0938083	8.29885	1.05128e-16	5.971e-15
M176.4	707.22	-0.622027	0.0936972	-6.6387	3.16466e-11	1.28511e-09
metr-1	5334.66	-2.00454	0.13154	-15.239	1.94783e-52	3.50527e-50
gpx-2	680.699	0.784647	0.0948261	8.27459	1.28901e-16	7.24896e-15
mltn-3	173.372	-0.663004	0.200282	-3.31035	0.000931789	0.0145611
rhy-1	1473.27	2.04029	0.0721231	28.289	4.72384e-176	3.1061e-173
arrd-8	16.358	-3.73542	0.982559	-3.80173	0.000143691	0.00270543
clec-8	90.671	-0.866508	0.262361	-3.30274	0.000957465	0.0149487
nspe-4	21.5746	2.08294	0.507595	4.10354	4.0687e-05	0.000856632
nspe-3	4.93487	5.16649	1.69763	3.04336	0.00233951	0.0333024
nspe-1	76.1092	-1.2849	0.261808	-4.90779	9.21107e-07	2.49956e-05
Y38E10A.14	1435.99	-0.693744	0.0698271	-9.93518	2.92643e-23	2.17523e-21
nspe-7	17.6314	-2.67413	0.66739	-4.00684	6.15364e-05	0.0012406
nspe-6	10.2227	3.58122	0.855307	4.18706	2.82592e-05	0.000608462
hphd-1	4681.81	-1.67145	0.159307	-10.492	9.40364e-26	7.91944e-24
daf-22	3553.85	0.878732	0.0508413	17.2838	6.22814e-67	1.52109e-64
clec-60	120.795	-1.33037	0.226218	-5.88089	4.08058e-09	1.40365e-07
clec-61	46.3119	-1.83839	0.409826	-4.48579	7.26441e-06	0.000172012
ZK673.1	160.084	-1.02123	0.187666	-5.44175	5.2761e-08	1.63406e-06
clec-143	52.1214	2.43594	0.413793	5.88686	3.93602e-09	1.35666e-07
cyp-13A10	36.9285	1.49064	0.429565	3.47011	0.000520245	0.00867717
B0228.7	1013.45	-1.00753	0.0796963	-12.6422	1.23622e-36	1.428e-34
pacs-1	890.988	-0.628456	0.0832944	-7.545	4.52278e-14	2.22188e-12
clec-2	71.281	3.81581	0.610242	6.25295	4.02769e-10	1.51003e-08
clec-10	441.211	-1.89855	0.129214	-14.6931	7.13932e-49	1.11976e-46
mthf-1	6562.21	-1.36393	0.0474891	-28.7209	2.09384e-181	1.49151e-178
C17F4.3	48.4824	-1.17613	0.375403	-3.13299	0.00173037	0.0256124
C18H9.6	1637.84	2.59976	0.0809918	32.099	4.5507e-226	4.32215e-223
C27H5.4	378.268	1.6411	0.124074	13.2268	6.14565e-40	7.72544e-38
C30G12.2	1084.18	-0.935827	0.0869367	-10.7645	5.06602e-27	4.55835e-25
C32D5.6	222.909	-0.707419	0.156615	-4.51693	6.27431e-06	0.000150232
gba-2	162.712	1.30814	0.172757	7.57214	3.67119e-14	1.81921e-12
lact-5	192.287	0.598607	0.16858	3.55088	0.000383941	0.00659684
clec-3	358.795	4.00515	0.276137	14.5042	1.13929e-47	1.72366e-45
E04F6.15	231.996	0.923807	0.152556	6.05552	1.39963e-09	5.09107e-08
farl-11	2136.13	-0.754328	0.0589213	-12.8023	1.59162e-37	1.90282e-35
F12A10.1	57.5367	1.65235	0.304088	5.4338	5.51673e-08	1.7055e-06
F22E5.1	282.232	0.863155	0.157273	5.48825	4.05937e-08	1.27337e-06
mth-2	127.157	-1.12497	0.22324	-5.0393	4.67241e-07	1.30736e-05
mth-1	211.007	0.779303	0.159775	4.87751	1.07435e-06	2.87436e-05
F39E9.1	142.937	1.5083	0.205059	7.35548	1.90247e-13	9.00962e-12
F43C11.7	120.298	-0.697579	0.214398	-3.25366	0.00113929	0.0175471
msra-1	2502.78	-2.06728	0.0644023	-32.0994	4.49449e-226	4.32215e-223
H43E16.1	840.884	1.11543	0.0883938	12.6189	1.66164e-36	1.90654e-34
K02A2.5	69.1472	0.949263	0.302326	3.13987	0.00169024	0.0250618
sdz-24	1172.61	-0.875098	0.0775217	-11.2884	1.497e-29	1.47084e-27
ctsa-1	576.201	1.56781	0.103525	15.1443	8.26413e-52	1.45653e-49
mmaa-1	1628.23	-1.13826	0.0643308	-17.6939	4.67122e-70	1.1744e-67
T07D3.9	302.156	-0.624461	0.129451	-4.82393	1.40757e-06	3.69077e-05
T19D12.4	1119.98	0.831426	0.076634	10.8493	2.00924e-27	1.8369e-25
dlhd-1	101.921	-2.98997	0.299996	-9.96669	2.13222e-23	1.61294e-21
Y46D2A.2	804.709	1.8546	0.0954065	19.4389	3.61981e-84	1.146e-81
Y52E8A.3	272.672	3.56748	0.204291	17.4628	2.75283e-68	6.82063e-66
ZC204.12	646.158	-0.74274	0.0933212	-7.95896	1.73487e-15	9.15414e-14
cblc-1	722.672	-0.966342	0.0944758	-10.2285	1.47855e-24	1.17569e-22
pmt-1	4632.88	-0.691924	0.0462679	-14.9547	1.45097e-50	2.38518e-48
ZK1290.5	472.567	0.660785	0.112794	5.85835	4.67491e-09	1.58576e-07
C17F4.12	117.694	-0.799051	0.211538	-3.77735	0.000158507	0.00295511
F59A6.10	9.20477	2.944	0.80792	3.64392	0.000268513	0.00475206
E01G4.7	163.992	0.800374	0.176354	4.53845	5.66687e-06	0.000136452
F33H12.7	43.351	2.38481	0.423161	5.63571	1.74335e-08	5.66622e-07
ech-7	440.529	-1.10456	0.123679	-8.93086	4.22714e-19	2.65688e-17
gst-25	20.6755	4.37888	0.694238	6.30745	2.83664e-10	1.08408e-08
lbp-5	588.481	-0.614473	0.0974236	-6.30723	2.84082e-10	1.08408e-08
nhr-62	106.164	0.750414	0.209112	3.58858	0.000332482	0.00578242
nhr-74	78.3048	0.95947	0.265698	3.61113	0.000304867	0.00535664
ser-3	179.151	0.586397	0.178629	3.28277	0.00102792	0.0159758
mdt-18	321.539	-0.849304	0.134713	-6.30456	2.8901e-10	1.10043e-08
cbl-1	729.906	0.629331	0.0871342	7.22254	5.10241e-13	2.35123e-11
C15A11.4	109.355	1.75572	0.237079	7.40562	1.30537e-13	6.2337e-12
cyp-36A1	154.792	1.00366	0.188928	5.31238	1.08206e-07	3.23406e-06
gale-1	3674.24	0.744445	0.0463538	16.0601	4.86046e-58	1.02586e-55
wdr-23	2011.74	0.821141	0.0595551	13.7879	3.01334e-43	4.1883e-41
clec-17	237.048	1.34413	0.190849	7.04288	1.88303e-12	8.44944e-11
scav-6	312.37	-0.684937	0.143852	-4.76141	1.92241e-06	4.9571e-05
acox-1.1	2430.78	0.891507	0.0613118	14.5406	6.70454e-48	1.03262e-45
acox-1.2	1714.63	-1.08499	0.0725366	-14.9579	1.38353e-50	2.2964e-48
acox-1.3	154.251	0.852432	0.197364	4.31909	1.56672e-05	0.000354764
F17B5.1	219.664	-3.15104	0.237049	-13.2928	2.54953e-40	3.22864e-38
gpx-1	554.695	1.40596	0.102843	13.671	1.51388e-42	2.02198e-40
F26H9.5	2253.41	0.594228	0.0595254	9.98277	1.81337e-23	1.37784e-21
K10D3.6	83.5535	-1.08253	0.265548	-4.07658	4.57036e-05	0.000943657
asah-1	1840.6	-0.679053	0.0669833	-10.1376	3.76083e-24	2.89618e-22
M01G12.9	330.371	0.690208	0.132647	5.20336	1.95713e-07	5.70973e-06
T05F1.9	60.2737	2.4408	0.35088	6.95621	3.49539e-12	1.52442e-10
T27F6.8	474.183	1.0005	0.10921	9.16121	5.132e-20	3.40065e-18
Y47H9C.1	344.91	1.03148	0.139021	7.41957	1.17504e-13	5.64283e-12
Y47H10A.5	236.597	1.18458	0.156498	7.56929	3.75263e-14	1.84885e-12
Y87G2A.2	369.071	1.23267	0.125221	9.84397	7.27845e-23	5.36346e-21
Y87G2A.16	47.2024	-1.1162	0.360534	-3.09597	0.00196169	0.0285665
ptps-1	216.301	0.820422	0.159144	5.15522	2.5333e-07	7.31577e-06
C09D4.1	331.043	-1.48114	0.137754	-10.752	5.79714e-27	5.18889e-25
acd-1	126.809	0.879027	0.221221	3.97353	7.08144e-05	0.0014143
C55B7.3	637.795	-0.704176	0.0969505	-7.26325	3.7789e-13	1.76514e-11
F47B3.1	29.1826	1.40899	0.411366	3.42515	0.000614468	0.0101009
F48C1.9	8.33667	4.45314	1.09082	4.08238	4.45767e-05	0.000927109
hmbx-1	139.322	-0.643563	0.201764	-3.18968	0.00142432	0.021435
pdxk-1	539.871	0.942016	0.105668	8.91489	4.88285e-19	3.05777e-17
ahcy-1	26228.8	-0.782444	0.0349772	-22.3701	7.69351e-111	3.0588e-108
W03D8.8	171.637	-1.29814	0.208984	-6.21168	5.24196e-10	1.95243e-08
spp-23	347.146	-0.757461	0.129078	-5.86826	4.40399e-09	1.50581e-07
Y65B4BR.1	195.175	-1.41111	0.195805	-7.20671	5.73185e-13	2.63419e-11
rnf-145	537.414	-1.43619	0.110211	-13.0313	8.12327e-39	9.91967e-37
F17B5.8	75.1394	1.53442	0.288531	5.31803	1.04896e-07	3.14065e-06
Y71F9AM.9	61.8449	1.97031	0.290716	6.77745	1.22312e-11	5.11258e-10
alh-12	1740.48	-0.616948	0.0662174	-9.31699	1.19682e-20	8.05544e-19
aqp-11	1346.43	0.595904	0.0729543	8.16819	3.13063e-16	1.70995e-14
ckb-2	489.272	1.43451	0.108811	13.1835	1.09271e-39	1.3537e-37
crn-6	246.756	-0.606762	0.148706	-4.08028	4.49814e-05	0.000932125
dhs-9	1229.87	1.14701	0.0736188	15.5804	9.90057e-55	1.9018e-52
ech-6	7082.13	-0.748646	0.0440783	-16.9845	1.0703e-64	2.54137e-62
fmo-3	399.761	0.688098	0.120219	5.72371	1.04225e-08	3.45987e-07
gst-1	5847.47	0.95911	0.0452739	21.1846	1.32453e-99	5.03204e-97
mel-32	7157.75	-0.896887	0.0423505	-21.1777	1.53302e-99	5.6975e-97
ncx-6	63.8567	1.07399	0.29366	3.65725	0.000254934	0.00454942
pcp-1	1512.41	-0.691727	0.0817754	-8.45886	2.70011e-17	1.6084e-15
tba-7	199.918	0.599024	0.167907	3.5676	0.000360269	0.00622137
C07A9.9	295.019	0.830301	0.140932	5.89148	3.82749e-09	1.32728e-07
C40H1.7	154.972	-0.982206	0.183429	-5.3547	8.56976e-08	2.58393e-06
gsr-1	2470.17	0.62041	0.0550135	11.2774	1.69664e-29	1.65748e-27
cyp-13A12	109.358	-1.09278	0.242655	-4.50343	6.68638e-06	0.000158985
K11H3.3	1138.88	-0.674316	0.0752386	-8.96237	3.17763e-19	2.01203e-17
ppat-1	156.59	-0.71215	0.187856	-3.79093	0.000150086	0.00281346
T12D8.5	971.885	-0.943844	0.088327	-10.6858	1.18639e-26	1.04549e-24
clec-163	15.0256	3.3589	0.830445	4.0447	5.23913e-05	0.00107139
subs-4	383.522	0.731793	0.122076	5.99459	2.04004e-09	7.31166e-08
Y49E10.16	760.653	-0.748542	0.0944978	-7.92126	2.35115e-15	1.23298e-13
Y49E10.18	1173.56	-1.02277	0.078692	-12.9971	1.27005e-38	1.53991e-36
Y75B8A.28	319.632	0.77236	0.143824	5.37018	7.86579e-08	2.38428e-06
glb-1	153.702	1.05001	0.189308	5.54657	2.91321e-08	9.25729e-07
nit-1	714.323	3.81884	0.120057	31.8086	4.92723e-222	4.43347e-219
cyp-25A3	295.515	0.98679	0.140277	7.03461	1.99822e-12	8.89623e-11
pals-24	197.319	0.75869	0.172945	4.38688	1.14988e-05	0.000266014
clec-5	634.754	-1.56024	0.0991874	-15.7302	9.38514e-56	1.82328e-53
D1044.1	201.447	1.05147	0.173522	6.05959	1.36473e-09	4.9747e-08
hach-1	2240.13	-1.04569	0.0697943	-14.9824	9.568e-51	1.63575e-48
F09G8.5	30.5353	-1.75942	0.431199	-4.08029	4.49798e-05	0.000932125
F26A1.9	192.538	-0.920416	0.180695	-5.09377	3.51018e-07	1.00017e-05
F42A10.6	998.84	-0.796589	0.0814156	-9.78424	1.31585e-22	9.5321e-21
F42A10.7	1810.28	-2.39209	0.490714	-4.8747	1.08974e-06	2.91096e-05
T24C4.4	236.462	1.54063	0.17697	8.70561	3.1588e-18	1.94255e-16
pck-1	6354.19	0.620876	0.0882312	7.03691	1.96544e-12	8.77315e-11
Y22D7AL.11	125.272	0.714293	0.223041	3.20251	0.00136233	0.0205746
Y34F4.2	90.2679	-3.35084	0.337131	-9.93928	2.80836e-23	2.09658e-21
ctsa-2	1907.55	1.70763	0.0685686	24.904	6.73688e-137	3.29067e-134
Y42G9A.3	862.792	1.2295	0.0845625	14.5395	6.80567e-48	1.03884e-45
Y53G8B.2	177.531	0.75201	0.179454	4.19053	2.783e-05	0.000599978
pho-9	376.536	1.42164	0.129671	10.9635	5.72733e-28	5.29267e-26
fbxa-21	88.146	-0.794086	0.259106	-3.06471	0.0021788	0.0313807
C02D5.4	1113.96	0.678513	0.080439	8.43513	3.30845e-17	1.95714e-15
Y34F4.6	31.4915	-1.83671	0.466339	-3.93857	8.19688e-05	0.00162004

## Sheet: FigS6 metl-9 dependent genes
Supplementary information Table S1. Differentially expressed genes in the RNA-seq analysis, related to Fig. 5, Fig. 6, Supplementary information, Fig. S6.
Gene Name	WT.log2FC (P.A14/OP50)	WT.p-adjust	KO.log2 (P.A14/OP50)	KO.p-adjust	Mut.log2 (P.A14/OP50)	Mut.p-adjust
abu-6	-1.4202	4.83495e-29	-0.511022	0.000433877	-0.619281	7.29022e-07
abu-7	-1.27213	6.28148e-33	-0.489891	3.52834e-05	-0.429011	0.00011677
add-2	-0.854157	6.38845e-07	-0.354812	0.15336	-0.392865	0.104126
alh-5	-1.49971	1.35461e-18	-0.62378	0.000370325	-0.337127	0.233269
cyp-14A5	0.848006	2.39418e-08	-0.110701	0.964906	-0.306226	0.311197
cln-3.3	-0.712009	5.8977e-05	-0.133962	0.940695	-0.371668	0.147673
cnc-2	-3.88669	0.000997825	-2.06668	0.0489454	0.415492	0.999387
cng-1	1.88082	6.28387e-05	0.194899	0.992733	0.460929	0.976023
col-139	-0.87337	1.00063e-71	-0.117284	0.132288	-0.0418399	0.999387
col-142	-1.45426	8.74504e-91	-0.370355	3.22045e-07	-0.239115	0.00137886
col-143	-2.40848	4.4727e-129	-0.511042	1.32638e-08	-0.408608	9.32884e-07
col-146	-2.07515	3.02655e-214	0.105745	0.413344	-0.0165649	0.999387
col-147	-1.8366	2.69633e-71	0.0864518	0.935103	0.0241696	0.999387
col-150	0.879699	1.98284e-20	-0.506746	1.53963e-05	-0.498355	2.49158e-06
col-152	0.978261	2.7062e-16	0.0754742	0.978983	-0.123051	0.976023
col-153	-0.595835	2.12977e-06	-0.19848	0.430665	-0.167535	0.75737
col-160	-0.848535	1.22697e-70	-0.131106	0.0561745	-0.0922538	0.369914
cpr-1	-2.71365	1.28189e-110	-1.4363	1.03511e-31	-1.22307	6.52253e-23
cpr-4	-2.72615	4.59915e-12	-1.50462	0.00096908	-1.51673	0.000927805
crn-2	0.722287	1.72432e-07	0.050936	0.993106	0.0706933	0.999387
cyb-3	-0.587821	2.29707e-25	-0.0915786	0.507039	0.0175069	0.999387
cyn-17	0.761039	9.16564e-22	-0.204593	0.110034	0.174469	0.283053
dhs-21	-0.650818	2.22151e-08	0.616696	1.11922e-07	0.198447	0.373715
egl-9	-0.617003	2.83525e-13	-0.188579	0.135313	0.00154842	0.999387
fat-5	-4.44653	2.77106e-08	-3.56621	2.80843e-05	-3.46807	5.59278e-05
fat-7	-3.00658	7.1482e-128	-1.7535	2.72551e-62	-1.49391	1.12867e-47
grd-2	1.23521	1.90673e-37	0.286961	0.0430416	0.2733	0.0919938
grd-11	1.37268	0.0013431	-0.503015	0.842963	-0.831352	0.378244
grd-12	0.751799	0.000928965	0.124955	0.979903	0.397687	0.49411
grl-17	-1.86508	0.0268112	-1.68261	0.122447	-1.90176	0.220234
grl-27	0.678399	1.345e-09	-0.310384	0.0633981	-0.48495	7.22405e-05
gst-38	5.04959	9.84648e-219	4.18669	6.48179e-162	4.23268	2.4507e-167
hil-1	-1.21003	0.00504091	-0.155126	0.99194	-0.141331	0.999387
his-3	0.679904	4.52965e-05	-0.612445	0.00427921	-0.329896	0.349203
hsp-16.2	-1.59617	2.12074e-49	0.270189	0.0118757	0.200126	0.189977
hsp-16.11	-1.05879	0.0164034	0.585543	0.353031	-0.343488	0.967855
hsp-16.41	-1.87921	6.75619e-86	0.386471	1.49018e-06	0.224422	0.0339085
hsp-16.49	-1.09234	0.00677217	0.647892	0.173718	-0.00950463	0.999387
lag-2	1.43821	0.0128777	1.00424	0.200011	1.42917	0.045303
lrx-1	0.694183	1.5023e-05	-0.401006	0.0972928	-0.241586	0.680124
lys-1	1.13776	4.44528e-168	0.168571	0.00085736	0.224036	1.92622e-06
lys-2	1.53197	1.02289e-223	0.910115	1.26586e-78	0.88533	1.15744e-72
lys-3	1.41431	0.0021699	0.933349	0.203435	1.27778	0.0901406
nas-3	-1.44682	0.00498486	0.317987	0.930323	0.0177871	0.999387
nas-9	-1.31523	8.54953e-10	-0.0251006	0.994107	0.154693	0.999387
nas-20	-2.00168	5.14089e-20	-0.151564	0.949061	-0.040469	0.999387
nhr-53	-0.664312	0.0183182	0.141789	0.975593	0.399272	0.496888
nhr-57	-1.76643	3.85629e-18	0.0190687	0.995431	0.573368	0.007078
nhr-63	0.941793	0.0160141	0.199063	0.979574	0.23462	0.999387
nhr-68	-2.56244	1.372e-149	-1.47541	7.26858e-62	-1.77978	1.76827e-85
nhr-101	-1.71006	2.39058e-14	-1.04344	3.23379e-06	-1.46302	2.05055e-11
nlp-26	-2.06042	0.000351904	-0.456065	0.896089	-0.501465	0.901007
nlp-27	-0.743625	0.00173894	0.117828	0.979718	0.111351	0.999387
oma-2	-1.36929	1.46232e-65	-0.281685	0.00224726	-0.0556197	0.999387
pos-1	-1.27514	2.01276e-61	-0.312805	0.000260702	-0.00914165	0.999387
abu-15	-1.4119	4.38081e-49	-0.476911	4.17804e-06	-0.478313	7.19044e-07
pqn-13	0.870522	2.79299e-30	-0.215823	0.0620554	-0.0727247	0.999387
pqn-31	-1.02244	8.38015e-07	0.497413	0.0304163	0.407638	0.140821
pqn-67	0.996865	8.80024e-07	-0.0546285	0.994107	0.330639	0.584341
pqn-71	-2.02345	1.83972e-07	0.0179297	0.996229	-0.657083	0.169099
pqn-94	-0.990761	4.18984e-05	0.218166	0.842462	-0.0228463	0.999387
swsn-1	0.599768	0.000290812	0.0460097	0.994107	0.0863355	0.999387
ptr-16	0.626214	1.54081e-12	0.0126834	0.994107	-0.224273	0.119818
skr-7	-5.29839	0.0080988	0.259132	0.994107	-0.588891	0.999387
spn-4	-0.893476	2.70017e-44	-0.18634	0.026686	0.0354363	0.999387
srd-27	2.53104	0.000912562	1.04838	0.55416	0.271214	0.999387
srg-34	-2.23778	0.00564812	-0.196478	0.993106	0.139754	0.999387
srh-237	-4.02131	3.82066e-38	-2.90517	1.30286e-25	-2.69543	1.88324e-27
srp-1	-0.780682	6.59596e-05	-0.154634	0.926325	-0.160204	0.999387
srp-2	-1.1873	0.00118053	0.269892	0.917956	-0.268725	0.993848
srr-1	0.594534	0.0479353	-0.102778	0.992978	0.102246	0.999387
srr-4	-0.668339	4.50174e-06	-0.0305671	0.994107	-0.241983	0.427184
srx-21	-4.71255	0.042034	-1.15041	0.929773	-1.7059	0.912765
str-41	-3.08748	0.000780022	-0.00342717	0.998548	0.62055	0.971536
tbb-6	-1.07693	1.47247e-06	0.120948	0.978722	-0.227293	0.879281
ttx-1	0.713577	0.0117627	0.17984	0.960312	0.139725	0.999387
twk-33	-1.09436	0.00265187	-0.489218	0.51921	-0.54728	0.407313
unc-41	0.655327	0.00254305	0.0223906	0.994663	-0.0696253	0.999387
pitr-4	1.11787	0.00974852	-0.106147	0.994107	0.0582525	0.999387
clec-41	1.69348	1.23154e-184	0.638179	3.94696e-26	0.613697	1.6946e-23
oac-1	-1.32024	2.98615e-10	-0.292562	0.555598	-0.23113	0.912489
C01G10.16	2.85893	0.0162519	-0.272141	0.994107	-0.224115	0.999387
clec-223	-3.01751	6.98701e-09	-0.782089	0.149316	-0.344151	0.904008
clec-222	-3.85656	0.000333661	0.715499	0.766529	-0.121199	0.999387
C06B3.7	2.30721	5.58876e-13	1.03085	0.00983051	1.14152	0.0136025
C06B8.2	-0.888624	1.13102e-08	-0.145176	0.910591	-0.421668	0.0330811
C06B8.7	0.648249	1.54876e-06	0.331233	0.0743744	0.118529	0.999387
fbxa-156	-1.18629	2.64286e-08	-0.476453	0.106977	-0.386998	0.371955
fbxa-157	-1.0445	0.00090821	0.0584428	0.994107	-0.474843	0.573048
ugt-17	-2.31265	4.54918e-98	-0.956227	4.64618e-22	-0.958965	2.24657e-22
C08B6.2	-2.24037	0.00555735	-1.78692	0.0644347	-1.58022	0.13249
fipr-8	-2.15987	0.00928865	0.613967	0.861529	0.125306	0.999387
fipr-7	-1.67887	0.00169456	-0.106026	0.994107	0.0900724	0.999387
C13C4.6	0.813615	0.00844149	0.373836	0.710689	0.327162	0.874128
clec-48	-2.54658	4.55628e-70	-1.04804	6.61767e-13	-1.19222	2.35054e-16
hrg-7	-0.816058	9.13341e-14	1.08876	5.02088e-26	1.58718	4.16095e-54
C25D7.5	1.4946	1.18799e-13	0.49104	0.149282	0.31232	0.66668
C25F9.5	-0.755687	0.00447689	-0.121161	0.985201	-0.0705871	0.999387
C27A7.1	-0.818062	1.53141e-09	-0.0581295	0.991368	-0.289094	0.144953
C27A7.2	-1.91297	0.0351317	-0.657274	0.90283	-0.886815	0.931486
C29A12.1	-0.589807	1.76852e-06	0.00903171	0.996229	-0.0391005	0.999387
oac-5	4.63815	0.0386632	2.29423	0.813205	1.78131	0.872051
oac-6	3.45757	7.25359e-110	2.44178	1.18167e-54	2.45848	2.95572e-58
C35A5.5	0.866461	0.00833623	-0.236967	0.949109	-0.2136	0.999387
C35A5.6	-0.698921	0.00407456	-0.512473	0.111805	-0.454824	0.229374
C38D9.2	0.957051	0.024684	-0.678017	0.448345	0.176535	0.999387
C45B11.2	3.48508	3.75557e-07	1.38346	0.358542	1.77331	0.125655
ddo-1	-0.650527	0.00577709	0.0302375	0.994107	-0.369303	0.424617
nasp-2	-0.964685	9.72044e-49	-0.141334	0.189867	-0.0125065	0.999387
C50F4.1	-0.635837	4.0438e-07	0.276488	0.118815	0.0455722	0.999387
C50F4.8	-1.25781	6.2248e-33	-0.0504458	0.989033	-0.0799625	0.999387
fipr-10	-1.92918	0.000644758	-0.0752339	0.994107	-0.264749	0.999387
C54D10.10	-2.22237	6.17335e-21	-0.176475	0.921529	0.125	0.999387
C55A6.4	0.778596	1.49513e-08	0.151798	0.855923	0.156722	0.936253
C55A6.7	1.02811	1.03556e-10	0.338622	0.235105	0.210672	0.808526
D1054.8	-0.755366	1.22832e-05	0.0324762	0.994107	-0.186215	0.872588
D1054.9	0.786208	7.83954e-28	-0.160997	0.206721	0.220097	0.0490888
D1054.10	-1.79428	8.97846e-61	-0.0798003	0.9415	0.037411	0.999387
ule-3	-1.90276	1.96941e-92	-0.015926	0.994107	0.0699807	0.999387
D1086.1	-2.6272	0.0104948	0.171718	0.994107	-0.759253	0.908078
D1086.3	0.718784	2.94763e-24	-0.0255677	0.993106	-0.0291242	0.999387
D1086.6	-1.49776	1.28913e-38	-0.154021	0.656673	-0.0557171	0.999387
D1086.7	-0.926121	4.22076e-15	-0.114372	0.89006	-0.0924337	0.999387
F02D8.4	-1.16385	2.71606e-29	0.147482	0.581799	-0.119379	0.808793
clec-57	-0.680722	1.22655e-09	-0.0852044	0.949293	-0.200397	0.389619
ttr-21	-0.906662	0.00690882	0.368064	0.64075	0.373896	0.749284
cpt-5	-1.5932	1.15306e-72	-0.418693	2.79971e-06	-0.474041	7.47213e-08
fbxa-88	2.07744	0.015461	1.22274	0.516658	1.45013	0.46598
F11A5.5	1.72214	7.44693e-07	-0.051507	0.994107	-0.202946	0.999387
oac-15	-3.98024	0.000623227	-0.407712	0.9825	-2.02318	0.174236
F11A5.9	-1.30972	4.04891e-22	-0.665423	1.36888e-06	-0.827799	7.42869e-10
F11D11.3	2.90681	0.0384564	1.55621	0.879911	0.776579	0.999387
F13A7.12	0.933262	1.25323e-05	-0.158641	0.960312	0.0631229	0.999387
F14D7.2	-3.53443	1.27838e-14	-0.212224	0.959373	-0.0580569	0.999387
F14D7.7	2.22289	0.00150813	-0.353071	0.991251	-0.196797	0.999387
F14D7.10	2.10383	0.0264888	0.425044	0.99194	0.258651	0.999387
F14H3.3	-2.59512	0.0228904	-0.385744	0.986679	-0.115019	0.999387
F14H3.4	-2.20605	0.00647238	0.0245581	0.996229	-0.361268	0.999387
F14H3.5	-2.39421	0.00118207	-0.0713235	0.994107	-0.249087	0.999387
F14H3.6	-1.60392	2.2806e-23	-0.106135	0.961458	0.0980875	0.999387
clec-246	1.34692	0.0376889	-0.866197	0.686144	0.0382846	0.999387
F16H6.10	0.59412	0.000406352	0.143608	0.918432	0.189766	0.880516
clec-221	-1.36468	0.014718	-0.536996	0.770186	-0.472673	0.943982
F17C11.6	-1.93824	1.43659e-20	-0.7883	0.000378985	-0.794947	0.000279222
lgc-31	0.665517	0.00383835	-0.0370082	0.994107	-0.0060809	0.999387
F22B8.4	0.861569	0.0351239	0.817519	0.10642	1.31202	0.000822651
cth-1	-1.8681	1.06356e-21	-0.573171	0.0220012	-0.889655	1.60447e-05
F23B12.4	-0.595201	4.06643e-14	-0.127248	0.480303	-0.216647	0.028241
fipr-1	-0.789858	0.00207376	-0.207519	0.892424	-0.137209	0.999387
fipr-2	-0.643521	9.54395e-05	-0.0667989	0.991368	-0.267443	0.387351
acs-2	-2.53771	8.02585e-212	-0.827764	1.43557e-35	-1.08608	1.24153e-50
oac-18	1.68908	0.0351686	1.74117	0.151696	0.246729	0.999387
F32D8.12	-2.88696	1.42952e-42	-2.1335	6.86027e-25	-2.12657	4.43118e-24
F32H5.3	-0.824191	0.00302086	-0.0847486	0.992978	-0.144809	0.999387
F35B12.3	-0.827529	0.000275034	0.722672	0.000418487	0.440895	0.153248
piit-1	-2.03508	1.39441e-08	0.407709	0.646418	-0.295218	0.915026
tag-290	-1.77172	8.72689e-11	0.245406	0.855923	-0.000501578	0.99973
F35E12.4	3.04322	1.2157e-11	1.62966	0.00434232	1.32994	0.00899104
irg-5	4.70506	0	3.07396	0	2.93462	0
dct-17	4.1868	0	3.46723	0	2.8148	0
cld-9	2.17113	2.86101e-110	1.52933	1.43328e-54	1.43493	2.49299e-48
F36G9.3	-1.57051	0.0364444	-0.675888	0.745846	-1.41886	0.0481599
oac-20	1.86196	5.146e-23	-0.689985	0.00745851	-0.306669	0.651874
F40F9.5	0.676114	1.66243e-09	0.104245	0.918451	-0.0968147	0.999387
F40G12.11	-2.2395	1.6251e-05	-0.497143	0.766835	0.0227624	0.999387
F43D2.2	-1.70157	0.000272988	0.27287	0.955091	0.239881	0.999387
argk-1	-4.36787	4.28176e-16	-1.45265	0.000809236	-1.40513	0.00158537
F44G3.10	1.74317	0.0158984	0.968363	0.474128	1.46602	0.217134
F45D3.2	0.612887	2.20255e-11	0.142299	0.545547	0.269411	0.0564806
lsy-27	-2.73802	8.20401e-06	-0.398501	0.91601	-0.197296	0.999387
F47H4.2	0.648276	0.0370487	-2.03987	2.22593e-11	-1.4048	1.75037e-05
F53F1.2	-1.01891	1.03801e-11	-0.325631	0.133003	-0.535229	0.00140531
F53F8.3	-2.73412	6.49934e-05	-0.401896	0.921272	-0.251925	0.999387
F53F8.4	-1.41722	7.63979e-13	0.39517	0.118239	0.500055	0.0119315
F55C9.5	2.50884	0.0251067	-0.692837	0.949293	-0.422328	0.999387
F55C10.4	-2.3074	4.23854e-18	-0.167941	0.942362	-0.153857	0.999387
fipr-13	-3.43981	0.000479614	-0.476086	0.94691	-0.125123	0.999387
dgat-2	-0.808765	2.57375e-09	-0.299968	0.16267	-0.219697	0.480192
F59A1.13	-2.53457	0.0150937	-0.24116	0.994107	-0.0645823	0.999387
clec-229	-1.07137	5.0235e-11	-0.19961	0.753202	-0.36654	0.114313
K01D12.5	0.637278	8.87497e-08	-0.052115	0.992733	-0.086456	0.999387
K01D12.8	2.50117	8.8176e-18	-0.25198	0.949293	-0.128464	0.999387
K01D12.9	1.03715	3.79611e-24	-0.418355	0.00153404	-0.350045	0.0106701
K03B8.6	0.68243	1.69132e-16	-0.0522997	0.978722	0.169385	0.325112
K03B8.8	-1.49574	0.00012545	0.239119	0.937035	0.276942	0.978995
K08F9.1	1.31767	0.00117039	-0.173689	0.991368	-0.145565	0.999387
K10G4.5	2.8224	0.0181311	-0.255688	0.994107	0.0400838	0.999387
sodh-1	-1.98541	3.32106e-196	-0.853891	3.04322e-40	-0.889436	3.6222e-41
sodh-2	5.09157	1.93296e-24	3.15068	6.63292e-11	3.37908	2.0129e-11
M162.5	-1.22592	2.93802e-05	0.789436	0.0092204	1.04063	0.000267965
fbxa-147	1.91184	0.00163907	0.915457	0.679571	0.452498	0.999387
R10E8.6	-0.615791	0.000382488	-0.224839	0.644479	-0.765885	1.06193e-05
R12G8.1	2.52801	0.0085862	0.7898	0.885727	-0.420013	0.999387
ttr-29	-1.20659	0.00646576	-0.324095	0.899286	-0.480081	0.76593
T01C3.3	-1.24841	3.52439e-19	-0.18326	0.667473	-0.115859	0.996643
fil-1	1.74978	1.07283e-13	1.01776	0.000160251	0.708461	0.0552054
T01C3.11	-1.70945	0.0249477	-0.448453	0.954783	-0.0994515	0.999387
T01D3.6	1.23948	2.70101e-132	0.122156	0.145564	0.071917	0.77589
T01G5.7	-2.70324	0.0183749	0.217178	0.994107	-0.449392	0.999387
T02B5.3	0.770954	3.92544e-07	-0.415888	0.0487744	-0.344818	0.198315
T05E12.3	-5.29943	0.00912004	-2.76658	0.185438	-4.21055	0.134491
pzf-1	-2.24223	0.00197857	-0.584735	0.835922	0.446209	0.997482
T06E4.10	-0.821136	0.000103774	-0.126303	0.975593	-0.418497	0.158017
fbxa-135	1.79861	0.029121	0.442343	0.977033	1.03985	0.908078
clec-47	-2.96724	1.0355e-64	-0.611774	7.75235e-05	-0.522711	0.000948588
T10C6.7	-1.84618	0.00216011	0.394177	0.932027	0.201683	0.999387
T10C6.10	-2.37419	2.69113e-05	0.175901	0.992978	0.00181619	0.999513
cyp-34A2	-1.70678	0.000247986	-0.697121	0.388831	-0.699179	0.347765
T13F3.6	-4.21794	7.98809e-117	-1.49749	9.46509e-41	-1.26464	2.49868e-35
T16G1.5	2.54607	7.8595e-13	0.260823	0.972082	-0.242359	0.999387
T16G1.6	-1.38698	8.86491e-05	-0.656433	0.274599	-0.631082	0.348655
T19C4.5	-0.60253	0.0468014	-0.0128562	0.996229	-0.095307	0.999387
del-6	-1.16917	2.00023e-27	0.238253	0.108512	0.116961	0.882639
T21C9.13	-1.47386	8.94938e-17	-0.243615	0.603567	-0.218537	0.731764
gyg-2	-1.24796	4.49107e-44	-0.221623	0.0692453	-0.164571	0.28212
fbxa-127	1.62268	0.00151664	1.33222	0.0930983	0.290263	0.999387
T26F2.2	-1.9489	0.0142275	-0.379475	0.969479	-0.337421	0.999387
cnc-10	-0.83335	0.000232179	0.033687	0.994107	-0.0724384	0.999387
W01F3.2	-1.40739	5.76573e-20	-0.116137	0.933133	-0.0662678	0.999387
W06A7.4	-1.40581	8.08061e-09	-0.509872	0.144482	-0.12209	0.999387
ztf-25	-2.56826	0.00139714	-0.546741	0.884946	-0.167775	0.999387
Y17D7B.3	3.22226	0.0103035	0.140717	0.994107	1.29701	0.90231
Y17D7B.4	0.642132	7.31706e-08	-0.186373	0.559535	-0.146963	0.894418
comt-2	2.20046	5.71144e-09	0.555062	0.717795	0.462476	0.956896
Y32F6A.5	0.940051	5.81531e-61	0.301447	3.86812e-06	0.247195	0.000335951
crp-1	0.624883	0.00277271	0.113098	0.979574	0.20847	0.943554
Y38H6C.19	-6.8521	9.77466e-05	-3.31596	0.00646569	-3.21244	0.0101714
Y38H6C.21	-4.67796	0.000441241	-2.87706	0.0126844	-3.13257	0.0110395
Y38H6C.23	-4.40032	5.54522e-11	-2.13193	3.083e-05	-2.2624	5.0418e-06
Y39B6A.9	-0.631372	0.0233487	0.112646	0.991251	0.269473	0.916177
Y39B6A.10	-1.36479	0.0116706	-0.0980087	0.994107	-0.0815457	0.999387
asp-17	-2.27115	1.47559e-10	-0.231962	0.924084	0.0782781	0.999387
lact-8	0.656321	5.90939e-12	0.203361	0.236971	0.212065	0.252929
Y42A5A.3	-1.08221	0.0080418	0.118379	0.993106	0.337616	0.963406
nceh-1	0.706118	0.00571166	-0.227216	0.896915	-0.213694	0.999387
Y43F8B.14	1.21046	0.00107424	0.280986	0.955815	-0.05384	0.999387
hmit-1.1	-1.57047	1.11449e-06	-0.0341072	0.994724	-0.39608	0.826439
Y59A8B.12	-0.750734	0.0023012	-0.132072	0.978722	-0.019188	0.999387
clec-242	1.36096	0.0142347	1.20761	0.163396	0.300216	0.999387
col-42	-0.761	4.17353e-06	0.131995	0.935103	0.110821	0.999387
Y75B12B.1	-1.2772	1.53023e-38	-0.270665	0.0378605	-0.139961	0.599426
fbxa-115	0.610533	0.0119557	0.516342	0.0998854	0.00483775	0.999387
Y116F11B.2	-2.0861	0.009074	-0.728051	0.72385	-0.584693	0.999387
ZC116.1	-0.768478	0.000973704	0.0854135	0.991368	-0.0894699	0.999387
ZC116.3	0.634199	0.00454209	0.0975969	0.991251	-0.149273	0.999387
wdr-5.3	-0.680923	3.91278e-07	-0.0962354	0.955451	-0.0259568	0.999387
ugt-6	-1.37079	1.54417e-39	-0.715296	1.09348e-11	-0.599118	9.05733e-09
ugt-4	0.747032	0.00335627	0.313993	0.679122	0.579517	0.0945215
ZK218.1	-4.07737	0.00366862	-2.35519	0.142883	-1.41365	0.380469
ZK228.4	0.741596	0.000145919	0.287351	0.50849	0.343844	0.321173
ZK287.4	0.997246	9.21991e-13	-0.272189	0.326735	0.112843	0.999387
ZK836.3	0.867838	0.0100611	-0.160725	0.989718	-0.0375674	0.999387
ZK1037.6	1.01353	0.000165542	0.287858	0.87945	-0.0190759	0.999387
R11H6.6	-2.79903	0.00516949	-0.730317	0.845285	-0.674961	0.933921
cyp-34A9	1.52162	7.74032e-22	0.861182	4.57743e-07	1.40273	5.18326e-17
B0222.5	-1.31037	7.20963e-16	-0.0271528	0.994107	-0.144274	0.965999
B0507.1	0.853549	3.32889e-12	0.01616	0.994107	0.223878	0.507302
ddn-1	-2.01973	3.99535e-05	-1.14597	0.0520201	-0.949264	0.155253
dod-20	-1.26002	0.0482205	-0.629331	0.804905	-0.90753	0.549052
C01B4.6	-3.23891	0.000460757	-0.665166	0.954783	0.107013	0.999387
C02H6.1	2.72936	0.0162519	0.682712	0.940851	0.326287	0.999387
fbxa-105	0.900073	3.26964e-05	0.453646	0.180951	0.601369	0.0374834
C04E6.12	0.854378	0.0104888	-0.110919	0.993106	0.112619	0.999387
C04E12.2	0.634866	0.0216275	-0.0159504	0.996229	-0.162635	0.999387
ugt-63	-2.79985	1.60717e-27	0.607986	0.0068812	0.680457	0.000129835
C05C8.7	-0.682884	1.30228e-22	0.143111	0.19803	-0.0377015	0.999387
irg-1	4.00256	5.39987e-46	1.76249	7.839e-08	1.68036	2.87157e-08
ugt-64	-0.666515	6.34745e-17	-0.0310762	0.992978	-0.114033	0.672897
C10G8.3	1.23438	0.00231651	0.305474	0.94691	0.343426	0.985095
C10G8.4	-2.79004	1.93808e-06	-0.394985	0.915117	0.0980308	0.999387
C12D5.9	1.27282	0.000118446	-0.924872	0.0553541	-0.709598	0.278263
C13A2.1	-2.40828	0.00455377	1.01023	0.563212	-0.038493	0.999387
C13A2.3	-2.43531	0.0252299	-0.0270686	0.996229	-0.641179	0.999387
C14C6.3	-4.11976	0.0329964	0.869928	0.647684	0.490197	0.999387
C14C6.5	1.68693	6.04233e-217	0.0443994	0.954783	0.0545144	0.999387
C14C6.6	-3.82471	0.000213405	0.677432	0.402529	0.440122	0.904008
C17B7.3	3.15637	0.0128767	-0.54219	0.991251	-1.38036	0.965999
C17B7.4	1.47199	0.0157878	0.241383	0.99194	0.236403	0.999387
nhr-156	-1.52114	6.7652e-07	-0.833593	0.0166476	-1.06775	0.00163823
C17E7.4	-3.27089	5.79178e-11	-0.162519	0.991368	0.154855	0.999387
C17E7.9	-2.89741	0.00015374	0.000712259	0.999773	0.218296	0.999387
C17E7.12	-2.38078	0.0241578	-0.272929	0.992978	0.719151	0.903359
C25E10.5	-0.671571	0.00132952	-0.16209	0.927045	-0.0111601	0.999387
pals-32	-1.46874	0.0187219	-0.444506	0.921272	-1.38311	0.0559285
zmp-3	-0.838415	0.000507368	-0.236359	0.811761	-0.32194	0.599426
ttr-33	-1.08391	2.176e-17	-0.20415	0.449954	-0.213777	0.481854
irg-2	2.7472	4.68961e-09	1.50645	0.0250523	1.83301	0.00642078
C49G7.7	4.04882	7.28167e-05	1.13819	0.594093	2.17575	0.14808
C49G7.10	1.20075	2.74704e-07	0.544968	0.121188	0.141187	0.999387
C50E3.11	-1.87413	0.000861301	-0.709633	0.532232	0.19234	0.999387
C50E3.13	-1.83576	0.0298992	-0.402178	0.976027	-0.481424	0.999387
D1014.6	3.5605	6.51452e-126	0.358557	0.370788	-0.335862	0.455438
D1014.7	3.64897	1.80588e-122	0.00297463	0.99708	-0.132164	0.999387
oac-12	-2.97807	1.10109e-07	-0.507426	0.71527	-0.134748	0.999387
DC2.5	-0.938477	0.000204928	-0.440906	0.221519	-0.587964	0.0579749
E02C12.8	1.58041	8.05751e-09	0.476546	0.472128	0.534468	0.374314
clec-45	5.01442	4.34647e-09	0.965239	0.770107	1.35977	0.79216
F07C4.12	-3.75664	0.0181511	-2.83829	0.254802	-5.493	0.015259
F07G11.3	-4.85284	0.0321758	-0.71317	0.990776	0.620899	0.999387
F08F3.6	-2.45208	2.06732e-09	-0.463672	0.661075	0.0212525	0.999387
ugt-36	-2.37999	5.18331e-05	1.23755	0.00900701	1.27737	0.00678227
ugt-39	-0.734592	0.000341489	0.203244	0.82496	0.278259	0.637791
F14F9.4	2.63794	8.56157e-28	1.11322	5.24131e-05	0.685126	0.0448486
pud-2.1	1.43305	4.52248e-05	-1.4532	0.00019325	-0.870919	0.0909101
pud-4	2.14599	3.3816e-77	-1.92625	7.92889e-42	-1.50657	1.59818e-23
pud-1.1	1.12945	4.79665e-10	-1.22008	8.31378e-09	-1.05138	9.25729e-07
pud-2.2	1.13211	0.0136347	-1.51867	0.00213185	-0.984929	0.127296
pud-3	2.18793	8.0679e-190	-2.49235	2.70429e-167	-1.92162	6.91855e-92
atf-8	-0.713296	2.13906e-07	0.350694	0.0243308	0.281264	0.221799
F17A9.5	-2.10445	4.621e-42	-0.308561	0.0950352	-0.472759	0.00104337
ceh-49	-1.4713	0.0474578	0.360219	0.974102	0.145139	0.999387
F18E3.11	-0.763424	8.05331e-10	0.18586	0.51921	0.18857	0.575522
ttr-10	-0.864525	5.53182e-07	-0.304684	0.308427	-0.401661	0.0942112
F20D6.5	0.589395	0.013745	-0.328812	0.60288	-0.340703	0.568617
F21C10.9	-3.05279	4.72852e-77	-1.19612	1.93447e-18	-1.00459	1.37737e-14
F21C10.10	-1.19663	2.94262e-30	-0.0656316	0.968379	0.163345	0.493492
F21C10.11	-0.977766	0.038528	-0.699225	0.403123	-0.431396	0.919244
F25A2.1	2.95321	1.3909e-19	0.95299	0.0117778	1.22867	0.00129961
F25E5.8	-0.849782	1.5219e-43	-0.000639768	0.997702	-0.0785833	0.848163
F26D11.1	-1.09035	0.00318948	-0.0797574	0.994107	-0.170938	0.999387
F26G5.1	-1.5798	0.00639902	-0.75068	0.53423	-0.19835	0.999387
slc-28.1	-0.95906	0.000172757	-0.0482387	0.994107	-0.409403	0.392433
F28A12.3	-1.99332	1.54657e-05	-1.33254	0.0154928	-0.994299	0.14834
F31F4.1	-0.984249	8.17774e-05	-0.224809	0.889364	-0.468128	0.222703
fbxa-72	-2.95224	1.24251e-108	-1.92857	9.56192e-63	-1.83533	3.98729e-57
F32D1.7	-1.07488	9.19014e-17	-0.0196482	0.994107	0.0559451	0.999387
F35F10.5	1.97311	0.000114587	-0.759007	0.538452	-0.186309	0.999387
F35F10.6	1.03428	0.00354661	-0.32276	0.87945	0.301344	0.999387
arrd-19	0.682797	0.00719943	-0.0303264	0.994107	-0.0847685	0.999387
F39G3.2	0.642892	0.00249623	0.152531	0.949293	0.247197	0.838849
cyp-33C3	-0.866646	0.0236776	-0.21628	0.972947	-0.230983	0.999387
F44A2.3	-1.78726	1.50741e-13	0.383207	0.274894	0.389143	0.222703
nstp-8	-2.561	0.000751164	-0.02865	0.996229	0.714964	0.903637
oac-31	2.00993	2.65539e-10	0.659631	0.190379	1.18831	0.00311502
oac-32	3.25646	7.35576e-33	0.697373	0.0634863	1.15027	5.5498e-05
pmt-2	-1.29772	1.06625e-240	-0.656005	4.53228e-65	-0.71837	4.94871e-77
F54D11.3	-1.29644	0.0497327	-0.888493	0.45948	0.16558	0.999387
F56A4.2	3.84549	9.72129e-29	3.22835	8.47824e-20	2.54504	1.15091e-12
daam-1	0.706056	0.000405292	-0.00694636	0.996229	-0.0890544	0.999387
F59A7.2	-0.824097	0.0421712	0.396427	0.71491	0.403339	0.765878
F59E11.5	-0.875304	1.54484e-09	0.0668604	0.991251	-0.12879	0.98153
F59E11.7	-1.36496	0.000448548	0.329941	0.793297	0.604872	0.168939
ttr-47	-0.612269	2.44661e-09	-0.178426	0.376046	-0.100413	0.970168
K02H11.4	-2.22808	2.86505e-09	-0.549248	0.264333	-0.0498055	0.999387
K06H6.1	-4.06165	1.13345e-10	0.451242	0.340062	0.215368	0.999387
K06H6.2	-4.98775	7.24356e-17	0.426194	0.127207	0.115281	0.999387
K07B1.4	-0.658942	1.68761e-05	-0.130656	0.91238	-0.085732	0.999387
K09C6.9	-1.05892	3.02668e-09	-0.349929	0.188785	-0.0922409	0.999387
K09D9.12	-1.64003	0.00550316	-0.311733	0.967787	-0.111303	0.999387
K11G9.5	-0.836096	0.000361286	0.406845	0.199584	0.371113	0.320217
nhr-202	-0.950933	0.00129591	-0.138889	0.980234	0.0502907	0.999387
nhr-203	-0.618003	0.0125665	0.0037325	0.996284	0.230811	0.932477
M03E7.4	0.644002	1.45628e-05	-0.388563	0.0762241	-0.125334	0.999387
R05D8.9	-4.9727	8.74238e-05	-0.898157	0.607209	-1.3551	0.249195
R08E5.1	-1.56546	8.46116e-06	0.704382	0.079323	0.430472	0.60339
R08E5.3	-1.57583	5.09551e-155	1.60969	1.22e-222	1.72279	9.71341e-254
nhr-210	0.756393	0.0218573	0.282288	0.89521	0.158619	0.999387
lipl-3	-6.67767	7.4364e-05	-3.93659	6.52833e-05	-3.44036	1.75037e-05
R12A1.3	0.595267	3.31535e-14	-0.158332	0.304908	-0.0851326	0.947885
lgc-1	-1.59311	0.0247845	0.00562542	0.997702	0.0727157	0.999387
T05H4.15	-1.70844	0.0390331	-0.21998	0.992978	-0.326052	0.999387
cyp-34A4	2.43884	6.73994e-15	-0.0577125	0.994107	-0.178252	0.999387
T10B5.8	-2.19913	2.4347e-11	-0.413293	0.500514	0.199166	0.999387
T10B5.10	0.612223	8.61464e-06	0.212249	0.51921	0.101913	0.999387
T15B7.1	-1.71652	1.37598e-102	-0.656626	9.75329e-17	-0.869755	5.09312e-29
lgc-54	-2.01217	0.00130701	-0.455337	0.918818	-0.674536	0.762063
T19H12.6	0.909035	0.00309528	-0.335018	0.791893	0.149037	0.999387
ugt-10	5.14298	3.96418e-20	4.03803	5.7029e-07	3.68191	7.56582e-10
arrd-22	1.15958	1.67084e-08	-0.0208887	0.995431	-0.0898264	0.999387
T20D4.10	0.9063	0.00267575	-0.0974094	0.993106	0.0109204	0.999387
T20D4.11	0.764559	0.00380126	-0.313497	0.726417	-0.34722	0.757968
T20D4.12	2.62038	7.18222e-05	-0.547308	0.952121	0.0375031	0.999387
T22F3.11	-2.35009	1.61089e-05	-1.51753	0.0177399	-0.134234	0.999387
T23B12.5	-2.46039	6.2098e-05	0.190557	0.992359	-0.420747	0.985603
T23B12.8	-0.898001	0.0375888	-0.0179202	0.996229	-0.107405	0.999387
T24A6.7	2.9442	0.00429993	1.55019	0.666807	1.35956	0.881167
T27E4.7	-0.763305	1.1113e-06	-0.133415	0.918076	0.00882569	0.999387
T28A11.2	0.994977	1.3969e-10	-0.0368794	0.994107	0.0942177	0.999387
T28C12.2	0.918022	0.045267	0.875823	0.126084	0.615188	0.531359
T28C12.4	-0.944623	3.04486e-16	0.592979	1.2543e-07	0.58567	1.13529e-08
clec-218	-2.00974	4.98796e-05	-0.616366	0.693189	-0.912358	0.305873
W02D7.5	0.869209	0.0314571	0.638286	0.326735	0.259974	0.999387
era-1	-1.16068	3.53829e-29	-0.223109	0.168875	-0.105866	0.908078
W03F9.4	0.876577	0.0166456	-0.968238	0.0314913	-0.053945	0.999387
cpr-8	-0.773441	0.000707419	-0.222763	0.788324	-0.0710376	0.999387
W07B8.4	-2.60145	0.000316584	-0.443669	0.949109	-0.296236	0.999387
clec-209	4.61941	1.12843e-07	3.88535	3.32569e-05	2.76212	0.00905196
pud-1.2	1.01941	1.6768e-08	-1.09261	2.53121e-07	-1.1272	1.07801e-07
clec-204	-0.812991	0.0248273	-0.779676	0.0866204	-0.352165	0.879145
Y46H3C.5	-3.09368	0.000185593	-0.868917	0.615777	-0.313839	0.999387
Y46H3C.7	-2.2414	0.00176962	-0.705154	0.652661	-0.263949	0.999387
Y47D7A.6	-2.91867	0.000793958	-1.20847	0.345269	-0.61567	0.912765
ugt-29	1.38565	7.54743e-27	-0.0502642	0.993106	-0.233687	0.529362
Y58A7A.3	1.27809	2.08368e-19	0.481948	0.00886648	0.448795	0.0263168
Y58A7A.4	1.44281	0.000475181	0.4587	0.804905	0.492165	0.869272
Y58A7A.5	1.18635	5.82103e-07	0.39659	0.421126	0.34234	0.784842
clec-210	-4.4314	4.26434e-35	-1.38136	1.17796e-08	-1.95072	2.81863e-16
ZC196.1	-2.62342	0.0013874	-0.353335	0.979574	-0.894966	0.705356
ZC196.4	-1.75625	0.000920876	-0.733908	0.57559	-1.64901	0.00371079
ZC196.5	-0.670841	0.000900609	0.00452259	0.996229	-0.579817	0.00955034
ZK105.3	0.888752	0.000387165	0.33912	0.661075	-0.0378633	0.999387
ZK105.6	1.78228	0.0058386	-0.638408	0.89006	0.0377926	0.999387
ZK488.6	-4.85261	0.0104042	0.650633	0.832991	0.904758	0.6076
swm-1	-0.69631	1.4727e-06	0.527776	0.000385604	0.342716	0.077355
F32D8.11	-2.72484	4.90889e-19	-1.7601	4.63627e-11	-1.86893	9.97636e-11
R11G10.3	-1.09388	0.0434444	-0.38033	0.926499	-0.608194	0.805674
Y45G12C.16	-2.01088	0.0321758	0.0037958	0.999037	-0.877399	0.930584
fipr-5	-2.03793	0.0247034	0.346528	0.990776	0.0751243	0.999387
C30G7.4	-1.60097	0.00713627	0.218026	0.991368	-0.416523	0.986216
F09C6.12	-3.19693	0.0464196	-0.422178	0.991368	0.883229	0.993848
Y51A2D.21	-1.84834	6.28902e-09	0.12343	0.991368	-0.236499	0.999387
Y68A4A.13	-1.33172	7.7102e-05	-0.440583	0.615381	-0.919686	0.0267777
W03F9.11	-1.44616	0.00470416	0.187541	0.991368	0.252317	0.999387
Y73C8B.5	2.55351	0.012797	1.05924	0.647062	0.945396	0.949348
H23N18.6	1.63538	0.00776619	1.19896	0.127228	1.30929	0.108209
K11D12.13	-3.16031	9.26342e-22	0.0897363	0.992978	0.328089	0.573048
T23B12.11	-0.907543	1.6961e-07	-0.0477674	0.994107	-0.0446185	0.999387
bus-1	-1.43356	6.63338e-08	0.2055	0.896915	-0.0251899	0.999387
fbxa-85	1.20881	0.0279264	0.899374	0.388357	1.03574	0.279069
T10H9.8	-1.43965	3.48115e-05	-0.041565	0.994107	0.0162706	0.999387
F18E3.12	-1.62569	1.0426e-22	0.349908	0.0956864	0.1055	0.999387
F18E3.13	-0.652878	6.69038e-11	0.278224	0.0240926	0.248921	0.0649447
C37H5.14	0.696526	0.00161813	-0.0171012	0.996229	0.162609	0.999387
M01B2.13	-2.32708	0.0316025	-0.165314	0.994107	-0.310662	0.999387
eol-1	-2.13816	0.0142189	-0.284499	0.992837	-0.256773	0.999387
C25F9.11	2.94312	2.6314e-16	1.83422	1.05116e-06	1.72859	1.31205e-05
T10C6.15	1.2203	3.77442e-09	0.275262	0.712248	0.337185	0.780088
C49G7.12	3.95758	3.06647e-14	1.4419	0.113388	0.917931	0.438292
T05E12.10	-5.09059	0.0148156	0.290661	0.994107	0.260349	0.999387
Y36E3A.2	0.90556	0.00737864	0.6723	0.195426	0.0855903	0.999387
F22F7.8	0.657209	0.000429276	-0.101878	0.984034	-0.312602	0.378244
R08A2.9	1.63511	0.0206985	0.129436	0.994107	-0.0532466	0.999387
linc-108	-4.4742	0.0258359	-1.35418	0.650095	-1.62458	0.579259
ZK105.13	1.46631	0.00803013	0.373961	0.964906	0.0839518	0.999387
T18H9.11	-2.94637	0.0489997	-1.69015	0.550629	-2.54252	0.290664
T19H12.15	-1.74016	0.00148258	-0.444007	0.873406	-0.221926	0.999387
abf-5	-0.805585	0.0408821	0.279646	0.889364	0.14383	0.999387
abf-6	-0.863221	0.0241578	0.239544	0.936343	0.196988	0.999387
abu-9	-3.59301	0.0150327	-2.1555	0.0486992	-0.284446	0.999387
abu-10	-0.86669	5.17296e-17	-0.125877	0.770107	-0.488546	1.56883e-06
aqp-7	-0.761512	5.50253e-44	-0.126965	0.140616	-0.159628	0.0317702
bca-1	-0.615591	1.35289e-08	-0.0906473	0.918432	-0.185593	0.42645
cdh-9	0.746932	2.17466e-05	0.0845555	0.991251	0.0377081	0.999387
ceh-39	-1.12328	0.00021315	-0.324181	0.767104	-0.120287	0.999387
clc-2	-0.875346	0.0179842	0.238305	0.933138	0.171082	0.999387
col-19	-1.23756	1.14205e-130	-0.262057	3.10913e-06	-0.161086	0.01208
col-179	-2.05519	5.66025e-157	-0.355726	3.02391e-06	-0.249665	0.00085554
col-182	0.783781	5.92891e-20	0.117259	0.719947	0.239081	0.0590639
crb-1	0.620342	0.000414521	0.0607975	0.992978	-0.108928	0.999387
dao-4	0.654317	1.39544e-27	0.030828	0.991251	-0.0855943	0.810251
eat-20	0.64414	3.69787e-18	-0.0440485	0.979574	0.201464	0.0698637
fkh-3	-4.47384	0.0259135	-0.961701	0.879911	-0.600645	0.999387
flp-20	-0.730139	0.0196935	-0.254062	0.889364	0.0129276	0.999387
meg-3	-1.83367	1.0617e-11	-0.388888	0.420959	-0.080966	0.999387
gpd-2	-0.607943	2.643e-44	0.00782151	0.994107	0.0246478	0.999387
gpn-1	0.899713	0.00501555	0.296394	0.854209	0.361269	0.84396
his-24	0.601332	0.026736	-0.149096	0.976645	-0.162014	0.999387
hsp-43	-0.831585	1.72269e-15	-0.0452964	0.991368	-0.103833	0.933673
inx-2	-2.04604	0.00375495	0.0236787	0.996229	-0.394828	0.999387
inx-3	-0.781697	0.00220144	-0.0863005	0.992978	-0.0428151	0.999387
let-4	-0.694881	5.06548e-18	0.274905	0.00142467	0.243901	0.0192867
lgx-1	0.810845	4.90206e-33	-0.0998227	0.662952	0.058638	0.999387
mes-1	-1.21754	0.0209764	-0.240669	0.979574	-0.20412	0.999387
mrp-4	-0.786125	8.86863e-14	0.0734198	0.957001	0.150718	0.592803
mxl-3	-1.23781	3.08576e-76	-0.139479	0.217383	-0.115051	0.460938
nac-1	-0.825756	2.99742e-06	0.322123	0.223084	0.101267	0.999387
nas-15	0.822408	4.43651e-30	-0.114446	0.579738	0.340974	0.000105662
nhr-3	-0.934582	7.75078e-10	-0.0468729	0.994107	-0.132053	0.976023
nhr-25	0.684259	0.0160173	0.314531	0.729831	0.142532	0.999387
nhr-137	-1.6366	2.62958e-21	-0.767453	3.73136e-06	-0.971339	6.52709e-08
nhx-1	-0.897882	0.0243455	-0.237766	0.967787	0.0900163	0.999387
pes-8	0.607096	6.63916e-29	-0.0417988	0.959373	0.0462076	0.999387
pes-23	-1.61114	3.07846e-10	-0.0163116	0.996229	-0.18827	0.999387
pgp-5	3.38303	4.43456e-90	1.48869	5.44798e-15	0.84115	2.59302e-05
pgp-6	2.5876	1.04065e-50	0.919113	8.71312e-06	0.681252	0.000995872
pgp-7	4.10524	6.33841e-08	2.29238	0.211294	1.49597	0.685622
pgp-10	-0.720539	0.0154866	0.201933	0.926828	-0.0933622	0.999387
pgp-13	-2.04358	4.79659e-09	-1.44385	5.61076e-05	-1.92212	2.7172e-08
pgp-14	-0.648127	2.81735e-07	0.880323	5.21118e-15	0.546542	1.52054e-06
abu-12	0.633405	6.62234e-32	0.0146813	0.994107	-0.179603	0.0178384
rgs-9	-3.91962	0.000213476	-0.268657	0.990996	-0.0833906	0.999387
sto-2	0.834136	0.0238371	0.187276	0.979574	-0.106798	0.999387
sul-3	-0.935323	0.00141783	-0.216824	0.929426	-0.0892491	0.999387
tag-52	-0.747173	0.00413311	0.15747	0.958747	-0.134812	0.999387
tbh-1	-2.0649	1.6515e-36	-0.0972636	0.964985	0.0757405	0.999387
twk-28	1.05652	0.000440278	0.52904	0.402529	0.380975	0.821027
slcf-2	0.59752	0.000564686	0.0773828	0.991368	0.0175954	0.999387
vab-3	0.632247	0.00011808	0.131004	0.936343	0.0633361	0.999387
vit-1	-2.08975	4.65394e-227	-0.897823	1.41457e-48	-0.705332	2.72606e-32
vit-2	-2.52811	0	-0.532156	7.96734e-34	-0.339326	3.61879e-14
vit-3	-1.63396	3.87973e-89	-0.958779	2.9013e-33	-0.9148	1.11432e-33
vit-4	-2.25577	6.5682e-175	-0.911842	6.39022e-37	-0.999856	2.13393e-51
vit-5	-2.36658	0	-0.538532	3.10687e-22	-0.429222	5.34449e-15
wrt-6	0.901774	8.88093e-68	-0.137106	0.0941515	-0.334821	2.30976e-08
zig-2	0.743115	0.0469576	-0.580241	0.413344	-0.566419	0.502783
zig-3	-1.90172	2.60969e-05	-1.24772	0.0148112	-1.86721	0.000105453
B0198.3	0.601764	0.000792486	0.0263189	0.994107	0.126626	0.999387
C04B4.2	-2.55657	2.3928e-18	-0.0619978	0.994107	0.227492	0.911242
C05C9.1	0.982688	2.95809e-06	0.11654	0.98458	-0.142329	0.999387
C05G5.1	1.09891	3.21804e-20	0.423006	0.00430389	0.262778	0.229802
gpx-3	-1.80492	5.80974e-09	-0.748436	0.0362212	-0.586346	0.160373
C11E4.7	-0.901694	0.00611311	-0.502761	0.434959	-0.0991264	0.999387
C11G10.1	-0.876467	9.82995e-06	-0.109249	0.978722	-0.0394555	0.999387
C17G1.2	-0.799136	0.000541232	0.0790388	0.992978	0.0554101	0.999387
C23H4.7	0.60857	0.000553165	-0.0913848	0.9825	0.0309801	0.999387
syg-2	0.605516	0.000998256	0.172133	0.880474	0.127049	0.999387
C27C12.3	-1.47424	3.87909e-05	-0.277439	0.916502	0.0524987	0.999387
C29F7.3	-0.693501	1.03925e-12	0.247559	0.0517201	0.230589	0.0698637
jmjd-3.3	1.31167	0.00200053	0.588663	0.545745	0.740452	0.445852
C30F2.3	-0.996006	0.00194918	0.724934	0.048248	0.22412	0.999387
C30F2.4	2.47825	3.47895e-07	0.349702	0.966839	1.07685	0.36328
C33D3.3	-0.828351	0.00364555	0.282754	0.771417	0.0760344	0.999387
C33G3.4	0.681929	2.10939e-06	-0.00538139	0.996229	-0.0460091	0.999387
C35C5.8	-1.71449	5.64941e-12	-0.54728	0.0819128	-0.585088	0.0546813
lron-1	0.959444	0.00030881	-0.160687	0.975593	0.233737	0.999387
C49F5.3	-1.34223	0.00199039	0.214507	0.979574	-0.218983	0.999387
C49F5.6	-2.54642	5.75455e-09	-0.0896202	0.994107	0.029461	0.999387
C49F5.7	-1.5298	8.64818e-08	-0.125228	0.991251	-0.150025	0.999387
gcsh-1	-0.937627	1.77197e-11	-0.288574	0.184261	-0.313393	0.108789
nspc-19	1.05187	0.00890004	0.321321	0.929426	0.218766	0.999387
E01G6.1	0.942848	2.24825e-23	0.287004	0.0243308	0.324253	0.00700204
E02H4.6	-3.06076	1.16487e-08	-0.209815	0.982822	0.0574172	0.999387
spin-3	1.08428	4.4464e-06	0.131163	0.983741	0.460808	0.323311
F09A5.2	0.984196	0.002774	0.628072	0.196961	0.476014	0.523909
vwa-8	-0.592543	1.19586e-11	-0.163595	0.299566	-0.333072	0.000735735
F16B12.4	-0.638174	0.0102542	0.137362	0.975593	0.00626495	0.999387
F19H6.4	-2.97651	4.27246e-08	-0.552425	0.629518	-0.141803	0.999387
F21G4.3	2.28776	8.22431e-12	0.498773	0.666891	0.0806966	0.999387
F23D12.2	-2.75634	0.0321197	-0.562518	0.949988	0.266189	0.999387
F31B9.3	-1.72349	0.00133955	0.176144	0.991251	0.440616	0.825028
F31F6.2	-1.75676	0.00151416	0.515068	0.784802	0.3465	0.999387
F40E10.5	0.849251	4.28238e-32	-0.154937	0.285646	0.166866	0.22824
nspc-13	0.98454	2.67506e-06	0.0602081	0.994107	0.162919	0.999387
nspc-10	0.878751	6.21408e-07	0.0539888	0.994107	-0.125364	0.999387
F45B8.3	0.724912	8.07323e-05	0.101075	0.983741	0.102833	0.999387
arrd-24	1.23514	0.0116768	-0.0948587	0.994107	-0.522136	0.927766
gmeb-2	0.651399	8.75866e-05	0.227809	0.634611	0.225333	0.770188
F54B11.10	-1.04068	0.0176075	0.371016	0.815609	0.175553	0.999387
F54E4.4	0.74063	0.0417491	-0.1919	0.978722	0.242731	0.999387
F54F7.2	-0.981865	0.00597508	-0.16413	0.985331	-0.0335796	0.999387
F54F7.3	-0.717733	1.71205e-07	0.155023	0.801252	0.0108397	0.999387
F57G12.2	0.71457	0.00553967	0.262815	0.820112	0.0922681	0.999387
F58A3.3	-2.24843	0.000703159	0.276808	0.982822	0.378262	0.999387
F59D12.2	0.676533	0.00189846	-0.168289	0.936343	0.0470954	0.999387
H06A10.1	-2.85333	5.15875e-31	0.107351	0.979574	0.125019	0.999387
meg-1	-2.56773	4.31758e-38	-0.318635	0.249502	-0.0836916	0.999387
meg-2	-1.37646	0.0101347	-0.6241	0.62785	0.225636	0.999387
K02D3.2	0.641444	0.0365041	0.127258	0.991368	0.285805	0.975488
K03A11.1	-4.71744	0.0391824	-0.520158	0.992978	-0.961026	0.999387
K04C1.5	-2.41445	1.2847e-07	-0.307588	0.926828	-0.080816	0.999387
K08H2.3	-1.41651	0.0245393	-0.0344533	0.996229	-0.253518	0.999387
cyp-14A1	-1.82434	0.00144152	-1.19646	0.0903247	-1.35231	0.0481599
cyp-14A2	-0.661478	0.00451776	-0.450865	0.154772	0.0163299	0.999387
R01E6.2	0.699086	0.000191546	-0.0725365	0.992978	0.24493	0.820412
R03G8.6	-0.595764	1.72247e-05	0.0738173	0.981346	-0.016612	0.999387
R04D3.2	-4.11977	2.78969e-06	-0.404153	0.916094	0.0250133	0.999387
R04D3.3	-2.43284	1.64996e-17	-0.0808516	0.992978	0.155684	0.999387
R04D3.4	-2.70537	0.0136567	-0.254695	0.992978	-0.292202	0.999387
R07A4.2	0.896531	0.000320196	0.334483	0.649466	0.220054	0.999387
R07B1.9	-0.942611	6.00724e-07	-0.210536	0.790292	-0.159274	0.987035
R07E3.4	-0.966805	1.56964e-10	0.469908	0.00705022	0.0486211	0.999387
R09A8.1	-2.20528	0.00314288	0.239165	0.991368	-0.107292	0.999387
R09A8.2	-3.37506	0.000558565	-0.800942	0.635695	-0.411531	0.999387
slc-25A21	-0.949471	5.6697e-06	-0.256839	0.683745	-0.302891	0.567622
T04F8.8	-1.47546	1.07339e-78	0.193735	0.062246	0.128071	0.419793
vap-2	-2.99793	9.89136e-37	-0.320833	0.390885	-0.0406293	0.999387
T09B9.1	-2.64121	8.98888e-21	-0.208122	0.917065	-0.134371	0.999387
W02H3.1	-2.33351	8.84081e-07	-0.950884	0.132926	-0.60049	0.570709
W04G3.7	1.00704	0.0220581	0.104741	0.994107	0.624412	0.616102
W06D11.1	-1.36457	0.0305643	-0.363747	0.954783	0.348872	0.999387
W06D11.3	-2.11993	6.64314e-05	-0.475578	0.822454	-0.113278	0.999387
dot-1.3	0.788038	0.000240551	0.328732	0.494884	0.210045	0.975488
Y62H9A.3	-2.76241	4.10092e-36	-0.125048	0.955728	0.106695	0.999387
Y62H9A.4	-2.53491	8.73163e-35	-0.175876	0.850982	0.179413	0.841526
Y62H9A.5	-2.56526	1.69887e-56	-0.247068	0.315051	-0.15634	0.774961
ule-5	-2.40173	9.53686e-66	-0.167153	0.619845	-0.0608171	0.999387
Y70D2A.1	-0.631004	0.0058956	-0.163701	0.9415	-0.461305	0.0988476
cbs-1	0.908282	2.69581e-17	-0.062579	0.981346	-0.148051	0.797455
ZC373.2	-2.05048	2.08335e-26	0.0180924	0.995431	-0.148924	0.976023
H40L08.2	-0.644824	0.00478895	-0.436087	0.156049	-0.161308	0.999387
B0410.3	-1.12663	3.09893e-33	-0.161422	0.373206	0.150503	0.49193
B0416.4	-3.40838	0.0266219	-0.723648	0.935103	0.522702	0.999387
B0416.7	-2.58748	0.000421978	-0.256866	0.991251	0.21139	0.999387
acl-12	-1.21625	1.21972e-30	-0.526172	2.62762e-06	-0.472602	2.7563e-05
C02F12.5	-2.17738	5.72126e-06	-0.013097	0.996229	-0.0363849	0.999387
nspc-7	1.62881	4.80231e-06	0.12412	0.993694	0.264612	0.999387
C05D9.9	-1.26911	2.77321e-11	0.10583	0.978722	-0.0900359	0.999387
C05E11.3	0.868874	0.000485244	0.0200292	0.996229	0.414953	0.462533
C05E11.7	0.806291	0.0105232	0.181877	0.973566	0.342412	0.896119
C06G1.2	0.815462	1.78124e-15	-0.425176	0.00126064	0.098321	0.999387
C10A4.4	-1.25231	0.0128767	-0.526077	0.741303	-0.116717	0.999387
dct-1	-0.664872	1.13911e-09	-0.266952	0.0682973	-0.249387	0.164761
C16E9.1	-1.79851	0.00154398	0.284135	0.980234	-0.228877	0.999387
C26B9.2	0.687579	0.0245935	-0.0151531	0.996229	0.736347	0.0698498
C31H2.4	-0.661458	0.00862471	0.353553	0.397778	0.239712	0.906631
meg-4	-2.36489	5.87337e-09	-0.298024	0.911125	-0.22171	0.999387
fbxa-170	-2.17152	0.0284176	-1.0664	0.486997	-0.491437	0.999387
C39D10.7	-0.968203	1.21907e-58	-0.164841	0.0487177	-0.120747	0.253226
C39D10.8	-0.83474	5.15773e-08	-0.274365	0.297837	-0.364721	0.0651553
C41G11.1	-0.705095	0.0139404	0.010649	0.996229	-0.248368	0.927182
C44C1.6	-1.62793	0.0026226	-0.0807181	0.994107	-0.262774	0.999387
C44E12.1	-1.12848	1.15515e-05	-0.291323	0.720293	-0.0881926	0.999387
C45B2.1	-2.45496	4.32719e-50	0.223217	0.485008	0.269876	0.198315
C45B2.8	-0.895348	0.00265595	-0.163464	0.973665	0.143648	0.999387
dop-4	-1.94806	0.0153527	-1.54878	0.154642	-1.25153	0.356947
C53B7.3	-0.856819	1.40353e-05	0.653519	0.000566404	0.288617	0.482145
clec-86	1.75681	4.65364e-23	0.81288	2.52425e-05	0.651742	0.00241062
C54G7.1	1.56484	0.0385595	0.159919	0.994107	0.823955	0.872051
npr-8	1.15015	9.47303e-05	0.581423	0.254818	0.669542	0.14834
C56G3.2	1.6656	0.0397117	1.5994	0.216111	0.3869	0.999387
F02E8.4	-1.90707	2.91926e-15	-0.116737	0.982822	0.0873985	0.999387
fbxa-53	1.72127	0.000988401	0.590811	0.769185	0.101748	0.999387
F08F1.4	-1.88685	0.00136708	-0.531561	0.830755	-0.752397	0.472927
F10D7.3	-0.64434	0.000234086	0.460292	0.0138348	0.129611	0.999387
F13B9.2	0.717286	0.00195739	0.191031	0.916094	0.240681	0.933673
F13C5.3	1.09021	0.0122809	-0.113072	0.994107	-0.428521	0.959174
F14B8.4	-1.39898	1.35341e-05	-0.091221	0.994107	0.0507041	0.999387
F14H12.3	-1.08133	0.0045129	0.23008	0.941325	-0.0982853	0.999387
ent-5	-3.27245	5.77689e-08	-0.448807	0.820035	-0.150455	0.999387
F18E9.3	-1.8045	2.31728e-16	-0.139433	0.959373	-0.516563	0.0403544
F18E9.4	-0.666674	0.0148834	-0.10662	0.991368	-0.257366	0.936072
F21E9.2	0.733465	0.0361251	0.23515	0.949293	0.806288	0.120671
F25E2.3	-1.11663	1.81893e-09	-0.513837	0.0292804	-0.516642	0.0403647
mltn-13	0.628017	0.026169	-0.226723	0.918818	-0.032309	0.999387
F26A10.2	0.646685	6.38205e-22	-0.019418	0.994107	0.0677533	0.99458
F28B4.3	0.908305	1.48561e-81	0.101993	0.246797	0.0806928	0.572857
F35B3.4	-1.4421	1.82411e-59	0.00143498	0.996284	0.0174424	0.999387
F38B6.2	0.794697	0.00540928	-0.176965	0.973133	0.212038	0.999387
F38B6.3	1.83711	0.0495921	0.358514	0.991368	0.343464	0.999387
marg-1	-0.927179	1.54379e-06	-0.0873386	0.989965	0.00950708	0.999387
F47E1.4	-1.90563	3.17841e-05	0.0413526	0.994663	-0.28084	0.999387
F48E3.4	-1.27721	5.13416e-15	-0.134471	0.929995	-0.0402183	0.999387
F48E3.8	0.615899	0.0188854	0.200369	0.929426	0.242933	0.968514
tbc-16	0.807514	0.0328844	0.325983	0.889364	-0.206353	0.999387
F49E10.2	0.710258	1.4916e-12	-0.112164	0.841378	0.222688	0.28023
F52G3.5	1.09351	2.08376e-05	0.165817	0.978722	0.330881	0.863212
F53A9.1	0.871512	2.36698e-10	0.282905	0.254818	0.0744067	0.999387
F53B1.4	0.61823	2.85796e-41	-0.0664411	0.683637	-0.0368764	0.999387
F55A4.7	2.58921	0.0390716	0.0806511	0.996229	0.656458	0.999387
fbxa-190	1.3267	0.000145026	0.413601	0.757533	0.709815	0.233425
H02F09.3	2.48016	1.89434e-41	0.934301	4.65427e-05	0.879623	9.00625e-05
H11E01.2	-1.86857	1.60328e-06	0.223964	0.959373	-0.21803	0.999387
H11L12.1	-0.696483	0.00169805	-0.0532911	0.994107	-0.11823	0.999387
K06A9.1	0.999108	1.70156e-34	0.32282	0.00160311	0.0843076	0.991121
K09E2.3	-0.587968	6.2414e-16	-0.0467985	0.974117	-0.148221	0.240298
K09E3.7	-2.33388	0.0027817	0.265841	0.991368	-0.269225	0.999387
M02D8.5	-0.742408	0.00347158	0.146941	0.967763	0.067112	0.999387
M02D8.6	-1.05738	1.37048e-26	0.0937747	0.899286	0.120762	0.835681
clec-265	1.79829	2.01389e-141	0.929155	4.82594e-35	0.615751	1.58804e-15
endu-2	2.08548	0	1.06817	4.60586e-124	1.15252	4.54114e-141
M60.7	-0.638548	0.0169822	0.124107	0.98458	0.342026	0.771921
hrg-1	-0.770876	7.73631e-06	1.11355	6.50238e-18	1.63839	5.74791e-32
R04A9.6	-1.24331	0.00631607	-0.73617	0.32516	-0.420197	0.919863
R09F10.8	-2.66994	1.30263e-26	-0.260013	0.697433	-0.055779	0.999387
T04G9.7	-1.25169	1.33913e-09	-0.275563	0.643108	-0.130902	0.999387
ttr-30	-0.865947	1.66589e-06	-0.0779342	0.991368	-0.0596505	0.999387
ttr-59	-1.73172	5.13045e-22	0.0878091	0.980966	0.0721094	0.999387
T13C5.2	1.11387	0.025152	0.478915	0.881814	0.293123	0.999387
T13C5.6	0.616222	0.0316025	0.635556	0.0644347	0.260302	0.936709
cnp-3	-0.720774	6.60987e-13	0.0189178	0.994107	-0.0869381	0.999387
T25B2.2	-1.32205	4.00562e-12	-0.203291	0.809962	-0.119934	0.999387
T25G12.3	-1.19954	1.66683e-09	0.220996	0.746358	-0.207387	0.862252
hic-1	0.810642	0.029234	0.512352	0.475355	0.0366883	0.999387
Y34B4A.10	0.680118	6.45976e-20	0.0323622	0.992837	-0.212662	0.0700567
Y41G9A.5	-1.12321	1.49291e-08	0.0168666	0.995431	0.119265	0.999387
Y75D11A.3	-2.04494	0.00417772	-0.296403	0.979574	-0.23335	0.999387
Y102A11A.5	-0.613953	1.77648e-11	-0.186348	0.197086	0.0438308	0.999387
mam-1	0.749816	5.976e-08	-0.105847	0.951417	0.0172778	0.999387
ZK470.6	0.801232	3.17328e-08	-0.177751	0.794424	-0.191616	0.826795
ZK813.1	-2.90105	1.89316e-60	-0.307756	0.139051	-0.086355	0.999387
ZK813.2	-2.54966	1.79793e-18	-0.521894	0.158455	-0.521997	0.0972082
ZK813.3	-2.65292	5.30764e-42	-0.150768	0.889364	-0.187666	0.751062
nspc-1	1.61649	5.5861e-10	0.151586	0.979574	0.314577	0.861256
T24D3.2	-1.70718	0.000428946	-1.06045	0.0676371	-1.07008	0.0781924
nspc-2	1.78136	0.0045129	0.661414	0.84004	-0.0435793	0.999387
nspc-3	1.12698	0.000511876	-0.151957	0.991251	-0.246325	0.999387
nspc-4	1.88805	2.26032e-25	0.0495088	0.994107	-0.00776147	0.999387
ZK563.7	0.810338	0.0341157	-0.181376	0.982822	-0.208049	0.999387
nspc-6	3.1747	0.000301306	-0.531971	0.957001	0.513815	0.999387
F38G1.3	-0.628279	0.0307127	0.0090811	0.996229	-0.204856	0.999387
K01A12.4	-2.32557	0.0310297	0.7204	0.855784	0.0879897	0.999387
C53C11.5	0.590341	0.00928865	0.182925	0.916309	-0.0819622	0.999387
T23E7.6	-1.27687	0.00278632	0.377404	0.815609	0.267667	0.999387
C08A9.10	-1.45938	4.54348e-06	-0.0708348	0.994107	-0.0269731	0.999387
Y41G9A.10	-1.0177	0.00855726	-0.576857	0.311606	-0.205725	0.999387
F46C3.6	-1.05322	0.0475801	0.00761379	0.996284	-0.126178	0.999387
H29C22.1	-2.85537	6.15101e-07	-0.00884826	0.996229	0.0500954	0.999387
K10C2.8	-2.98258	2.73924e-07	0.483973	0.783998	0.280825	0.999387
F46G11.6	-0.708329	0.000780022	0.272543	0.600243	-0.0434116	0.999387
F07G6.10	-0.832282	5.80533e-07	0.0478358	0.994107	-0.00434598	0.999387
ZC449.7	-0.950334	0.0208595	0.0869199	0.994107	0.0043332	0.999513
ZK813.7	-2.43103	1.31937e-46	-0.288532	0.264691	-0.154081	0.902698
R07B1.13	0.784869	4.63001e-10	-0.051256	0.992978	0.132876	0.986016
F57C12.6	-3.53647	0.0178318	-0.125874	0.994107	-0.0174868	0.999387
T13C5.9	-0.875396	0.00973655	-0.405295	0.615777	-0.706455	0.146952
R04A9.9	-2.85674	7.29219e-05	-0.183581	0.993106	-0.205514	0.999387
C28G1.10	-0.782765	0.000373927	0.15131	0.955034	0.00877154	0.999387
F52D2.12	-0.954366	0.000168472	-0.0818994	0.992978	-0.0109636	0.999387
asm-3	0.880113	3.91772e-06	-1.71301	2.98428e-15	-2.07215	4.1867e-21
bcc-1	-0.802037	6.11853e-05	0.341184	0.222097	0.0907227	0.999387
cdh-5	0.889654	7.49233e-11	-0.207136	0.574858	0.125774	0.999387
ced-3	-0.648348	9.34035e-16	-0.0898578	0.820112	-0.0462234	0.999387
cpi-1	-0.641219	1.19231e-08	-0.00112055	0.997702	-0.240796	0.164584
clx-1	21.1824	0.000365336	7.65074	0.645346	31.5214	1.75449e-07
col-33	0.66375	7.55924e-05	0.0498545	0.994107	0.0307137	0.999387
col-101	-2.10875	3.72661e-82	-0.5294	1.42198e-06	-0.426729	5.50019e-05
col-103	-0.67029	9.3096e-05	0.245002	0.553572	0.1608	0.976023
col-109	0.586561	2.78253e-62	-0.0826086	0.167037	-0.0534547	0.718836
col-111	0.683412	3.13399e-27	0.0595321	0.921529	-0.043602	0.999387
col-119	-2.23819	1.60904e-251	-0.404539	3.19803e-10	-0.244901	0.000250892
col-124	-0.684733	8.24955e-47	-0.116737	0.11986	-0.0469121	0.991024
col-127	-1.59386	0.0140476	0.198057	0.992978	-0.0816528	0.999387
col-128	-0.659324	1.98297e-05	0.257719	0.295465	0.411402	0.0371967
col-129	-0.93557	8.82357e-117	-0.117018	0.0418555	-0.0484848	0.898978
col-135	-2.87888	4.35548e-11	-0.311323	0.896901	-0.335005	0.908078
cpin-1	-0.668235	0.00114112	0.111551	0.976474	-0.227386	0.79216
cyb-2.1	-0.921088	1.33497e-18	-0.306717	0.0205215	-0.0992711	0.959174
dpy-9	-0.585296	1.17824e-19	0.150761	0.0920658	0.25885	0.000616827
fbl-1	-0.855869	6.90889e-12	0.0546715	0.991368	-0.210655	0.393631
fem-3	-0.620162	0.000190889	-0.318608	0.196885	0.133454	0.994504
gln-5	-1.14735	1.77407e-26	-0.211786	0.239486	-0.171329	0.424617
gln-6	-1.07293	3.70417e-49	-0.185395	0.0692327	-0.0468472	0.999387
grd-3	-0.964405	2.88386e-12	-0.135199	0.871749	-0.273686	0.216486
grl-4	-0.930513	1.10795e-34	-0.0311312	0.992733	0.0703183	0.988343
grl-21	-2.56849	6.69477e-51	0.142267	0.856594	-0.163673	0.773429
hsp-12.3	-4.03013	5.42213e-14	-0.914605	0.0375124	-0.903492	0.0590639
lys-4	-4.78066	1.31327e-88	-1.73341	8.82817e-13	-1.59168	8.67354e-11
lys-5	-6.0587	0.000507305	-1.66928	0.0655926	-2.04905	0.0113974
lys-6	-4.68746	4.69392e-06	-1.05454	0.254818	-1.10566	0.287205
nas-6	0.752579	5.03322e-05	-0.0557264	0.994107	0.226327	0.858042
nas-14	0.912534	1.39752e-14	-0.122747	0.904565	0.0837248	0.999387
nhr-100	-0.5916	0.000626222	-0.274943	0.407462	-0.165866	0.947904
nhr-138	-1.04926	2.8579e-11	-0.454964	0.0181955	-0.393103	0.0594248
nlp-17	-0.700872	0.00836479	-0.234019	0.878257	0.142664	0.999387
nlp-20	-0.842883	7.2341e-17	-0.100462	0.869381	-0.203319	0.244302
pgp-1	-1.60836	3.51556e-73	-0.31151	0.00418864	-0.671139	1.7343e-14
phy-2	-0.721545	9.33006e-38	-0.0478111	0.929625	0.192206	0.00675501
parg-2	4.22961	4.29775e-20	2.07107	0.000866545	2.09027	8.94947e-05
puf-3	-1.06772	4.65592e-55	-0.322295	1.12814e-05	-0.0692553	0.93526
puf-7	-0.948671	6.36395e-16	-0.262403	0.141679	-0.0221386	0.999387
rme-2	-1.04093	2.94245e-44	-0.163533	0.163447	-0.0860033	0.852091
smf-3	-0.815347	0.00309787	-0.331132	0.648062	-0.509219	0.245865
snn-1	0.683947	0.00357071	-0.0133112	0.996229	0.0709618	0.999387
spp-7	1.09266	6.56695e-05	-0.115051	0.99194	0.0864005	0.999387
srd-7	1.07871	0.00179933	0.240485	0.961458	0.324358	0.993848
srd-14	-1.02486	0.00341518	0.770479	0.0562426	0.742683	0.0374834
tbx-36	-2.17807	0.000112778	-0.49665	0.812593	-0.314194	0.999387
vit-6	-2.29188	0	-0.426437	5.19677e-20	-0.293896	8.78007e-10
dmd-6	-0.738246	5.52205e-23	0.118737	0.500837	0.0760795	0.943982
B0035.13	-1.3292	6.42565e-57	-0.562183	6.65057e-11	-0.759785	2.40505e-19
B0513.4	-1.16843	4.30097e-15	-0.189725	0.708543	-0.152996	0.908078
C10C5.2	2.39976	1.0754e-11	1.39263	0.00123096	1.14137	0.0105287
C10C5.3	-2.29024	4.8402e-18	-0.344387	0.490297	-0.0515614	0.999387
C10C5.4	-0.97772	3.22931e-14	0.0463205	0.992978	0.0858527	0.999387
C10C5.5	-2.89417	9.33084e-06	-1.19579	0.08444	-1.04948	0.16332
C27B7.9	-2.80747	1.35365e-10	-0.167211	0.982822	0.204675	0.999387
cutl-27	0.911623	0.0456465	-0.227625	0.981346	-0.0936335	0.999387
best-7	-0.65314	0.00100512	-0.372635	0.249634	-0.698329	0.00175131
C32H11.4	6.29564	0	5.25904	0	5.03348	0
C32H11.5	0.674302	1.54516e-05	0.160782	0.881095	0.51403	0.0119636
C32H11.6	0.673376	0.0107764	-0.0475806	0.994107	0.25826	0.985603
C32H11.9	5.21497	1.18719e-102	1.09128	0.0010649	1.3761	0.000467276
dod-21	4.50434	8.22512e-14	1.77981	0.0340841	0.519152	0.999387
dod-24	3.3395	0	2.50655	0	2.44909	0
dct-19	4.8205	3.94121e-11	1.06956	0.489317	-0.184505	0.999387
ugt-21	-0.838489	5.1985e-07	0.739662	6.90142e-07	0.856656	1.93816e-09
C33A12.19	-1.11769	0.00164732	-0.316601	0.859183	-0.795001	0.0610549
C35D6.5	3.57292	0.029017	0.974825	0.927045	-0.222488	0.999387
C39E9.8	-0.729937	1.55913e-22	0.642418	3.59875e-20	0.592348	9.00663e-18
C46C2.5	-2.75833	0.00107647	-0.0658723	0.994107	-0.245617	0.999387
mam-2	0.711876	1.89958e-13	0.0385509	0.992978	-0.11766	0.926117
clec-198	1.57355	0.000147985	0.202821	0.991251	0.259605	0.999387
mltn-12	1.02764	6.23074e-16	0.299854	0.12432	0.443206	0.00899104
C53D6.7	-1.06858	6.55988e-12	0.00570084	0.996229	-0.0619164	0.999387
ugt-43	1.81449	1.06742e-10	1.17995	0.000145323	1.32902	4.25221e-05
F02H6.2	-1.55638	0.00829825	-0.618414	0.702259	0.101521	0.999387
F02H6.4	-1.33151	0.00629033	0.0876484	0.994107	0.134687	0.999387
sqrd-1	-2.41011	5.05065e-33	1.35329	4.94199e-22	1.48124	5.70279e-25
irg-4	3.96882	0	2.60195	2.42078e-275	2.41469	4.01629e-250
F11E6.3	-1.60414	1.0258e-240	-0.152635	0.0137921	-0.0901257	0.379697
gfat-2	-1.21451	7.57499e-54	-0.147253	0.310124	-0.0756827	0.954652
bed-3	0.647875	1.97776e-19	0.1188	0.553572	-0.0106237	0.999387
lhfp-4	0.969263	0.00147393	-0.457908	0.515973	-0.0899526	0.999387
trcs-1	-0.890888	3.70534e-29	-0.146804	0.332875	-0.0599072	0.999387
thn-2	-3.91675	5.34059e-40	-2.2634	3.00447e-30	-2.27244	2.01403e-29
F35G2.5	0.754465	0.00284971	-0.0109856	0.996229	0.124409	0.999387
hrg-4	-1.03152	0.000748336	0.989074	8.59898e-05	0.736348	0.0112668
hrg-6	-0.807829	0.0323022	-0.331582	0.837281	-0.547566	0.433049
clec-166	-3.29485	2.16151e-46	-2.12332	3.24311e-29	-1.90471	1.15492e-25
clec-169	-2.41948	9.29003e-27	-0.852343	0.000554039	-0.898275	9.78451e-05
F55B11.2	-1.35866	1.25269e-35	-0.184546	0.399526	0.00521103	0.999387
F55B11.3	-2.50791	3.92965e-27	-0.241434	0.737983	-0.0934419	0.999387
F55G11.4	3.53831	0	1.57596	2.93099e-121	1.88043	6.64417e-149
dod-22	1.3633	1.18954e-34	0.443186	0.00134198	0.345268	0.0452387
F55G11.6	5.24007	5.44163e-05	3.33504	0.014589	4.35983	0.00345657
F55G11.7	3.49629	3.19597e-06	0.290172	0.994107	0.931044	0.953976
F55G11.8	2.10349	4.02499e-180	1.45606	6.01867e-85	1.4317	4.20354e-79
F56H11.2	-0.728441	0.000437665	0.0779109	0.99194	0.167284	0.995922
F58G6.3	-1.16782	4.75163e-06	-0.0119156	0.996229	-0.518248	0.12298
F58G6.7	-1.09839	1.25715e-12	-0.445651	0.0174468	-0.372582	0.0749563
H01G02.1	-0.817218	1.22395e-07	0.109154	0.957203	0.0896456	0.999387
cbd-1	-1.01926	1.93611e-89	-0.238514	2.25726e-05	-0.00506971	0.999387
memi-3	-1.22276	4.84552e-24	-0.24991	0.188785	-0.0330545	0.999387
cyp-31A2	-0.793988	8.83597e-08	-0.142631	0.884659	-0.120595	0.999368
H25K10.1	0.951071	0.0077077	-0.22991	0.978722	-0.671122	0.356947
K08D8.4	2.39121	6.9361e-71	1.44176	5.36754e-25	1.45069	5.56685e-24
K10D11.2	3.02057	0.00156455	0.969224	0.779116	-0.332289	0.999387
K10D11.3	2.08715	5.99667e-11	1.45675	3.81365e-05	0.86413	0.0413612
K10D11.5	1.17783	9.43744e-22	0.47771	0.00230771	0.372181	0.0417355
K10D11.6	2.03305	7.24477e-26	0.777193	0.000836111	0.699524	0.00269871
R09E10.5	0.908257	0.00315417	0.418029	0.607209	0.263366	0.999387
T04A11.1	-1.90617	0.0406805	1.11063	0.293264	-0.185592	0.999387
lips-5	-0.6344	0.0189257	-0.114746	0.991251	-0.0648357	0.999387
T12G3.6	-1.92822	4.63689e-18	-0.131742	0.973637	-0.240247	0.780992
T23F6.5	-0.73892	0.00256103	-0.00695707	0.996229	0.106036	0.999387
VZK822L.2	0.864327	0.0379102	0.585152	0.477857	0.598218	0.524861
Y7A9D.1	1.17442	0.00466431	0.12575	0.994107	0.571478	0.746014
dlc-3	-1.36239	0.0407391	-0.0325725	0.996229	0.0649171	0.999387
Y11D7A.3	-0.616775	3.26485e-07	0.113334	0.880335	0.256398	0.137902
Y11D7A.7	-0.589565	0.0136648	-0.0606187	0.994107	-0.269274	0.759373
flh-3	-2.22897	0.000338861	-0.50377	0.85889	-0.0196446	0.999387
nmy-3	0.680843	1.05203e-05	0.035947	0.994107	0.093818	0.999387
Y37A1B.5	-1.16963	1.80881e-06	0.738581	0.0116663	0.641814	0.0475061
Y40H7A.11	-2.18665	0.00106776	-0.778177	0.607275	-1.00767	0.376939
Y43C5A.3	-0.683985	0.00706135	0.375564	0.334747	0.253093	0.876482
fbxa-215	-0.913132	2.38046e-16	-0.140571	0.728117	-0.0815042	0.999387
Y51H4A.8	-1.07641	2.64695e-06	0.0796525	0.992978	-0.259252	0.851541
pals-30	-3.59227	0.0216275	-1.34859	0.671236	-2.89868	0.116164
Y57G11B.5	-1.72436	3.00829e-17	-0.235567	0.722256	-0.138223	0.999387
aptf-2	-1.17088	0.0157677	-0.442081	0.820112	0.0130608	0.999387
ssu-2	-0.936778	0.0343345	0.192854	0.989965	0.288361	0.999387
Y73F4A.2	-0.68892	0.00289462	1.08626	6.25503e-10	0.826187	9.82632e-06
Y73F4A.3	-1.60426	0.00732493	-0.490088	0.844185	-0.221452	0.999387
Y105C5A.8	-1.98499	4.57653e-07	0.178129	0.978722	0.383114	0.737591
Y105C5A.13	1.73035	0.0314839	-0.793969	0.902501	-1.59488	0.288314
Y105C5A.25	0.829255	0.00773184	-0.159802	0.9825	-0.304671	0.927182
Y105C5B.5	-0.637198	0.000161423	0.166076	0.841616	0.163285	0.923187
Y105C5B.14	1.9578	0.00846876	0.86917	0.761288	0.54489	0.999387
Y105C5B.15	1.43727	3.16706e-79	0.561804	4.35997e-12	0.711108	6.34401e-19
bca-2	-0.845051	2.51684e-19	0.0380919	0.992733	0.086279	0.993648
ZK593.2	-1.15468	0.0119181	-1.03039	0.0728357	-0.704489	0.445426
ZK593.3	-3.21899	2.28977e-92	-1.48519	2.75563e-32	-1.58106	1.40485e-34
ZK596.1	1.0113	4.2426e-09	-0.281833	0.475703	-0.0191768	0.999387
lips-6	1.15451	0.0176273	0.331098	0.954783	-0.0287894	0.999387
ZK829.9	-1.15399	5.27557e-06	-0.178847	0.946785	0.287536	0.754872
ZK896.3	1.28747	0.00248076	0.875611	0.221973	0.575057	0.590034
ZK896.4	2.31823	4.88576e-25	1.52372	5.09044e-11	1.33437	4.82297e-09
clec-186	1.82716	1.31269e-150	0.919092	2.27058e-37	0.962318	2.62242e-40
F55G11.3	4.63571	0.0181524	2.5548	0.630301	3.28542	0.0039879
C06G3.3	-2.46346	0.00468703	-0.748425	0.840357	-0.111436	0.999387
C17H12.6	3.78455	9.13123e-111	2.7671	2.89067e-49	2.60237	9.15192e-45
xbx-4	-1.99481	0.0369968	-0.759419	0.815261	-1.15362	0.590722
C23H5.8	-1.92876	5.12882e-81	-0.785669	2.00816e-16	-0.929111	4.39706e-23
cht-3	-1.43229	5.29599e-17	-0.0390499	0.994107	-0.16461	0.908078
mesp-1	-1.06994	4.76243e-38	-0.194368	0.118739	-0.0702308	0.999387
C33H5.13	0.656511	0.00406053	0.530857	0.0692327	0.120605	0.999387
C34H4.1	1.38243	6.31617e-28	0.695169	6.72467e-07	0.656234	6.7711e-06
C35B1.4	-0.708396	2.64695e-06	-0.029434	0.994107	-0.0358541	0.999387
C42D4.3	-1.33588	1.56695e-83	0.0907671	0.697562	0.0183963	0.999387
perm-2	-1.39604	1.25315e-88	-0.19132	0.0466672	-0.0675683	0.976023
perm-4	-0.868469	1.00365e-53	-0.167764	0.0274528	-0.101068	0.408126
C45E5.4	-1.59256	0.00015518	0.51388	0.507039	0.162344	0.999387
ugt-24	1.17839	0.000190535	0.0282486	0.996229	0.0741832	0.999387
C50F7.9	2.85729	0.000220021	0.971422	0.745514	-0.0510084	0.999387
D2024.4	0.730426	2.61893e-05	-0.0963499	0.983158	0.113495	0.999387
F15E6.3	-2.33084	2.67392e-09	-1.5095	2.82737e-05	-1.72036	0.000174441
F15E6.4	-4.2922	6.50876e-06	-2.02979	0.00752317	-2.64301	0.000558505
F17E9.4	-1.52697	4.72769e-18	-0.0345028	0.994107	-0.051634	0.999387
F19C7.4	1.23621	1.79805e-07	0.307343	0.759859	0.516177	0.278868
F36A4.5	-2.05337	0.00781515	-0.459166	0.941355	-0.20946	0.999387
nspb-3	-1.74646	0.00672374	-0.0668639	0.994107	-0.757689	0.495921
nspb-1	-1.52185	0.000129365	0.355817	0.854209	-0.240409	0.999387
npr-27	1.11844	0.035537	0.200574	0.991446	0.245992	0.999387
F45E4.5	-1.89837	6.64607e-08	0.599093	0.237084	-0.17579	0.999387
ugt-52	1.2034	5.29766e-09	0.43617	0.182695	0.75731	0.00365229
clec-67	1.48073	7.76385e-80	0.668715	4.28485e-15	0.661939	4.7171e-14
nspb-6	-2.28589	9.13604e-07	0.345933	0.905383	-0.474987	0.673774
ugt-19	-0.71412	0.000452386	1.41976	2.31519e-18	1.22276	1.01496e-14
K08D10.9	-1.70766	4.15915e-05	-0.480071	0.615777	-0.59469	0.458734
K08D12.6	-2.00943	0	-0.0841703	0.270031	0.00368916	0.999387
oac-58	0.89053	0.00425461	0.0877958	0.994107	0.350873	0.826467
K11H12.3	3.4081	0.00148198	0.916572	0.766835	0.952565	0.727265
K11H12.4	4.18842	5.92962e-119	2.27456	2.24898e-46	2.36503	2.15848e-45
M04G7.3	-0.789537	0.00725805	0.241791	0.90969	0.104856	0.999387
M70.5	0.666644	0.00436742	0.00515725	0.996229	-0.0222267	0.999387
R07C12.1	-3.12042	1.48722e-07	-0.78188	0.395159	-1.5479	0.0113011
T11F8.2	-2.46441	0.00689355	-0.501032	0.973133	0.350666	0.999387
T12B3.2	-1.06961	0.000209017	0.185354	0.949988	0.296086	0.790393
T12B3.3	-0.749445	3.7133e-06	-0.171148	0.816117	-0.037245	0.999387
T21D12.12	-1.10104	7.48739e-10	0.0221583	0.994107	-0.362072	0.131665
T22D1.11	-1.06393	1.78417e-05	-0.153532	0.967974	-0.172045	0.999387
W03B1.5	-2.19868	0.012398	-0.483746	0.984034	0.58737	0.999387
W03D2.6	-1.99284	5.22426e-18	-1.00059	2.43558e-05	-0.981566	8.25937e-06
W03F8.6	-2.23524	1.70351e-06	-0.0830113	0.994107	-0.122931	0.999387
W08E12.2	-1.30118	6.37983e-10	1.29326	2.28856e-15	1.39063	1.84322e-17
W08E12.3	-1.25915	4.30034e-13	0.852445	8.67722e-08	0.954776	6.93608e-10
W08E12.6	0.920511	0.035986	0.291382	0.954783	0.142798	0.999387
W09G12.7	-1.01069	0.033475	-0.4751	0.810272	-1.23242	0.0646093
Y4C6B.2	-1.16296	7.78686e-06	-0.20297	0.917956	0.419127	0.395588
fmil-1	0.759488	0.00529416	0.0795449	0.994107	0.0611484	0.999387
best-20	-0.686647	0.00164732	-0.222519	0.83456	-0.0223698	0.999387
ugt-45	-0.882278	0.0013085	0.256896	0.808253	0.329894	0.671451
Y38C1AA.6	0.961725	0.00815053	-0.122971	0.992978	-0.0823394	0.999387
sqst-2	-1.15043	5.30832e-10	0.147136	0.919862	0.145323	0.999387
Y41D4B.17	2.29228	2.24397e-27	1.66449	2.80098e-15	1.7501	8.99713e-15
Y42H9AR.5	0.710464	0.0344793	0.38974	0.679898	-0.227385	0.999387
Y43B11AR.1	-0.61067	8.0628e-07	-0.0446229	0.992978	-0.227575	0.291236
clec-174	4.59734	1.2872e-83	3.18572	1.55207e-34	2.6108	1.76833e-28
clec-71	3.77475	2.57479e-81	1.13743	0.000124406	0.465407	0.473121
clec-72	1.31117	2.89125e-37	0.474126	0.000230838	0.485776	0.000413604
clec-74	3.6127	2.62345e-13	2.39496	4.07745e-06	1.80753	0.000126945
samt-1	0.772811	2.48452e-23	0.109798	0.681889	0.0638435	0.999387
clec-85	2.10354	1.85065e-201	1.05693	7.54612e-46	0.737272	3.36816e-23
clec-82	-2.76777	7.83457e-23	-1.50745	6.8151e-09	-1.17644	1.53013e-05
Y54G2A.11	-0.842036	1.72951e-48	-0.199384	0.00411265	-0.14321	0.107299
clec-84	0.722971	1.68437e-15	0.234396	0.0847087	0.359408	0.000775107
Y55F3AM.11	0.936983	8.72299e-05	0.613841	0.0508664	0.582122	0.0706302
Y55F3BR.2	0.612287	1.42375e-06	0.00850288	0.996229	0.0913229	0.999387
Y59E9AL.4	-1.40777	3.14379e-08	0.0018265	0.998124	-0.0977601	0.999387
mpst-5	2.20148	0.024966	-0.263184	0.994107	0.592548	0.999387
Y59H11AR.4	-1.30348	1.29712e-17	-0.296684	0.249091	-0.629456	0.0001161
daao-1	-1.43496	2.50044e-11	-0.173511	0.915117	-0.391293	0.325143
acp-6	-0.891945	6.36427e-34	0.0440383	0.976892	0.0638104	0.999368
acp-7	-0.993195	0.0077077	-0.170101	0.981346	-0.015223	0.999387
puf-11	-1.01592	2.83773e-41	-0.123878	0.48037	-0.0786842	0.925372
ZC416.2	-1.14879	0.0280464	-0.103989	0.994107	0.00521533	0.999513
ltah-1.2	-0.666948	1.61684e-25	-0.167712	0.065713	-0.329376	6.60655e-07
K08B4.7	-0.904259	6.73121e-06	-0.0710041	0.992978	-0.34208	0.456954
Y59E9AL.2	-0.624521	3.37862e-07	-0.0528328	0.991368	0.143037	0.822791
F58G6.9	-1.01295	0.000111676	-0.527423	0.15823	-0.784308	0.00552659
ZK381.8	-1.80695	4.2834e-05	-0.387954	0.835922	-0.0611833	0.999387
C18H7.11	2.09966	5.12561e-23	0.673874	0.015085	0.494372	0.137023
Y54G2A.49	0.962681	0.000652006	0.12825	0.991368	0.193987	0.999387
bus-2	-0.741296	0.0295128	-0.143123	0.991157	-0.224498	0.999387
K11H12.11	1.17755	3.19597e-06	0.122613	0.991251	0.118249	0.999387
F56C4.4	1.57301	0.0105424	0.812671	0.528914	0.0697293	0.999387
F08A7.1	-0.697589	0.0340834	-0.572977	0.248096	-0.830212	0.0175112
T28C6.10	-1.28034	0.0303723	0.0944292	0.994107	0.0380538	0.999387
R102.11	0.948817	3.38209e-06	-0.0410587	0.994107	0.213452	0.969437
C06E7.88	-0.858203	0.0399945	-0.367557	0.836917	-0.614388	0.43791
ZK822.8	-2.16772	0.00142139	-1.41586	0.0760596	-1.36469	0.0958023
K08D10.14	-0.871695	0.000382488	-0.547901	0.0815841	-0.649554	0.0233688
Y46C8AM.1	-1.28178	0.0396986	-1.19874	0.165262	-1.12927	0.240298
chs-2	0.81242	1.6256e-14	-0.126309	0.822486	-0.197949	0.456954
col-17	0.632992	1.64485e-54	-0.0802121	0.330878	0.0981407	0.165688
col-20	-1.08426	1.13427e-121	-0.345595	9.43711e-13	-0.170865	0.00147149
col-36	-4.80732	0.0308951	1.18209	0.949293	0.035763	0.999513
col-39	-1.05312	1.2942e-108	0.0652898	0.693807	0.0894071	0.357544
col-68	0.758019	1.54707e-07	0.0571332	0.992978	0.0591235	0.999387
col-79	0.603639	5.84774e-19	-0.0336487	0.991251	-0.036738	0.999387
col-80	-2.20842	0	-0.276076	4.79214e-07	-0.103407	0.270511
col-81	-1.08005	1.67297e-127	-0.182215	0.000675312	-0.0684528	0.662285
dhs-8	-2.20005	1.03954e-08	1.97185	2.2744e-19	2.0403	1.30096e-19
dpy-10	-0.67139	1.05371e-17	0.19763	0.0549433	0.349967	7.54765e-05
egl-43	0.988939	0.000194327	0.0322743	0.994107	0.230937	0.996643
gcy-21	1.15152	0.019554	-0.262944	0.978722	0.178572	0.999387
gly-1	3.35304	9.68413e-24	0.641363	0.476778	0.610063	0.639938
gpd-1	-0.82126	1.37387e-23	-0.121144	0.60288	-0.091413	0.908078
gst-9	-1.00516	0.00507466	0.100135	0.994107	-0.351386	0.895861
gst-19	-1.49739	0.0179653	3.21367	2.32072e-20	3.24232	7.86246e-20
gst-35	2.24275	2.13684e-25	1.57932	4.42388e-12	0.920531	0.000358806
ins-4	0.837484	0.00697175	0.212522	0.953824	0.801653	0.0632929
kat-1	-0.586125	1.10828e-30	-0.122478	0.112301	-0.161979	0.0120008
kin-15	-1.1929	0.00112497	0.700694	0.140616	-0.11584	0.999387
kin-16	-1.05999	0.000454631	0.0648544	0.994107	-0.311177	0.829584
ldh-1	-0.868031	3.51003e-39	0.0202945	0.994107	-0.016312	0.999387
lys-8	0.633785	2.02666e-42	0.0796993	0.490228	0.176545	0.00261669
mex-1	-1.1243	7.56305e-54	-0.195276	0.0487744	-0.071163	0.957992
mex-6	-0.963465	2.16036e-41	-0.200864	0.0373213	-0.062086	0.999368
nos-2	-1.54588	1.50741e-13	-0.313294	0.481445	-0.0902326	0.999387
pes-5	-0.97079	0.00900196	0.218989	0.959373	0.255548	0.999387
pqn-73	0.756759	0.00992094	-0.0646466	0.994107	-0.214621	0.999387
ptr-8	-1.56139	6.69197e-21	0.279772	0.279677	0.3012	0.227015
ptr-13	-0.732668	0.000123999	0.0349492	0.994107	-0.0657286	0.999387
puf-5	-1.43301	2.64656e-79	-0.215012	0.0269918	-0.0987984	0.705771
puf-6	-0.681778	2.15392e-08	-0.282353	0.094772	0.0274928	0.999387
sea-1	-3.19933	0.00161337	-0.969528	0.494884	-0.733845	0.809259
sri-40	-1.16462	0.00126651	0.133095	0.99194	0.280176	0.976023
tag-10	-0.629317	2.77979e-12	0.0861976	0.865387	0.334437	0.000458665
tdc-1	-0.736953	4.5152e-08	-0.208155	0.497771	0.00827067	0.999387
try-1	-1.9602	5.48016e-07	-0.447581	0.670138	0.122107	0.999387
tsp-10	-1.27394	4.90382e-20	-0.363076	0.0422119	-0.561614	0.00024076
unc-105	0.586508	0.00109589	0.049151	0.994107	-0.0561384	0.999387
wrt-10	-0.667066	4.66417e-22	0.205969	0.00989548	0.357899	1.24643e-06
B0334.6	0.709166	0.0210435	0.139142	0.991038	-0.273303	0.947529
B0457.2	-0.940819	1.34573e-05	0.190587	0.866887	0.174814	0.98153
C01G6.3	-1.20501	5.93131e-05	-0.125938	0.991368	-0.0446774	0.999387
C01G6.9	-1.44147	0.00210725	0.22547	0.978722	0.147684	0.999387
nspb-7	-1.85878	4.83807e-06	-0.230751	0.969479	-0.393937	0.819155
nspb-10	-1.72455	2.81678e-05	0.0437578	0.994376	-0.443448	0.752574
nspb-8	-1.03664	0.0137452	-0.410163	0.836249	-0.764571	0.139792
C04H5.7	-4.75775	0.0107794	0.516345	0.968818	-0.031201	0.999387
C05C10.5	-1.28906	1.23837e-43	-0.237733	0.0628505	-0.117339	0.759958
C05D12.2	-1.22657	0.000254841	-0.339317	0.84771	-0.23563	0.999387
C06C3.3	1.27208	0.00794824	0.672616	0.576974	0.185402	0.999387
C07E3.3	0.650315	2.69791e-10	0.267051	0.0656684	0.113166	0.947885
C08H9.15	-0.754232	1.77151e-05	0.163923	0.861611	0.0376166	0.999387
C18E9.7	0.692456	4.97377e-10	-0.177601	0.555848	-0.0977443	0.999387
C38C6.3	0.647654	7.27056e-09	0.107788	0.91016	0.173181	0.724269
glna-2	-0.962355	1.63849e-08	-0.408713	0.0677461	-0.539054	0.00445264
DH11.2	-3.87475	5.40654e-88	-2.82914	3.55472e-52	-2.78494	1.86842e-48
E01G4.5	-1.43717	0.000678775	-0.15481	0.992733	-0.415783	0.912765
F01D5.1	1.81364	3.19886e-112	1.01169	2.34609e-34	0.932523	5.52178e-30
F01D5.2	2.39486	2.8979e-27	1.54555	6.96308e-12	1.12038	2.08892e-07
F01D5.3	2.21198	1.75199e-33	1.621	3.09523e-18	1.35404	9.332e-14
F07H5.8	0.695349	2.00056e-15	-0.322954	0.00416878	-0.165242	0.395491
F13D12.3	-1.16717	8.63495e-17	-0.581531	6.18705e-05	-0.111112	0.999387
F13D12.6	0.965718	1.03438e-125	0.294121	1.39214e-11	0.313459	4.78578e-13
F14E5.1	-1.26229	0.000281274	-0.376913	0.770107	-0.261081	0.999387
lips-10	-0.910917	1.24339e-21	1.09075	1.99218e-39	0.965303	5.88491e-32
F15A4.10	-2.90327	0.00614271	0.0854558	0.994107	-0.0357278	0.999387
F15D4.6	-0.859675	0.0423473	-0.0607354	0.994107	-0.0672969	0.999387
F22B5.4	-1.1974	1.36754e-09	0.426237	0.114036	0.20462	0.913788
asah-2	0.843658	2.43175e-19	-0.128563	0.732324	-0.128661	0.815818
mltn-1	-1.50301	6.98744e-68	-0.454042	1.49068e-07	-0.059598	0.999387
clec-62	0.664634	4.1575e-25	0.0992514	0.625107	0.218418	0.0129954
clec-63	0.596733	6.54617e-62	0.051896	0.670688	0.126039	0.00679648
clec-64	1.33972	1.65939e-06	0.48319	0.429004	0.536735	0.413863
clec-65	0.902064	7.66183e-46	0.110146	0.50001	0.126266	0.387414
clec-66	2.41195	6.42286e-247	1.10778	9.93207e-50	1.01069	1.20509e-40
F35C5.12	-0.757522	0.022798	0.142632	0.9898	-0.281504	0.953976
F35C11.6	-0.701391	0.0056768	-0.415413	0.291588	-0.138787	0.999387
F35H8.2	-0.609519	0.000698491	-0.281235	0.395159	-0.0891578	0.999387
ugt-58	-0.720495	7.24067e-17	0.252899	0.0122775	0.259577	0.0107269
F42A8.1	-0.59039	1.63778e-05	-0.0610475	0.991368	0.0965922	0.999387
F43G6.3	-0.592344	0.00865043	-0.0660579	0.994107	0.0183455	0.999387
F43G6.7	-2.19218	0.000305711	-0.369019	0.949293	-0.0957928	0.999387
F43G6.10	-2.11895	0.00211911	-0.357393	0.963347	0.345675	0.999387
egg-3	-0.713564	2.27442e-08	-0.146038	0.784568	-0.0637386	0.999387
skpo-1	-0.84661	1.58871e-12	-0.0737282	0.978607	-0.110921	0.964319
F49E12.8	0.620525	0.0293541	-0.0686643	0.994107	0.0506504	0.999387
F54D5.5	-1.70919	7.34959e-06	-0.102691	0.994107	-0.233163	0.999387
btb-19	-0.655638	0.000436508	-0.162354	0.908943	0.0351357	0.999387
F57C2.4	-1.64444	0.00660602	0.603293	0.769185	-0.196209	0.999387
F59B10.4	-0.979754	0.00093813	0.403677	0.473902	0.350633	0.711966
K01C8.1	-3.57197	9.24767e-87	-2.09616	1.10568e-36	-1.32058	3.41059e-15
K01C8.2	0.7365	0.0395922	-0.28779	0.918818	0.219146	0.999387
K10H10.4	-2.4402	1.85582e-38	0.100253	0.973637	0.0779552	0.999387
M02G9.1	0.757169	1.16042e-20	-0.355297	0.000466576	-0.237083	0.054886
M02G9.2	0.614246	1.26717e-06	-0.276365	0.213786	-0.396004	0.0182207
lact-4	-1.12316	1.19141e-21	0.24555	0.125664	0.141843	0.816981
M28.8	2.03026	8.11297e-96	1.12354	5.57462e-28	0.515583	2.3515e-06
M176.11	-0.771302	4.96348e-07	-0.346703	0.104892	-0.422857	0.0309894
M195.2	0.6262	2.44021e-08	-0.168881	0.625698	-0.297852	0.0770649
arrd-11	-2.88851	0.035986	-0.378327	0.991368	-0.640949	0.999387
arrd-14	-0.767135	8.03952e-05	0.103562	0.976474	-0.0369926	0.999387
R06B9.5	-1.30894	0.000123745	-0.321255	0.837281	-0.426451	0.705771
chil-22	-0.637778	0.0146473	-0.164718	0.953824	-0.129344	0.999387
perm-1	-0.841188	1.11856e-14	-0.0095717	0.996229	-0.0705422	0.999387
plpr-1	0.670043	2.96107e-10	-0.30926	0.0466855	-0.130603	0.895393
cyp-13A4	-5.27199	0.0054073	-1.51539	0.62785	-1.73835	0.409102
cyp-13A5	-1.64102	8.09925e-07	0.311623	0.840357	-0.026454	0.999387
cyp-13A2	-0.606691	0.000936347	0.185516	0.796018	0.149852	0.999387
cht-2	0.715149	0.00029549	-0.363205	0.330055	-0.0263509	0.999387
T13H5.6	0.662004	0.00013055	0.260294	0.512801	0.251587	0.605484
ador-1	1.26909	0.00392378	-0.151693	0.992978	-0.339427	0.999387
cutl-15	0.602517	1.7102e-09	0.151511	0.613037	0.0264351	0.999387
T24B8.5	2.26339	1.37513e-96	0.0181772	0.994107	0.180233	0.651675
T26C5.4	-1.09049	1.00739e-05	0.194709	0.924708	-0.177243	0.999387
VF13D12L.3	-1.32503	3.93922e-50	-0.081957	0.896901	-0.142571	0.459544
mltn-3	0.883106	3.91432e-06	-0.805028	0.000230696	-0.663004	0.0145611
W02B12.1	1.06893	1.66563e-21	0.254422	0.169562	0.10596	0.999387
rhy-1	-1.56497	2.17154e-63	1.89071	3.51388e-140	2.04029	3.1061e-173
clec-4	3.07292	1.11019e-185	0.288255	0.0760596	0.439059	0.0011565
nhr-234	1.43463	8.05112e-12	-0.0416083	0.994107	0.274204	0.882122
nhr-235	2.7797	0.00254575	0.477016	0.978722	0.970974	0.894801
nspe-2	-1.50497	0.0469118	0.611177	0.803317	0.438111	0.999387
hphd-1	-2.84219	7.64433e-68	-1.88754	2.43899e-30	-1.67145	7.91944e-24
Y39G8B.7	4.4094	1.9709e-24	0.20631	0.99194	-0.0504899	0.999387
Y39G8B.9	1.21655	4.43709e-15	0.270467	0.43009	0.269047	0.557339
acl-7	-0.80441	1.4338e-16	-0.179907	0.305712	-0.302141	0.0130996
Y48E1B.8	-0.905811	5.57136e-11	0.0204609	0.994107	-0.131498	0.976023
Y51B9A.8	3.95732	0.0119797	1.73469	0.553078	2.62359	0.719019
Y53C12B.7	-0.721984	0.00928963	0.239028	0.845285	0.284674	0.797437
Y53F4B.23	-1.70154	0.00179874	0.369928	0.888713	0.526124	0.691017
Y53F4B.39	-0.624918	2.10416e-17	0.419428	8.1757e-09	0.235576	0.00737936
npr-34	1.31663	0.0102398	-0.0574275	0.994107	0.412167	0.99458
Y54G9A.5	-0.648018	0.000311015	-0.120282	0.957203	-0.0788278	0.999387
Y62F5A.9	0.729798	0.0298014	-0.120335	0.992978	0.0861165	0.999387
nep-1	0.664684	3.51429e-27	-0.125886	0.312267	0.13244	0.323797
clec-60	-4.56608	1.09893e-32	-1.54217	1.00021e-11	-1.33037	1.40365e-07
ZK669.3	-1.71867	1.63428e-07	-0.572589	0.253301	-0.258962	0.976023
ZK669.5	-0.623164	0.0157803	-0.140211	0.973637	-0.258592	0.879281
clec-143	3.75611	2.07518e-19	2.2117	1.54336e-07	2.43594	1.35666e-07
ZK1307.2	0.66186	0.00389284	0.33742	0.53425	0.267644	0.831346
ZK1320.3	0.605325	7.67728e-19	0.0964154	0.678472	0.087606	0.850856
B0034.1	-1.47726	2.62003e-09	0.145033	0.973133	0.00449928	0.999387
B0228.1	-0.938245	0.0100318	0.180904	0.974117	0.174219	0.999387
B0304.4	-0.595631	0.0183419	-0.386833	0.376825	-0.205329	0.976023
B0454.5	-1.33908	4.07278e-07	0.421658	0.308669	-0.117522	0.999387
B0454.6	-1.13193	2.23811e-18	-0.249971	0.27328	-0.431543	0.00463258
clec-2	7.38075	8.15198e-21	5.32744	1.19436e-05	3.81581	1.51003e-08
B0454.8	0.945721	0.0375165	-0.796208	0.397778	-0.948704	0.17584
C04G6.2	1.0885	9.21059e-36	-0.0934086	0.896915	-0.320467	0.00551398
fbxa-158	-1.64947	0.0284647	-0.929432	0.677647	-1.44998	0.137259
math-4	-0.879781	7.29987e-10	-0.0781872	0.980777	-0.318069	0.134372
math-14	-1.85219	0.000347307	-0.0810109	0.994107	-0.472757	0.881853
C16C8.4	-0.711355	9.0074e-05	-0.0680714	0.992978	-0.166303	0.96634
C17F4.3	-4.1443	9.1885e-16	-1.34283	0.00288307	-1.17613	0.0256124
fbxc-50	-1.40734	1.42725e-12	-0.151387	0.94691	0.103077	0.999387
C18H9.5	-1.47099	5.11841e-06	-0.407678	0.619717	-0.0912284	0.999387
C23H3.9	0.621108	4.93406e-17	-0.17466	0.145517	0.0686678	0.999387
pho-12	0.765789	0.00111232	0.128352	0.978722	0.104947	0.999387
C27D9.1	-0.76985	4.0063e-08	-0.171682	0.733349	-0.0476995	0.999387
C30G12.1	0.77755	0.000621028	-0.162522	0.959373	0.0372868	0.999387
fbxc-32	-2.50024	0.00408983	0.151667	0.994107	0.364769	0.999387
C34F11.8	-1.3872	0.00010253	0.480129	0.394382	0.0685531	0.999387
C41H7.1	0.883218	0.0135198	0.312729	0.889639	-0.164405	0.999387
clec-3	6.24927	7.78604e-130	4.71288	9.3294e-53	4.00515	1.72366e-45
C44B7.5	-1.43478	2.89967e-19	-0.0236247	0.994107	-0.14963	0.92939
oac-10	-1.96305	3.43459e-10	-0.105742	0.992837	-0.177464	0.999387
C50D2.1	0.808367	1.02418e-13	0.114637	0.875711	-0.0344149	0.999387
C52E2.5	0.776084	0.00542861	0.0713394	0.994107	0.234234	0.999387
C56E6.2	-1.07679	5.27775e-19	-0.463202	0.000345658	-0.338636	0.0341133
D1022.3	-1.95107	0.0200724	0.0704774	0.994724	-0.255352	0.999387
E04F6.6	-1.46625	1.14716e-13	0.736953	3.94024e-05	0.284296	0.456854
E04F6.8	-0.839521	9.4122e-06	-0.0346309	0.994107	-0.413659	0.132383
E04F6.9	-0.773792	1.3589e-10	-0.146319	0.743256	-0.189734	0.573048
EEED8.3	-1.57493	4.24914e-15	-0.316709	0.409386	-0.225588	0.770279
F07E5.7	1.21979	0.0123004	0.427529	0.86477	0.260359	0.999387
dct-5	-1.63383	3.28917e-17	0.017955	0.995431	0.0335699	0.999387
F12E12.1	-2.6864	0.00269356	-0.283235	0.991368	-0.293052	0.999387
F18A1.7	-1.10502	2.68309e-29	-0.26985	0.033641	-0.114679	0.825028
nep-10	0.700785	0.0223905	0.0211288	0.996229	0.141595	0.999387
F22E5.17	-2.02885	0.00228003	-0.590959	0.788982	0.108547	0.999387
F23F1.2	1.19312	5.45051e-15	-0.143042	0.933171	-0.211707	0.755213
F23F1.6	-1.28347	6.80684e-08	-0.140119	0.975593	0.028758	0.999387
F23F1.7	-1.46974	2.76505e-05	0.107549	0.992978	-0.02984	0.999387
F26G1.2	-0.977753	1.55169e-06	-0.38106	0.233052	0.431515	0.131773
skpo-3	-1.39466	1.97819e-62	-0.0628395	0.94892	-0.169362	0.16581
F40H3.2	-2.24135	1.35491e-08	0.198939	0.972947	-0.0338628	0.999387
F41G3.3	0.58601	0.000710937	-0.114251	0.965972	-0.295882	0.475461
F41G3.10	-0.824556	2.94181e-07	-0.291052	0.239486	-0.198678	0.770188
fbxa-182	-1.33314	1.53687e-12	0.0147247	0.996229	-0.312838	0.409419
F42G2.5	-0.824967	0.0073058	-0.00913261	0.996229	-0.335404	0.857897
ceh-86	1.73354	0.0264665	-0.502354	0.957203	0.0363003	0.999387
decr-1.1	-2.41838	3.90445e-23	-0.160665	0.940695	-0.0251364	0.999387
msra-1	-2.76066	0	-2.16345	1.34168e-238	-2.06728	4.32215e-223
btb-6	-5.91568	0.00122781	-1.311	0.62785	-0.604769	0.999387
btb-7	-2.47406	0.0497187	0.80014	0.924084	0.462171	0.999387
ceh-83	-1.88246	0.000375719	-0.259218	0.979574	-0.0147626	0.999387
F45D11.1	3.00874	1.89623e-10	-2.83866	0.00157811	-1.10072	0.592803
F46F5.7	0.809866	0.0221729	0.0541858	0.994107	0.285524	0.999387
F54D10.7	-2.5735	2.98311e-05	-0.085688	0.994107	-0.284108	0.999387
F54D10.8	1.9241	8.2899e-22	0.0107125	0.996229	-0.556245	0.175052
tag-234	0.6678	0.000149411	0.163845	0.908943	0.118772	0.999387
lips-14	-3.14112	1.32422e-05	-0.116853	0.994107	-0.453842	0.999387
H41C03.1	-0.775608	1.85688e-09	-0.249484	0.200011	-0.0285986	0.999387
K02E7.6	1.87627	8.37408e-15	0.10611	0.992733	0.101523	0.999387
ephx-1	0.658378	8.67497e-14	-0.0142937	0.994107	0.0210156	0.999387
K07E1.1	-1.91459	6.41851e-77	0.298979	0.00972204	0.212079	0.112772
sdz-24	-1.87689	6.67688e-104	-0.850366	2.91746e-25	-0.875098	1.47084e-27
clec-88	-1.24393	1.48231e-35	-0.250175	0.0682973	-0.0798761	0.999387
dos-2	0.843225	0.00107709	-0.12737	0.989033	0.334534	0.826795
M151.3	-2.94928	0.00693005	-0.576139	0.961458	-0.243531	0.999387
M151.7	-2.55374	5.68082e-10	-0.326085	0.885727	0.178016	0.999387
clec-43	-2.61362	0.00884908	-0.782748	0.850205	-0.714289	0.992468
lips-17	-1.79846	4.97731e-17	-0.225381	0.782539	-0.262576	0.61135
math-37	1.26016	1.32408e-06	-0.00194298	0.998426	0.226463	0.999387
mmaa-1	-2.18406	2.59552e-207	-1.34812	1.01552e-92	-1.13826	1.1744e-67
T05A7.1	-1.94369	2.50197e-11	0.221075	0.916094	0.354583	0.578758
T06D4.1	-1.8904	4.01941e-10	0.241729	0.91601	0.212463	0.999387
bath-46	1.3297	2.13022e-05	-0.0970733	0.994107	0.15677	0.999387
math-38	-2.47257	0.0112658	-1.02658	0.810272	-1.62542	0.493492
T14B4.8	1.05049	0.0098697	0.351075	0.896093	0.331045	0.999387
T19D12.3	2.95901	0.0342335	1.39907	0.737983	1.61834	0.752574
T19D12.4	2.05275	8.95347e-156	1.08377	2.11061e-40	0.831426	1.8369e-25
T19D12.10	-1.99432	0.0402123	-0.325186	0.991368	-0.167508	0.999387
T24E12.1	-2.82408	0.030555	0.273387	0.993106	-0.51217	0.999387
T24E12.5	1.13506	0.00800711	-0.110285	0.994107	-0.0877046	0.999387
blos-4	-0.63268	0.0198965	-0.0955458	0.992733	0.00424248	0.999387
T25D10.4	0.740528	6.0002e-10	0.264055	0.189177	0.162854	0.768086
plpp-1.2	-0.941013	6.68798e-15	-0.334974	0.0365784	-0.350815	0.0263168
W06B4.1	-0.963128	4.27041e-17	-0.213605	0.316187	-0.0921733	0.999387
W07E6.3	-1.04229	0.0471477	-0.100376	0.994107	-0.118862	0.999387
W07E6.5	-0.754754	0.0140954	-0.14997	0.979574	-0.0402883	0.999387
clec-125	2.61346	7.56265e-06	-0.294745	0.991251	0.844586	0.802796
W10G11.3	-1.53323	0.0395857	-0.744606	0.692808	-0.749076	0.613327
spsb-2	-1.66377	4.68685e-21	-0.0766582	0.991251	-0.119727	0.999387
Y49F6C.8	-1.87589	0.000520872	0.137933	0.994107	-0.213936	0.999387
Y51H7C.3	-0.782163	0.00841456	-0.276987	0.849878	-0.149933	0.999387
Y57G7A.1	0.80991	0.000330439	-0.11731	0.988198	-0.13577	0.999387
lgc-27	0.690013	1.27838e-14	-0.140626	0.566429	0.0956209	0.976023
ZK177.1	-2.50702	0.000621591	0.510585	0.891155	0.355217	0.999387
mlt-7	-0.730189	7.17112e-22	0.127011	0.445838	0.0258025	0.999387
cblc-1	-1.76513	1.8091e-69	-1.12938	2.68167e-32	-0.966342	1.17569e-22
ZK1290.10	1.26674	0.000176666	0.552675	0.469204	0.179448	0.999387
F14D2.15	-0.689411	0.0297479	-0.195136	0.950149	0.182508	0.999387
F10C1.9	-1.56934	2.48799e-15	-0.207387	0.807529	-0.181775	0.947215
C17F4.12	-2.0223	1.99145e-17	-0.801266	0.00288307	-0.799051	0.00295511
F59A6.12	-2.72763	0.000562666	0.589998	0.85271	-0.416327	0.999387
E01G4.7	-0.667541	0.00439184	0.630386	0.00540308	0.800374	0.000136452
Y62F5A.12	-0.716173	0.000272814	-0.0167986	0.996229	0.0377512	0.999387
ZC239.22	-1.76292	0.00216935	-0.559527	0.848229	-1.18604	0.186629
Y25C1A.14	-3.94842	0.00348233	-0.16107	0.994107	-0.34013	0.999387
ZK1127.13	-0.731516	0.000436573	-0.085271	0.991368	-0.117987	0.999387
linc-72	-2.25568	1.23674e-05	-0.0609167	0.994107	-0.0324145	0.999387
linc-107	-2.89075	0.041454	-1.56138	0.447508	-2.21286	0.311197
C06A1.12	-0.599761	0.0108936	-0.432009	0.232458	0.116497	0.999387
ZK250.13	-0.768305	0.00107381	-0.192729	0.916094	-0.0949462	0.999387
F54H5.14	0.649974	0.00868679	0.16084	0.961458	-0.320181	0.724672
T14B4.19	-0.624572	0.000317301	0.0983694	0.967787	0.180228	0.912896
col-7	-2.70919	5.16282e-180	-0.13893	0.379324	-0.0895323	0.822791
col-46	-0.588287	3.37618e-05	0.243934	0.254267	0.362119	0.0538546
col-61	0.642726	0.00348681	0.0313369	0.994107	-0.10505	0.999387
col-62	-2.62697	1.58115e-178	-0.13653	0.407168	-0.136425	0.339785
cyb-2.2	-0.954892	3.41571e-28	-0.185389	0.198483	0.0194972	0.999387
fkb-7	-0.706931	0.0112928	0.0647338	0.994107	0.191931	0.999387
gna-2	-0.97852	2.42559e-13	-0.128712	0.884659	-0.00586068	0.999387
hgo-1	-0.645399	2.31728e-16	-0.179609	0.128809	-0.286016	0.00202249
hmr-1	0.591647	1.89475e-11	0.219713	0.0897909	0.300993	0.00615328
hsp-70	-1.2695	3.54581e-34	0.123648	0.701771	-0.312967	0.0110638
klp-15	-0.68315	5.94027e-15	-0.160032	0.349478	-0.00960733	0.999387
lin-41	-0.685906	1.96995e-17	-0.144272	0.363853	-0.0368474	0.999387
mei-2	-0.962848	1.0855e-22	-0.231042	0.110937	-0.00736511	0.999387
mgl-2	-0.822773	0.00251875	-0.0234271	0.995431	-0.351831	0.698887
nhr-73	-2.81797	1.50961e-05	0.40213	0.896527	0.0596953	0.999387
nhr-74	-1.545	1.26025e-05	0.656728	0.0740144	0.95947	0.00535664
nhr-113	-1.39547	0.000561619	0.280902	0.908503	0.218507	0.999387
nlp-12	-0.872164	1.77762e-13	-0.0631014	0.982822	-0.153485	0.786646
pqn-26	0.813874	2.82435e-18	-0.281164	0.0381242	-0.0928692	0.997482
pqn-72	-0.960696	3.40682e-27	-0.039334	0.991382	-0.0954488	0.912211
ptr-17	0.654203	0.000419917	0.134995	0.954783	0.128171	0.999387
src-2	0.757289	2.18271e-05	0.112966	0.972947	-0.0700174	0.999387
taf-11.2	-0.938996	0.000142646	-0.130304	0.978722	0.0254402	0.999387
trt-1	-0.671837	0.000568554	0.0764397	0.992391	-0.211521	0.859532
twk-1	-0.730173	0.000350918	-0.0703447	0.992978	-0.190539	0.953976
C15A11.7	-1.19663	5.14617e-11	0.218997	0.647966	0.0399608	0.999387
2022-03-03	-0.976623	1.17912e-14	-0.243333	0.26365	-0.0518134	0.999387
pals-6	-1.26799	0.00217728	-0.645525	0.33523	-0.408017	0.912765
clec-87	-1.46782	1.00773e-111	-0.261738	0.000269798	-0.0746989	0.854806
fipr-22	0.886398	0.000144686	0.181803	0.930251	-0.173656	0.999387
bgnt-1.8	-1.25004	0.00993214	-0.266318	0.97306	-0.424531	0.988117
mce-1	-0.87841	5.87574e-16	0.0513337	0.99112	-0.0230176	0.999387
DY3.8	-1.10036	2.01656e-11	-0.0487087	0.994107	-0.0566256	0.999387
E03H4.4	2.61407	0.00214782	-0.876071	0.936343	-2.46464	0.216397
E03H4.8	2.49193	3.82066e-38	1.0261	1.12016e-05	0.5046	0.126893
clec-17	2.84895	1.30831e-63	1.39212	9.46972e-13	1.34413	8.44944e-11
F16C3.2	-0.829323	1.89182e-05	-0.248987	0.621021	-0.0721676	0.999387
F29C6.1	-0.762019	5.018e-09	-0.0834978	0.967553	-0.0599575	0.999387
F33H2.8	-0.747269	0.0110228	0.211181	0.924084	-0.109252	0.999387
oac-19	0.635028	0.00192271	0.0448058	0.994107	-0.145714	0.999387
F36D1.8	1.28523	0.000359572	-0.857508	0.169572	-0.355597	0.992468
F36H2.3	0.69862	1.82108e-07	0.00933652	0.996229	-0.0645709	0.999387
scrm-6	0.777549	0.00176962	-0.00538062	0.996229	-0.201979	0.999387
fip-6	0.618244	0.000197405	0.323842	0.237626	0.445798	0.0542574
F55D12.1	-1.38555	1.29763e-05	-0.142071	0.989718	-0.263936	0.976023
F55H12.4	-1.5439	1.59987e-63	-0.0225417	0.994107	-0.174312	0.240298
oac-34	-1.56625	0.0288548	0.255851	0.991251	0.431266	0.999387
F58H10.1	1.03389	1.03404e-18	0.324815	0.0682352	0.302999	0.13249
F59C6.11	1.04509	0.000117131	0.541605	0.186393	0.715447	0.0539911
H16D19.3	-2.70295	0.0266326	-0.19545	0.994107	0.0347633	0.999387
K07A1.6	-3.2716	5.4749e-11	-0.100543	0.994107	-0.0219366	0.999387
K10D3.6	-1.52999	8.90514e-07	-0.739503	0.0598092	-1.08253	0.000943657
M01G12.9	1.17776	5.29599e-17	0.502976	0.00332013	0.690208	5.70973e-06
R06C1.4	1.11813	3.88978e-59	-0.0614069	0.936343	-0.110248	0.673774
cpg-3	-1.27975	9.62276e-45	-0.352456	0.000548681	-0.0926536	0.925417
R11A5.3	-2.56051	0.000229267	-0.437417	0.91601	-0.863914	0.458844
T02G6.5	-3.47436	0.0222777	-1.47547	0.541031	-0.465675	0.999387
T04D3.5	-0.849431	0.0100861	-0.230525	0.9415	0.0374088	0.999387
T05F1.2	-1.07931	9.70342e-25	-0.235251	0.145786	-0.0832525	0.999387
T05F1.9	3.87218	1.5237e-19	2.78661	3.19966e-10	2.4408	1.52442e-10
T07D10.3	-2.35142	1.81893e-09	-0.209976	0.967787	-0.282475	0.999387
T24D1.3	-1.0838	1.70903e-21	-0.171376	0.529578	-0.00797406	0.999387
har-2	-0.686646	1.59072e-05	-0.0852573	0.980234	-0.0508294	0.999387
T27F6.1	0.660058	0.0297125	0.187268	0.964501	-0.14706	0.999387
ssp-37	-2.97538	0.000144129	-0.424972	0.953824	-1.03843	0.230381
W02D9.6	-2.87255	2.64111e-07	-0.400998	0.853215	-0.286814	0.999387
W02D9.7	-2.71963	4.85834e-13	-0.703033	0.118153	-0.504365	0.324679
W04A4.2	0.969368	4.64748e-11	0.0729201	0.991368	0.11896	0.999387
W04A8.2	-0.846018	0.00327902	0.128539	0.991251	-0.152805	0.999387
Y52B11A.8	-1.23173	1.6428e-14	0.138696	0.902501	0.200202	0.684189
Y106G6D.6	-1.78986	2.80619e-05	-0.23308	0.966375	-0.139258	0.999387
ZC247.2	0.70644	5.52842e-06	-0.0437543	0.994107	0.108662	0.999387
ZC434.3	0.752799	3.33058e-13	-0.19779	0.314447	0.0818747	0.999387
cutl-8	0.623817	0.00571835	-0.0415686	0.994107	-0.176876	0.999387
clec-91	-1.44246	3.77168e-23	-0.205327	0.577739	-0.03337	0.999387
ZK1025.2	-1.78568	5.79961e-05	-0.5558	0.583778	-0.868535	0.161362
ZK1025.3	-1.13826	1.99715e-66	-0.125662	0.280951	-0.118819	0.438275
ZK1025.4	-1.79646	8.48969e-13	-0.193446	0.910089	-0.0567253	0.999387
ZK1025.8	-1.23662	0.000162908	-0.323194	0.806409	-0.233516	0.999387
nhr-245	-1.66206	0.0116706	0.47055	0.904784	-0.0788588	0.999387
F46A8.1	-1.56374	0.0390785	-0.639842	0.884659	-0.529694	0.999387
rga-6	0.877966	0.0165931	0.585429	0.397778	0.0364008	0.999387
C01G8.1	-1.31699	8.73549e-54	-0.274575	0.00666959	-0.0323022	0.999387
C06A5.8	-0.746385	4.68344e-05	-0.21649	0.719947	0.0295226	0.999387
ugt-25	-0.775213	1.73122e-12	0.22603	0.199584	0.443211	0.000158916
ugt-26	0.714016	4.27233e-08	-0.289011	0.193019	-0.188511	0.745466
kca-1	-0.712761	4.71275e-10	-0.243377	0.176861	-0.0657804	0.999387
tiam-1	0.591866	0.00251544	-0.122545	0.967787	0.00759703	0.999387
delm-2	4.11924	1.2932e-05	0.726036	0.91192	0.135681	0.999387
acd-2	-1.08368	0.0266294	0.199044	0.990776	-0.248094	0.999387
C30F12.4	-0.656216	3.64601e-06	-0.00128613	0.997854	-0.00784329	0.999387
C30F12.5	-0.843709	6.48533e-21	0.0888055	0.879903	-0.0449865	0.999387
tyr-4	-0.658539	7.32734e-16	0.285508	0.00162357	0.277256	0.0028037
C46H11.2	-1.01157	1.40709e-09	-0.000146253	0.999795	-0.416221	0.0390246
C46H11.7	0.594984	4.196e-05	-0.397686	0.054604	-0.40152	0.0471255
acdh-1	-6.6501	1.77229e-06	-4.52345	0.00567284	-3.62837	0.0546024
uri-1	-0.618853	5.72247e-08	-0.291235	0.055664	-0.23172	0.21617
E01A2.5	-0.614557	0.0238411	-0.0451847	0.994107	-0.326375	0.698528
F49D11.3	-2.20115	1.56342e-05	-0.838175	0.270842	0.0825328	0.999387
F49D11.6	-2.14421	2.18022e-32	-0.282089	0.345524	-0.122102	0.999387
egg-5	-0.791963	4.00241e-10	-0.140581	0.809247	0.0605855	0.999387
T06A4.1	0.707291	2.05102e-09	-0.107973	0.91601	0.29562	0.129038
egg-4	-0.682966	4.07478e-09	-0.237691	0.198991	-0.0268618	0.999387
W01B11.6	-1.8424	1.91941e-36	-0.688594	2.49374e-06	-0.402952	0.023543
W03D8.7	-1.83527	0.0302491	0.151485	0.994107	0.330395	0.999387
ule-1	-2.45371	7.02044e-19	-0.410512	0.329857	0.0884317	0.999387
W03F11.5	-0.864704	0.0219971	-0.326102	0.848229	0.0605166	0.999387
W05F2.3	-1.28494	5.88689e-66	-0.278701	0.00106336	-0.160401	0.156747
Y18H1A.8	1.31605	0.0035465	-0.164766	0.992978	-0.321439	0.999387
Y18H1A.11	0.632431	0.039093	0.231455	0.933138	-0.0586517	0.999387
Y23H5B.8	-1.68753	0.00743627	-0.640115	0.741066	0.116248	0.999387
ugt-31	2.34488	2.39547e-28	0.529282	0.12432	0.413886	0.365117
Y44E3A.1	-0.75282	0.000539525	-0.228102	0.834672	-0.437202	0.247801
Y48G1A.2	-1.07356	9.57522e-14	-0.155865	0.817946	-0.0597117	0.999387
Y51F10.2	-1.02289	8.97355e-26	-0.205826	0.199584	-0.0387494	0.999387
Y65B4BR.1	0.774462	2.06695e-05	-2.04884	2.4339e-22	-1.41111	2.63419e-11
Y71F9B.1	-0.876724	8.40727e-07	0.391967	0.0683801	0.28884	0.347879
Y71F9B.13	-0.996967	1.50458e-12	0.48052	0.000992703	0.306559	0.105172
Y71G12B.2	1.6336	0.00617998	0.746076	0.672703	0.709311	0.822456
Y71G12B.18	3.16425	9.19377e-105	0.58677	0.00230771	0.147666	0.997482
ZC123.1	0.918941	4.82541e-58	0.0224091	0.992978	0.388732	3.12512e-09
ZC308.4	-1.86955	2.22277e-16	-0.211665	0.862394	-0.116472	0.999387
Y71G12B.33	0.7853	0.00928495	0.442251	0.465575	0.181695	0.999387
Y47G6A.32	1.06719	0.0386571	0.0822203	0.994107	-0.0420569	0.999387
B0205.13	-1.63116	0.000419279	-0.548621	0.554008	-0.745824	0.272271
K09H9.8	-1.21667	1.98351e-08	0.100874	0.98935	-0.277357	0.677135
Y47G6A.33	-0.961097	8.44977e-13	-0.33847	0.0595838	-0.213481	0.446816
F30A10.14	-1.75703	0.0090348	-0.0310415	0.996229	0.176489	0.999387
bah-1	-1.48176	1.91552e-32	0.0406808	0.993106	-0.12184	0.976023
maf-1	-0.642458	0.014101	0.0960595	0.991368	-0.04512	0.999387
F27D4.8	-1.08928	0.0236189	-0.318123	0.953824	-0.427633	0.919863
Y48G1C.13	-2.59268	0.0352187	-0.321374	0.99371	-0.123784	0.999387
Y48G8AL.16	0.742549	0.00172781	-0.0483312	0.994107	-0.0617307	0.999387
Y39G10AR.32	-0.657766	0.00121492	0.161128	0.916094	-0.18306	0.957992
linc-30	-2.00729	0.00612807	0.146719	0.994107	-0.124542	0.999387
cdc-25.3	-2.82505	1.53768e-05	-0.234289	0.979574	0.174495	0.999387
ced-11	0.668453	0.00470506	0.163936	0.957225	0.0661738	0.999387
cpg-1	-1.18471	1.44538e-127	-0.292553	1.5548e-08	0.037823	0.999387
col-8	-2.72457	1.41115e-231	-0.726343	5.38427e-24	-0.424546	2.38296e-10
col-88	0.634671	1.15216e-30	-0.15897	0.0413771	-0.0970668	0.489761
col-95	-3.0113	3.58697e-16	0.0154061	0.996229	-0.396569	0.531491
col-96	-1.19942	2.90705e-29	-0.188856	0.376827	-0.15151	0.592803
col-98	-0.709508	0.000170525	0.301628	0.420959	0.145176	0.999387
dpy-17	-1.5459	0.000138417	-0.833015	0.0814319	-0.756883	0.254293
ech-6	-2.00588	0	-0.771481	2.52309e-65	-0.748646	2.54137e-62
flp-15	-0.626244	5.75572e-05	-0.126738	0.921529	-0.247716	0.499213
gar-2	0.667852	0.00289832	0.0289437	0.994107	0.100334	0.999387
nas-1	-1.38002	9.91673e-06	-0.0205506	0.996229	-0.130955	0.999387
nhr-6	0.938645	5.06447e-05	0.310997	0.688514	0.468019	0.261889
pal-1	-0.60242	9.0391e-08	-0.0659529	0.978722	0.13617	0.784842
pie-1	-0.69267	6.11386e-12	-0.197263	0.263563	-0.04881	0.999387
ptr-19	0.939033	4.76634e-06	0.0284527	0.994107	0.16896	0.999387
sip-1	-0.926477	1.83432e-79	-0.182145	0.00209397	-0.11987	0.11108
tbx-9	-2.6123	0.000155853	-0.0315612	0.996229	0.0900928	0.999387
tsp-2	1.29676	0.00616229	0.610053	0.653934	0.931443	0.288215
C14B1.2	-0.658602	1.20355e-05	0.014333	0.995431	-0.0248253	0.999387
C14B1.9	-0.739582	2.05612e-13	-0.114638	0.807297	-0.0382976	0.999387
C28A5.1	-0.597581	0.00147616	-0.235548	0.670055	0.100274	0.999387
C40H1.2	-1.12027	0.000180076	-0.497047	0.356104	-0.334398	0.848163
C40H1.7	-1.5672	1.50089e-13	-0.545316	0.0695313	-0.982206	2.58393e-06
C40H1.8	-1.85203	2.11685e-39	0.304945	0.115302	0.26336	0.244302
C40H1.9	-5.09243	0.0121199	-0.147916	0.994107	-2.16222	0.324679
D2045.9	0.625899	3.80497e-05	0.0815547	0.980234	0.126293	0.999387
F11F1.1	-1.07946	0.000123427	0.170289	0.967787	-0.269271	0.904008
cyp-13A11	-4.41047	0.0349247	-2.61356	0.23134	-3.21168	0.163577
cyp-13A12	1.00847	1.68505e-05	-0.670975	0.0611486	-1.09278	0.000158985
F53A2.1	0.828274	0.0170626	-0.15814	0.9898	0.281672	0.999387
cpar-1	-0.724459	2.35805e-05	-0.146581	0.91192	0.054204	0.999387
K03H1.5	0.594077	2.20066e-08	0.113508	0.854209	0.0643878	0.999387
K04H4.2	0.767935	4.3493e-68	-0.106045	0.151877	0.24928	1.3759e-06
tyr-2	-1.93969	7.82246e-202	0.295317	2.44761e-06	0.184688	0.00802861
M03C11.1	0.902421	0.00848726	0.0372677	0.994107	-0.00890514	0.999387
M88.4	0.84887	0.000218705	-0.112994	0.99112	-0.0400998	0.999387
T03F6.4	-0.864695	2.29624e-06	0.281595	0.494884	-0.224888	0.724687
ppat-1	-1.11556	9.5018e-08	-0.394222	0.243281	-0.71215	0.00281346
T04A8.7	-0.623108	2.1443e-15	-0.00990787	0.994107	-0.116472	0.609825
aldo-1	-0.646031	1.7256e-43	0.159478	0.00526687	0.215403	3.60335e-05
rmd-1	-1.01668	1.04015e-32	-0.192094	0.159152	-0.139815	0.490554
T07A5.1	-0.857212	5.27728e-08	0.0754034	0.989965	-0.294619	0.221861
T16G12.8	-2.13231	0.00112467	-0.131646	0.994107	-0.12671	0.999387
Y37D8A.19	-2.19139	3.26616e-37	-0.12028	0.940044	-0.21211	0.601469
Y39E4B.5	-0.633433	0.000272486	-0.111539	0.964586	-0.00447206	0.999387
Y45F3A.8	1.00704	4.68627e-05	0.216223	0.923971	0.20288	0.999387
fbxa-128	1.71604	1.41465e-07	0.895543	0.0372957	0.285507	0.999387
ztf-29	-1.38164	0.0140328	0.53129	0.7175	0.347158	0.999387
Y75B8A.28	1.32873	1.24343e-22	0.662182	4.96891e-05	0.77236	2.38428e-06
lron-13	0.923472	0.00396562	-0.368421	0.766835	0.218327	0.999387
scav-2	-0.618863	2.30056e-09	0.179524	0.352282	0.13729	0.716918
fbxa-37	0.879271	0.00326778	0.330752	0.770107	0.147107	0.999387
ZC84.1	1.3256	4.38294e-12	-0.246666	0.73107	0.151103	0.999387
ZK512.7	-1.49086	1.02342e-30	-0.139712	0.826266	-0.337988	0.0282345
E03A3.1	1.11927	0.00116779	-0.143399	0.99194	0.0945776	0.999387
ZK637.6	-0.921545	1.04187e-07	-0.141563	0.92897	-0.0745395	0.999387
egg-1	-1.28742	7.83179e-68	-0.307373	0.000124253	-0.114387	0.486411
rpia-1	-0.585086	7.97174e-17	-0.077036	0.837281	-0.0428287	0.999387
cpg-2	-1.10672	5.66005e-119	-0.265006	2.12993e-07	-0.0323842	0.999387
B0280.7	0.879048	1.2034e-09	0.139291	0.917956	0.136888	0.999387
BE0003N10.3	-0.676958	0.0263169	0.506622	0.141575	0.114151	0.999387
tyr-1	-1.07936	2.33892e-18	0.363617	0.0054134	0.116978	0.95782
wht-1	1.02479	3.89102e-08	0.231325	0.777966	0.306541	0.599426
C05D11.5	-0.936001	0.000106826	-0.187589	0.933138	-0.28421	0.800028
C06E1.7	0.845021	0.00165142	0.32237	0.757644	-0.251534	0.956896
C06E8.5	-2.64033	8.35049e-71	0.103905	0.929426	-0.250224	0.151239
C13G5.2	-0.763049	1.10126e-06	-0.122395	0.937342	-0.0550452	0.999387
ugt-66	-1.56482	3.3841e-38	-0.132261	0.822203	0.134334	0.908474
C23G10.11	-2.21346	0.0478532	-0.912282	0.727214	-0.301167	0.999387
gsto-1	-0.814248	1.69831e-06	0.206756	0.641572	0.400207	0.0684229
pals-23	1.62829	1.05813e-27	0.67898	0.000194058	0.466162	0.0206963
pals-24	1.90235	2.44737e-27	1.09538	1.60675e-07	0.75869	0.000266014
C30A5.10	0.909578	0.000247487	-0.198414	0.941325	-0.00265849	0.999513
clec-5	-2.59851	9.67127e-112	-1.38594	1.36952e-43	-1.56024	1.82328e-53
fbxa-38	-2.5348	0.00716724	-1.44642	0.201077	-0.559499	0.997482
klo-2	0.893471	1.21033e-05	-0.669267	0.0160382	-0.366004	0.495679
E02H9.7	-3.27172	0.00699321	0.190677	0.994107	-0.323187	0.999387
F01F1.3	-1.11399	7.4364e-05	-0.152702	0.975593	-0.0738078	0.999387
nspb-12	-2.79342	4.44207e-09	0.727804	0.190379	-0.0226773	0.999387
F09G8.5	-1.37798	0.0119358	-1.08726	0.12784	-1.75942	0.000932125
F10E9.12	-0.825869	0.00612035	0.299605	0.76494	-0.0343235	0.999387
F23F12.12	-1.06729	4.52338e-09	0.347848	0.22233	0.56653	0.00508114
F30H5.3	0.821832	6.27817e-42	-0.13365	0.214894	0.208515	0.013583
F31E3.2	0.589107	0.038704	0.115673	0.991368	-0.106638	0.999387
F54H12.5	-1.59615	0.024725	-0.187635	0.993106	0.0363596	0.999387
F56D2.5	1.50762	5.61354e-09	0.783143	0.0219451	0.582148	0.163993
trpl-1	1.01912	0.0407725	0.270412	0.975593	0.0803168	0.999387
strm-1	-0.665551	0.00355739	0.481761	0.0681228	0.448194	0.188077
zmp-2	-0.710154	2.44988e-16	0.126798	0.506997	0.186192	0.230969
K04C2.5	-0.988348	0.00567494	0.11495	0.992978	-0.0989286	0.999387
K12H4.7	0.840768	7.28556e-129	0.233532	8.46495e-10	0.197028	5.53706e-07
egg-2	-1.01952	2.91083e-14	-0.176011	0.681962	-0.160796	0.789451
ger-1	0.691762	3.43667e-10	0.277212	0.0917429	0.380072	0.00591538
R02F2.4	-0.685747	1.12138e-05	-0.10404	0.961928	-0.0552798	0.999387
ttr-32	-1.08738	9.52782e-10	0.00701911	0.996229	-0.195252	0.858042
ttr-8	-1.10537	9.75364e-05	0.197892	0.931683	-0.217794	0.99169
fbxa-51	0.868445	0.000949006	0.296343	0.778494	0.336928	0.755428
best-17	-1.01821	0.00179933	0.210194	0.936343	0.191189	0.999387
T20B6.3	0.73704	0.0081627	-0.0434934	0.994107	-0.275841	0.92939
T24C4.4	2.91181	9.6505e-68	1.5073	1.37142e-16	1.54063	1.94255e-16
pck-1	-1.24797	3.93466e-42	0.585104	1.12984e-09	0.620876	8.77315e-11
Y22D7AL.9	-0.769717	0.0162635	0.0754312	0.994107	-0.126006	0.999387
cht-4	0.837048	5.61352e-11	-0.151895	0.83688	-0.0293925	0.999387
fbxa-74	1.1381	3.57821e-08	0.404767	0.287986	0.211931	0.96911
Y22D7AR.10	-2.54663	2.4414e-08	0.00620713	0.996284	-0.307585	0.971314
Y34F4.1	-1.55859	0.00066628	-0.703093	0.421256	-0.541552	0.717864
Y34F4.2	-5.65372	3.30157e-23	-3.67491	2.60653e-22	-3.35084	2.09658e-21
Y39A3A.4	2.82224	0.000120283	0.586164	0.93837	0.992031	0.706439
Y53G8AM.5	2.8467	9.30051e-07	1.3424	0.148749	1.45286	0.129038
Y53G8B.2	-0.868615	7.84475e-05	0.465641	0.0847087	0.75201	0.000599978
Y54F10AM.11	-0.897458	0.00547489	-0.183841	0.975593	-0.0570832	0.999387
fbxa-14	1.46679	3.54338e-07	0.620801	0.15285	0.523931	0.324679
fbxa-15	2.60041	0.00570421	1.03422	0.720302	1.22998	0.536476
fbxa-79	0.887725	0.00823038	0.262418	0.930805	0.592146	0.34256
fbxa-80	1.14429	0.0193101	-0.311403	0.964748	-0.00218365	0.999513
fbxa-19	0.952218	0.00578011	0.698705	0.188785	0.539065	0.501978
fbxa-21	-1.41054	1.47868e-07	-0.814092	0.00742465	-0.794086	0.0313807
ZC155.4	-0.778067	1.4722e-06	-0.0502417	0.994107	-0.140401	0.988343
ZK418.7	0.885201	0.00271982	0.467987	0.420316	0.199213	0.999387
best-24	-0.620851	8.38015e-07	-0.0485098	0.992733	-0.153378	0.826304
C06G4.6	0.86882	6.98268e-07	0.0181858	0.995431	0.233245	0.845531
B0393.9	-0.70532	0.000621093	-0.397523	0.177053	-0.457376	0.0885441
Y49E10.29	-0.828052	0.000530139	-0.0752834	0.993106	0.169181	0.999387
C29E4.15	-0.679838	0.00219296	0.14075	0.936343	0.377734	0.291241
T12B5.15	-1.08689	6.71496e-05	-0.12573	0.990177	-0.206836	0.998073
F17C8.9	-0.652745	0.00639575	0.334066	0.423008	-0.0988043	0.999387
Y34F4.6	-2.65201	7.30628e-07	-1.35431	0.0440597	-1.83671	0.00162004
H04D03.6	-0.896904	0.0202619	-0.278944	0.917065	-0.139053	0.999387
BE0003N10.6	3.82521	0	0.611513	2.54386e-06	-0.08562	0.999387

## Sheet: FigS6 6mA dependent genes
Supplementary information Table S1. Differentially expressed genes in the RNA-seq analysis, related to Fig. 5, Fig. 6, Supplementary information, Fig. S6.
Gene Name	WT.log2FC (P.A14/OP50)	WT.p-adjust	KO.log2 (P.A14/OP50)	KO.p-adjust	Mut.log2 (P.A14/OP50)	Mut.p-adjust
abu-6	-1.4202	4.83495e-29	-0.511022	0.000433877	-0.619281	7.29022e-07
abu-7	-1.27213	6.28148e-33	-0.489891	3.52834e-05	-0.429011	0.00011677
add-2	-0.854157	6.38845e-07	-0.354812	0.15336	-0.392865	0.104126
alh-5	-1.49971	1.35461e-18	-0.62378	0.000370325	-0.337127	0.233269
cyp-14A5	0.848006	2.39418e-08	-0.110701	0.964906	-0.306226	0.311197
cln-3.3	-0.712009	5.8977e-05	-0.133962	0.940695	-0.371668	0.147673
cnc-2	-3.88669	0.000997825	-2.06668	0.0489454	0.415492	0.999387
cng-1	1.88082	6.28387e-05	0.194899	0.992733	0.460929	0.976023
col-139	-0.87337	1.00063e-71	-0.117284	0.132288	-0.0418399	0.999387
col-140	-0.715191	6.66223e-51	-0.161938	0.00793614	-0.110302	0.164778
col-142	-1.45426	8.74504e-91	-0.370355	3.22045e-07	-0.239115	0.00137886
col-143	-2.40848	4.4727e-129	-0.511042	1.32638e-08	-0.408608	9.32884e-07
col-146	-2.07515	3.02655e-214	0.105745	0.413344	-0.0165649	0.999387
col-147	-1.8366	2.69633e-71	0.0864518	0.935103	0.0241696	0.999387
col-150	0.879699	1.98284e-20	-0.506746	1.53963e-05	-0.498355	2.49158e-06
col-152	0.978261	2.7062e-16	0.0754742	0.978983	-0.123051	0.976023
col-153	-0.595835	2.12977e-06	-0.19848	0.430665	-0.167535	0.75737
col-160	-0.848535	1.22697e-70	-0.131106	0.0561745	-0.0922538	0.369914
cpr-1	-2.71365	1.28189e-110	-1.4363	1.03511e-31	-1.22307	6.52253e-23
cpr-4	-2.72615	4.59915e-12	-1.50462	0.00096908	-1.51673	0.000927805
cpr-5	-1.43151	3.22394e-285	-1.00348	2.1611e-151	-0.72422	4.78211e-77
crn-2	0.722287	1.72432e-07	0.050936	0.993106	0.0706933	0.999387
cyb-3	-0.587821	2.29707e-25	-0.0915786	0.507039	0.0175069	0.999387
cyn-17	0.761039	9.16564e-22	-0.204593	0.110034	0.174469	0.283053
dhs-21	-0.650818	2.22151e-08	0.616696	1.11922e-07	0.198447	0.373715
egl-9	-0.617003	2.83525e-13	-0.188579	0.135313	0.00154842	0.999387
fat-5	-4.44653	2.77106e-08	-3.56621	2.80843e-05	-3.46807	5.59278e-05
fat-7	-3.00658	7.1482e-128	-1.7535	2.72551e-62	-1.49391	1.12867e-47
grd-2	1.23521	1.90673e-37	0.286961	0.0430416	0.2733	0.0919938
grd-11	1.37268	0.0013431	-0.503015	0.842963	-0.831352	0.378244
grd-12	0.751799	0.000928965	0.124955	0.979903	0.397687	0.49411
grl-17	-1.86508	0.0268112	-1.68261	0.122447	-1.90176	0.220234
grl-27	0.678399	1.345e-09	-0.310384	0.0633981	-0.48495	7.22405e-05
gst-38	5.04959	9.84648e-219	4.18669	6.48179e-162	4.23268	2.4507e-167
haf-7	0.847977	5.11041e-06	0.635048	0.00250422	0.453783	0.0935477
hil-1	-1.21003	0.00504091	-0.155126	0.99194	-0.141331	0.999387
his-3	0.679904	4.52965e-05	-0.612445	0.00427921	-0.329896	0.349203
hsp-16.2	-1.59617	2.12074e-49	0.270189	0.0118757	0.200126	0.189977
hsp-16.11	-1.05879	0.0164034	0.585543	0.353031	-0.343488	0.967855
hsp-16.41	-1.87921	6.75619e-86	0.386471	1.49018e-06	0.224422	0.0339085
hsp-16.49	-1.09234	0.00677217	0.647892	0.173718	-0.00950463	0.999387
lrx-1	0.694183	1.5023e-05	-0.401006	0.0972928	-0.241586	0.680124
lys-1	1.13776	4.44528e-168	0.168571	0.00085736	0.224036	1.92622e-06
lys-2	1.53197	1.02289e-223	0.910115	1.26586e-78	0.88533	1.15744e-72
lys-3	1.41431	0.0021699	0.933349	0.203435	1.27778	0.0901406
nas-3	-1.44682	0.00498486	0.317987	0.930323	0.0177871	0.999387
nas-9	-1.31523	8.54953e-10	-0.0251006	0.994107	0.154693	0.999387
nas-20	-2.00168	5.14089e-20	-0.151564	0.949061	-0.040469	0.999387
nhr-53	-0.664312	0.0183182	0.141789	0.975593	0.399272	0.496888
nhr-57	-1.76643	3.85629e-18	0.0190687	0.995431	0.573368	0.007078
nhr-63	0.941793	0.0160141	0.199063	0.979574	0.23462	0.999387
nhr-68	-2.56244	1.372e-149	-1.47541	7.26858e-62	-1.77978	1.76827e-85
nlp-26	-2.06042	0.000351904	-0.456065	0.896089	-0.501465	0.901007
nlp-27	-0.743625	0.00173894	0.117828	0.979718	0.111351	0.999387
odc-1	-1.19228	1.40523e-36	-0.863449	1.07695e-19	-0.349957	0.000501161
oma-2	-1.36929	1.46232e-65	-0.281685	0.00224726	-0.0556197	0.999387
pmp-5	-4.04859	8.36894e-67	-4.10721	4.42947e-68	-3.39232	9.52163e-48
pos-1	-1.27514	2.01276e-61	-0.312805	0.000260702	-0.00914165	0.999387
abu-15	-1.4119	4.38081e-49	-0.476911	4.17804e-06	-0.478313	7.19044e-07
pqn-13	0.870522	2.79299e-30	-0.215823	0.0620554	-0.0727247	0.999387
pqn-31	-1.02244	8.38015e-07	0.497413	0.0304163	0.407638	0.140821
pqn-67	0.996865	8.80024e-07	-0.0546285	0.994107	0.330639	0.584341
pqn-71	-2.02345	1.83972e-07	0.0179297	0.996229	-0.657083	0.169099
pqn-94	-0.990761	4.18984e-05	0.218166	0.842462	-0.0228463	0.999387
swsn-1	0.599768	0.000290812	0.0460097	0.994107	0.0863355	0.999387
ptr-16	0.626214	1.54081e-12	0.0126834	0.994107	-0.224273	0.119818
skr-7	-5.29839	0.0080988	0.259132	0.994107	-0.588891	0.999387
spn-4	-0.893476	2.70017e-44	-0.18634	0.026686	0.0354363	0.999387
srd-27	2.53104	0.000912562	1.04838	0.55416	0.271214	0.999387
srg-34	-2.23778	0.00564812	-0.196478	0.993106	0.139754	0.999387
srh-237	-4.02131	3.82066e-38	-2.90517	1.30286e-25	-2.69543	1.88324e-27
srp-1	-0.780682	6.59596e-05	-0.154634	0.926325	-0.160204	0.999387
srp-2	-1.1873	0.00118053	0.269892	0.917956	-0.268725	0.993848
srr-1	0.594534	0.0479353	-0.102778	0.992978	0.102246	0.999387
srr-4	-0.668339	4.50174e-06	-0.0305671	0.994107	-0.241983	0.427184
srx-21	-4.71255	0.042034	-1.15041	0.929773	-1.7059	0.912765
str-41	-3.08748	0.000780022	-0.00342717	0.998548	0.62055	0.971536
magu-2	0.826162	1.92042e-06	0.500615	0.0203082	0.289757	0.463824
tbb-6	-1.07693	1.47247e-06	0.120948	0.978722	-0.227293	0.879281
ttx-1	0.713577	0.0117627	0.17984	0.960312	0.139725	0.999387
twk-33	-1.09436	0.00265187	-0.489218	0.51921	-0.54728	0.407313
unc-41	0.655327	0.00254305	0.0223906	0.994663	-0.0696253	0.999387
pitr-4	1.11787	0.00974852	-0.106147	0.994107	0.0582525	0.999387
clec-41	1.69348	1.23154e-184	0.638179	3.94696e-26	0.613697	1.6946e-23
oac-1	-1.32024	2.98615e-10	-0.292562	0.555598	-0.23113	0.912489
C01G10.16	2.85893	0.0162519	-0.272141	0.994107	-0.224115	0.999387
clec-223	-3.01751	6.98701e-09	-0.782089	0.149316	-0.344151	0.904008
clec-222	-3.85656	0.000333661	0.715499	0.766529	-0.121199	0.999387
C06B3.7	2.30721	5.58876e-13	1.03085	0.00983051	1.14152	0.0136025
C06B8.7	0.648249	1.54876e-06	0.331233	0.0743744	0.118529	0.999387
fbxa-156	-1.18629	2.64286e-08	-0.476453	0.106977	-0.386998	0.371955
fbxa-157	-1.0445	0.00090821	0.0584428	0.994107	-0.474843	0.573048
ugt-17	-2.31265	4.54918e-98	-0.956227	4.64618e-22	-0.958965	2.24657e-22
C08B6.2	-2.24037	0.00555735	-1.78692	0.0644347	-1.58022	0.13249
fipr-8	-2.15987	0.00928865	0.613967	0.861529	0.125306	0.999387
fipr-7	-1.67887	0.00169456	-0.106026	0.994107	0.0900724	0.999387
C13C4.6	0.813615	0.00844149	0.373836	0.710689	0.327162	0.874128
clec-48	-2.54658	4.55628e-70	-1.04804	6.61767e-13	-1.19222	2.35054e-16
hrg-7	-0.816058	9.13341e-14	1.08876	5.02088e-26	1.58718	4.16095e-54
C25D7.5	1.4946	1.18799e-13	0.49104	0.149282	0.31232	0.66668
C25F9.5	-0.755687	0.00447689	-0.121161	0.985201	-0.0705871	0.999387
C27A7.1	-0.818062	1.53141e-09	-0.0581295	0.991368	-0.289094	0.144953
C27A7.2	-1.91297	0.0351317	-0.657274	0.90283	-0.886815	0.931486
C29A12.1	-0.589807	1.76852e-06	0.00903171	0.996229	-0.0391005	0.999387
oac-5	4.63815	0.0386632	2.29423	0.813205	1.78131	0.872051
oac-6	3.45757	7.25359e-110	2.44178	1.18167e-54	2.45848	2.95572e-58
C35A5.5	0.866461	0.00833623	-0.236967	0.949109	-0.2136	0.999387
C35A5.6	-0.698921	0.00407456	-0.512473	0.111805	-0.454824	0.229374
C38D9.2	0.957051	0.024684	-0.678017	0.448345	0.176535	0.999387
C45B11.2	3.48508	3.75557e-07	1.38346	0.358542	1.77331	0.125655
ddo-1	-0.650527	0.00577709	0.0302375	0.994107	-0.369303	0.424617
nasp-2	-0.964685	9.72044e-49	-0.141334	0.189867	-0.0125065	0.999387
C50F4.1	-0.635837	4.0438e-07	0.276488	0.118815	0.0455722	0.999387
C50F4.8	-1.25781	6.2248e-33	-0.0504458	0.989033	-0.0799625	0.999387
fipr-10	-1.92918	0.000644758	-0.0752339	0.994107	-0.264749	0.999387
C54D10.10	-2.22237	6.17335e-21	-0.176475	0.921529	0.125	0.999387
C55A6.4	0.778596	1.49513e-08	0.151798	0.855923	0.156722	0.936253
C55A6.7	1.02811	1.03556e-10	0.338622	0.235105	0.210672	0.808526
D1054.8	-0.755366	1.22832e-05	0.0324762	0.994107	-0.186215	0.872588
D1054.10	-1.79428	8.97846e-61	-0.0798003	0.9415	0.037411	0.999387
ule-3	-1.90276	1.96941e-92	-0.015926	0.994107	0.0699807	0.999387
D1086.1	-2.6272	0.0104948	0.171718	0.994107	-0.759253	0.908078
D1086.3	0.718784	2.94763e-24	-0.0255677	0.993106	-0.0291242	0.999387
D1086.6	-1.49776	1.28913e-38	-0.154021	0.656673	-0.0557171	0.999387
D1086.7	-0.926121	4.22076e-15	-0.114372	0.89006	-0.0924337	0.999387
F02D8.4	-1.16385	2.71606e-29	0.147482	0.581799	-0.119379	0.808793
clec-227	-2.59948	1.57426e-25	-2.15423	2.06552e-17	-1.61113	1.76954e-11
clec-57	-0.680722	1.22655e-09	-0.0852044	0.949293	-0.200397	0.389619
clec-54	-0.789018	4.5221e-05	-0.497856	0.0450256	-0.312028	0.49896
ttr-21	-0.906662	0.00690882	0.368064	0.64075	0.373896	0.749284
cpt-5	-1.5932	1.15306e-72	-0.418693	2.79971e-06	-0.474041	7.47213e-08
fbxa-88	2.07744	0.015461	1.22274	0.516658	1.45013	0.46598
F11A5.5	1.72214	7.44693e-07	-0.051507	0.994107	-0.202946	0.999387
oac-15	-3.98024	0.000623227	-0.407712	0.9825	-2.02318	0.174236
F11D11.3	2.90681	0.0384564	1.55621	0.879911	0.776579	0.999387
F13A7.12	0.933262	1.25323e-05	-0.158641	0.960312	0.0631229	0.999387
F14D7.2	-3.53443	1.27838e-14	-0.212224	0.959373	-0.0580569	0.999387
F14D7.7	2.22289	0.00150813	-0.353071	0.991251	-0.196797	0.999387
F14D7.10	2.10383	0.0264888	0.425044	0.99194	0.258651	0.999387
F14H3.3	-2.59512	0.0228904	-0.385744	0.986679	-0.115019	0.999387
F14H3.4	-2.20605	0.00647238	0.0245581	0.996229	-0.361268	0.999387
F14H3.5	-2.39421	0.00118207	-0.0713235	0.994107	-0.249087	0.999387
F14H3.6	-1.60392	2.2806e-23	-0.106135	0.961458	0.0980875	0.999387
clec-246	1.34692	0.0376889	-0.866197	0.686144	0.0382846	0.999387
F16H6.10	0.59412	0.000406352	0.143608	0.918432	0.189766	0.880516
clec-221	-1.36468	0.014718	-0.536996	0.770186	-0.472673	0.943982
F17C11.6	-1.93824	1.43659e-20	-0.7883	0.000378985	-0.794947	0.000279222
lgc-31	0.665517	0.00383835	-0.0370082	0.994107	-0.0060809	0.999387
cth-1	-1.8681	1.06356e-21	-0.573171	0.0220012	-0.889655	1.60447e-05
fipr-1	-0.789858	0.00207376	-0.207519	0.892424	-0.137209	0.999387
fipr-2	-0.643521	9.54395e-05	-0.0667989	0.991368	-0.267443	0.387351
acs-2	-2.53771	8.02585e-212	-0.827764	1.43557e-35	-1.08608	1.24153e-50
oac-18	1.68908	0.0351686	1.74117	0.151696	0.246729	0.999387
F32D8.12	-2.88696	1.42952e-42	-2.1335	6.86027e-25	-2.12657	4.43118e-24
F32H5.3	-0.824191	0.00302086	-0.0847486	0.992978	-0.144809	0.999387
F35B12.3	-0.827529	0.000275034	0.722672	0.000418487	0.440895	0.153248
piit-1	-2.03508	1.39441e-08	0.407709	0.646418	-0.295218	0.915026
tag-290	-1.77172	8.72689e-11	0.245406	0.855923	-0.000501578	0.99973
F35E12.4	3.04322	1.2157e-11	1.62966	0.00434232	1.32994	0.00899104
irg-5	4.70506	0	3.07396	0	2.93462	0
dct-17	4.1868	0	3.46723	0	2.8148	0
cld-9	2.17113	2.86101e-110	1.52933	1.43328e-54	1.43493	2.49299e-48
oac-20	1.86196	5.146e-23	-0.689985	0.00745851	-0.306669	0.651874
F40F9.5	0.676114	1.66243e-09	0.104245	0.918451	-0.0968147	0.999387
F40G12.11	-2.2395	1.6251e-05	-0.497143	0.766835	0.0227624	0.999387
F43D2.2	-1.70157	0.000272988	0.27287	0.955091	0.239881	0.999387
argk-1	-4.36787	4.28176e-16	-1.45265	0.000809236	-1.40513	0.00158537
F44G3.10	1.74317	0.0158984	0.968363	0.474128	1.46602	0.217134
F45D3.2	0.612887	2.20255e-11	0.142299	0.545547	0.269411	0.0564806
lsy-27	-2.73802	8.20401e-06	-0.398501	0.91601	-0.197296	0.999387
F47H4.2	0.648276	0.0370487	-2.03987	2.22593e-11	-1.4048	1.75037e-05
F53F8.3	-2.73412	6.49934e-05	-0.401896	0.921272	-0.251925	0.999387
F53F8.4	-1.41722	7.63979e-13	0.39517	0.118239	0.500055	0.0119315
F54B8.4	2.21259	3.79918e-11	1.86761	1.02755e-05	1.39739	0.000125669
F55C9.5	2.50884	0.0251067	-0.692837	0.949293	-0.422328	0.999387
F55C10.4	-2.3074	4.23854e-18	-0.167941	0.942362	-0.153857	0.999387
fipr-13	-3.43981	0.000479614	-0.476086	0.94691	-0.125123	0.999387
dgat-2	-0.808765	2.57375e-09	-0.299968	0.16267	-0.219697	0.480192
F59A1.13	-2.53457	0.0150937	-0.24116	0.994107	-0.0645823	0.999387
clec-229	-1.07137	5.0235e-11	-0.19961	0.753202	-0.36654	0.114313
K01D12.5	0.637278	8.87497e-08	-0.052115	0.992733	-0.086456	0.999387
K01D12.8	2.50117	8.8176e-18	-0.25198	0.949293	-0.128464	0.999387
K01D12.9	1.03715	3.79611e-24	-0.418355	0.00153404	-0.350045	0.0106701
K03B8.6	0.68243	1.69132e-16	-0.0522997	0.978722	0.169385	0.325112
K03B8.8	-1.49574	0.00012545	0.239119	0.937035	0.276942	0.978995
K08F9.1	1.31767	0.00117039	-0.173689	0.991368	-0.145565	0.999387
K10G4.5	2.8224	0.0181311	-0.255688	0.994107	0.0400838	0.999387
sodh-1	-1.98541	3.32106e-196	-0.853891	3.04322e-40	-0.889436	3.6222e-41
sodh-2	5.09157	1.93296e-24	3.15068	6.63292e-11	3.37908	2.0129e-11
M162.5	-1.22592	2.93802e-05	0.789436	0.0092204	1.04063	0.000267965
fbxa-147	1.91184	0.00163907	0.915457	0.679571	0.452498	0.999387
R12G8.1	2.52801	0.0085862	0.7898	0.885727	-0.420013	0.999387
ttr-29	-1.20659	0.00646576	-0.324095	0.899286	-0.480081	0.76593
T01C3.3	-1.24841	3.52439e-19	-0.18326	0.667473	-0.115859	0.996643
fil-1	1.74978	1.07283e-13	1.01776	0.000160251	0.708461	0.0552054
T01C3.11	-1.70945	0.0249477	-0.448453	0.954783	-0.0994515	0.999387
T01D3.6	1.23948	2.70101e-132	0.122156	0.145564	0.071917	0.77589
T01G5.7	-2.70324	0.0183749	0.217178	0.994107	-0.449392	0.999387
T02B5.3	0.770954	3.92544e-07	-0.415888	0.0487744	-0.344818	0.198315
T05E12.3	-5.29943	0.00912004	-2.76658	0.185438	-4.21055	0.134491
pzf-1	-2.24223	0.00197857	-0.584735	0.835922	0.446209	0.997482
T06E4.10	-0.821136	0.000103774	-0.126303	0.975593	-0.418497	0.158017
fbxa-135	1.79861	0.029121	0.442343	0.977033	1.03985	0.908078
clec-47	-2.96724	1.0355e-64	-0.611774	7.75235e-05	-0.522711	0.000948588
T10C6.7	-1.84618	0.00216011	0.394177	0.932027	0.201683	0.999387
T10C6.10	-2.37419	2.69113e-05	0.175901	0.992978	0.00181619	0.999513
cyp-34A2	-1.70678	0.000247986	-0.697121	0.388831	-0.699179	0.347765
T13F3.6	-4.21794	7.98809e-117	-1.49749	9.46509e-41	-1.26464	2.49868e-35
T16G1.5	2.54607	7.8595e-13	0.260823	0.972082	-0.242359	0.999387
T16G1.6	-1.38698	8.86491e-05	-0.656433	0.274599	-0.631082	0.348655
T19C4.5	-0.60253	0.0468014	-0.0128562	0.996229	-0.095307	0.999387
del-6	-1.16917	2.00023e-27	0.238253	0.108512	0.116961	0.882639
T21C9.13	-1.47386	8.94938e-17	-0.243615	0.603567	-0.218537	0.731764
gyg-2	-1.24796	4.49107e-44	-0.221623	0.0692453	-0.164571	0.28212
fbxa-127	1.62268	0.00151664	1.33222	0.0930983	0.290263	0.999387
T26F2.2	-1.9489	0.0142275	-0.379475	0.969479	-0.337421	0.999387
T26H5.8	-2.50022	0.00010554	-2.0495	0.00352091	-1.1728	0.308181
cnc-10	-0.83335	0.000232179	0.033687	0.994107	-0.0724384	0.999387
W01F3.2	-1.40739	5.76573e-20	-0.116137	0.933133	-0.0662678	0.999387
W06A7.4	-1.40581	8.08061e-09	-0.509872	0.144482	-0.12209	0.999387
ztf-25	-2.56826	0.00139714	-0.546741	0.884946	-0.167775	0.999387
Y17D7B.3	3.22226	0.0103035	0.140717	0.994107	1.29701	0.90231
Y17D7B.4	0.642132	7.31706e-08	-0.186373	0.559535	-0.146963	0.894418
comt-2	2.20046	5.71144e-09	0.555062	0.717795	0.462476	0.956896
Y32F6A.5	0.940051	5.81531e-61	0.301447	3.86812e-06	0.247195	0.000335951
crp-1	0.624883	0.00277271	0.113098	0.979574	0.20847	0.943554
Y38H6C.19	-6.8521	9.77466e-05	-3.31596	0.00646569	-3.21244	0.0101714
Y38H6C.21	-4.67796	0.000441241	-2.87706	0.0126844	-3.13257	0.0110395
Y38H6C.23	-4.40032	5.54522e-11	-2.13193	3.083e-05	-2.2624	5.0418e-06
Y39B6A.9	-0.631372	0.0233487	0.112646	0.991251	0.269473	0.916177
Y39B6A.10	-1.36479	0.0116706	-0.0980087	0.994107	-0.0815457	0.999387
asp-17	-2.27115	1.47559e-10	-0.231962	0.924084	0.0782781	0.999387
lact-8	0.656321	5.90939e-12	0.203361	0.236971	0.212065	0.252929
Y42A5A.3	-1.08221	0.0080418	0.118379	0.993106	0.337616	0.963406
nceh-1	0.706118	0.00571166	-0.227216	0.896915	-0.213694	0.999387
Y43F8B.14	1.21046	0.00107424	0.280986	0.955815	-0.05384	0.999387
hmit-1.1	-1.57047	1.11449e-06	-0.0341072	0.994724	-0.39608	0.826439
Y59A8B.12	-0.750734	0.0023012	-0.132072	0.978722	-0.019188	0.999387
clec-242	1.36096	0.0142347	1.20761	0.163396	0.300216	0.999387
col-42	-0.761	4.17353e-06	0.131995	0.935103	0.110821	0.999387
Y75B12B.1	-1.2772	1.53023e-38	-0.270665	0.0378605	-0.139961	0.599426
fbxa-115	0.610533	0.0119557	0.516342	0.0998854	0.00483775	0.999387
Y116F11B.2	-2.0861	0.009074	-0.728051	0.72385	-0.584693	0.999387
ZC116.1	-0.768478	0.000973704	0.0854135	0.991368	-0.0894699	0.999387
ZC116.3	0.634199	0.00454209	0.0975969	0.991251	-0.149273	0.999387
wdr-5.3	-0.680923	3.91278e-07	-0.0962354	0.955451	-0.0259568	0.999387
ugt-18	2.26737	0.00749228	3.25318	0.00161962	2.62271	0.0572795
ugt-6	-1.37079	1.54417e-39	-0.715296	1.09348e-11	-0.599118	9.05733e-09
ugt-4	0.747032	0.00335627	0.313993	0.679122	0.579517	0.0945215
ZK218.1	-4.07737	0.00366862	-2.35519	0.142883	-1.41365	0.380469
ZK228.4	0.741596	0.000145919	0.287351	0.50849	0.343844	0.321173
ZK287.4	0.997246	9.21991e-13	-0.272189	0.326735	0.112843	0.999387
ZK287.9	0.836555	0.000320127	0.665718	0.0219451	0.182299	0.999387
ZK836.3	0.867838	0.0100611	-0.160725	0.989718	-0.0375674	0.999387
ZK1037.6	1.01353	0.000165542	0.287858	0.87945	-0.0190759	0.999387
D2023.1	-0.890477	1.50436e-05	-1.25957	2.01087e-09	-0.161823	0.996643
R11H6.6	-2.79903	0.00516949	-0.730317	0.845285	-0.674961	0.933921
B0222.5	-1.31037	7.20963e-16	-0.0271528	0.994107	-0.144274	0.965999
B0507.1	0.853549	3.32889e-12	0.01616	0.994107	0.223878	0.507302
ddn-1	-2.01973	3.99535e-05	-1.14597	0.0520201	-0.949264	0.155253
dod-20	-1.26002	0.0482205	-0.629331	0.804905	-0.90753	0.549052
C01B4.6	-3.23891	0.000460757	-0.665166	0.954783	0.107013	0.999387
C02H6.1	2.72936	0.0162519	0.682712	0.940851	0.326287	0.999387
C04E6.12	0.854378	0.0104888	-0.110919	0.993106	0.112619	0.999387
C04E12.2	0.634866	0.0216275	-0.0159504	0.996229	-0.162635	0.999387
ugt-63	-2.79985	1.60717e-27	0.607986	0.0068812	0.680457	0.000129835
C05C8.7	-0.682884	1.30228e-22	0.143111	0.19803	-0.0377015	0.999387
irg-1	4.00256	5.39987e-46	1.76249	7.839e-08	1.68036	2.87157e-08
ugt-64	-0.666515	6.34745e-17	-0.0310762	0.992978	-0.114033	0.672897
C10G8.3	1.23438	0.00231651	0.305474	0.94691	0.343426	0.985095
C10G8.4	-2.79004	1.93808e-06	-0.394985	0.915117	0.0980308	0.999387
C12D5.9	1.27282	0.000118446	-0.924872	0.0553541	-0.709598	0.278263
C13A2.1	-2.40828	0.00455377	1.01023	0.563212	-0.038493	0.999387
C13A2.3	-2.43531	0.0252299	-0.0270686	0.996229	-0.641179	0.999387
C14C6.3	-4.11976	0.0329964	0.869928	0.647684	0.490197	0.999387
C14C6.5	1.68693	6.04233e-217	0.0443994	0.954783	0.0545144	0.999387
C14C6.6	-3.82471	0.000213405	0.677432	0.402529	0.440122	0.904008
C17B7.3	3.15637	0.0128767	-0.54219	0.991251	-1.38036	0.965999
C17B7.4	1.47199	0.0157878	0.241383	0.99194	0.236403	0.999387
C17E7.4	-3.27089	5.79178e-11	-0.162519	0.991368	0.154855	0.999387
C17E7.9	-2.89741	0.00015374	0.000712259	0.999773	0.218296	0.999387
C17E7.12	-2.38078	0.0241578	-0.272929	0.992978	0.719151	0.903359
C25E10.5	-0.671571	0.00132952	-0.16209	0.927045	-0.0111601	0.999387
pals-32	-1.46874	0.0187219	-0.444506	0.921272	-1.38311	0.0559285
zmp-3	-0.838415	0.000507368	-0.236359	0.811761	-0.32194	0.599426
C33G8.2	-1.33068	0.000767894	-1.33196	0.00111013	-0.862054	0.0620661
ttr-33	-1.08391	2.176e-17	-0.20415	0.449954	-0.213777	0.481854
irg-2	2.7472	4.68961e-09	1.50645	0.0250523	1.83301	0.00642078
C49G7.7	4.04882	7.28167e-05	1.13819	0.594093	2.17575	0.14808
C49G7.10	1.20075	2.74704e-07	0.544968	0.121188	0.141187	0.999387
C50E3.11	-1.87413	0.000861301	-0.709633	0.532232	0.19234	0.999387
C50E3.13	-1.83576	0.0298992	-0.402178	0.976027	-0.481424	0.999387
D1014.5	-0.714085	2.6456e-10	-0.400405	0.00114823	-0.254543	0.177925
D1014.6	3.5605	6.51452e-126	0.358557	0.370788	-0.335862	0.455438
D1014.7	3.64897	1.80588e-122	0.00297463	0.99708	-0.132164	0.999387
oac-12	-2.97807	1.10109e-07	-0.507426	0.71527	-0.134748	0.999387
DC2.5	-0.938477	0.000204928	-0.440906	0.221519	-0.587964	0.0579749
E02C12.8	1.58041	8.05751e-09	0.476546	0.472128	0.534468	0.374314
clec-45	5.01442	4.34647e-09	0.965239	0.770107	1.35977	0.79216
F07G11.3	-4.85284	0.0321758	-0.71317	0.990776	0.620899	0.999387
F08F3.6	-2.45208	2.06732e-09	-0.463672	0.661075	0.0212525	0.999387
ugt-36	-2.37999	5.18331e-05	1.23755	0.00900701	1.27737	0.00678227
ugt-39	-0.734592	0.000341489	0.203244	0.82496	0.278259	0.637791
F14F9.4	2.63794	8.56157e-28	1.11322	5.24131e-05	0.685126	0.0448486
pud-2.1	1.43305	4.52248e-05	-1.4532	0.00019325	-0.870919	0.0909101
pud-4	2.14599	3.3816e-77	-1.92625	7.92889e-42	-1.50657	1.59818e-23
pud-1.1	1.12945	4.79665e-10	-1.22008	8.31378e-09	-1.05138	9.25729e-07
pud-2.2	1.13211	0.0136347	-1.51867	0.00213185	-0.984929	0.127296
pud-3	2.18793	8.0679e-190	-2.49235	2.70429e-167	-1.92162	6.91855e-92
atf-8	-0.713296	2.13906e-07	0.350694	0.0243308	0.281264	0.221799
F17A9.5	-2.10445	4.621e-42	-0.308561	0.0950352	-0.472759	0.00104337
ceh-49	-1.4713	0.0474578	0.360219	0.974102	0.145139	0.999387
F18E3.11	-0.763424	8.05331e-10	0.18586	0.51921	0.18857	0.575522
ttr-10	-0.864525	5.53182e-07	-0.304684	0.308427	-0.401661	0.0942112
F20D6.5	0.589395	0.013745	-0.328812	0.60288	-0.340703	0.568617
F21C10.9	-3.05279	4.72852e-77	-1.19612	1.93447e-18	-1.00459	1.37737e-14
F21C10.10	-1.19663	2.94262e-30	-0.0656316	0.968379	0.163345	0.493492
F21C10.11	-0.977766	0.038528	-0.699225	0.403123	-0.431396	0.919244
F25A2.1	2.95321	1.3909e-19	0.95299	0.0117778	1.22867	0.00129961
F25E5.8	-0.849782	1.5219e-43	-0.000639768	0.997702	-0.0785833	0.848163
F26D11.1	-1.09035	0.00318948	-0.0797574	0.994107	-0.170938	0.999387
F26G5.1	-1.5798	0.00639902	-0.75068	0.53423	-0.19835	0.999387
slc-28.1	-0.95906	0.000172757	-0.0482387	0.994107	-0.409403	0.392433
F28A12.3	-1.99332	1.54657e-05	-1.33254	0.0154928	-0.994299	0.14834
F31F4.1	-0.984249	8.17774e-05	-0.224809	0.889364	-0.468128	0.222703
fbxa-72	-2.95224	1.24251e-108	-1.92857	9.56192e-63	-1.83533	3.98729e-57
F32D1.7	-1.07488	9.19014e-17	-0.0196482	0.994107	0.0559451	0.999387
F35F10.5	1.97311	0.000114587	-0.759007	0.538452	-0.186309	0.999387
F35F10.6	1.03428	0.00354661	-0.32276	0.87945	0.301344	0.999387
arrd-19	0.682797	0.00719943	-0.0303264	0.994107	-0.0847685	0.999387
F39G3.2	0.642892	0.00249623	0.152531	0.949293	0.247197	0.838849
cyp-33C3	-0.866646	0.0236776	-0.21628	0.972947	-0.230983	0.999387
F43H9.4	-1.61736	7.69675e-21	-1.50321	1.95374e-19	-0.728322	5.8322e-05
F44A2.3	-1.78726	1.50741e-13	0.383207	0.274894	0.389143	0.222703
nstp-8	-2.561	0.000751164	-0.02865	0.996229	0.714964	0.903637
oac-31	2.00993	2.65539e-10	0.659631	0.190379	1.18831	0.00311502
oac-32	3.25646	7.35576e-33	0.697373	0.0634863	1.15027	5.5498e-05
F54D11.3	-1.29644	0.0497327	-0.888493	0.45948	0.16558	0.999387
F56A4.2	3.84549	9.72129e-29	3.22835	8.47824e-20	2.54504	1.15091e-12
daam-1	0.706056	0.000405292	-0.00694636	0.996229	-0.0890544	0.999387
F59A7.2	-0.824097	0.0421712	0.396427	0.71491	0.403339	0.765878
F59E11.5	-0.875304	1.54484e-09	0.0668604	0.991251	-0.12879	0.98153
F59E11.7	-1.36496	0.000448548	0.329941	0.793297	0.604872	0.168939
ttr-47	-0.612269	2.44661e-09	-0.178426	0.376046	-0.100413	0.970168
K02H11.4	-2.22808	2.86505e-09	-0.549248	0.264333	-0.0498055	0.999387
K06H6.1	-4.06165	1.13345e-10	0.451242	0.340062	0.215368	0.999387
K06H6.2	-4.98775	7.24356e-17	0.426194	0.127207	0.115281	0.999387
K07B1.4	-0.658942	1.68761e-05	-0.130656	0.91238	-0.085732	0.999387
K09C6.9	-1.05892	3.02668e-09	-0.349929	0.188785	-0.0922409	0.999387
K09D9.12	-1.64003	0.00550316	-0.311733	0.967787	-0.111303	0.999387
K11G9.5	-0.836096	0.000361286	0.406845	0.199584	0.371113	0.320217
nhr-202	-0.950933	0.00129591	-0.138889	0.980234	0.0502907	0.999387
nhr-203	-0.618003	0.0125665	0.0037325	0.996284	0.230811	0.932477
M03E7.4	0.644002	1.45628e-05	-0.388563	0.0762241	-0.125334	0.999387
R05D8.9	-4.9727	8.74238e-05	-0.898157	0.607209	-1.3551	0.249195
R08E5.1	-1.56546	8.46116e-06	0.704382	0.079323	0.430472	0.60339
R08E5.3	-1.57583	5.09551e-155	1.60969	1.22e-222	1.72279	9.71341e-254
cyp-33C8	0.702746	0.011226	0.694645	0.0281851	0.640074	0.0622504
nhr-210	0.756393	0.0218573	0.282288	0.89521	0.158619	0.999387
lipl-3	-6.67767	7.4364e-05	-3.93659	6.52833e-05	-3.44036	1.75037e-05
R12A1.3	0.595267	3.31535e-14	-0.158332	0.304908	-0.0851326	0.947885
lgc-1	-1.59311	0.0247845	0.00562542	0.997702	0.0727157	0.999387
T05H4.15	-1.70844	0.0390331	-0.21998	0.992978	-0.326052	0.999387
cyp-34A4	2.43884	6.73994e-15	-0.0577125	0.994107	-0.178252	0.999387
T10B5.8	-2.19913	2.4347e-11	-0.413293	0.500514	0.199166	0.999387
T10B5.10	0.612223	8.61464e-06	0.212249	0.51921	0.101913	0.999387
T15B7.1	-1.71652	1.37598e-102	-0.656626	9.75329e-17	-0.869755	5.09312e-29
lgc-54	-2.01217	0.00130701	-0.455337	0.918818	-0.674536	0.762063
T19H12.6	0.909035	0.00309528	-0.335018	0.791893	0.149037	0.999387
ugt-10	5.14298	3.96418e-20	4.03803	5.7029e-07	3.68191	7.56582e-10
arrd-22	1.15958	1.67084e-08	-0.0208887	0.995431	-0.0898264	0.999387
T20D4.10	0.9063	0.00267575	-0.0974094	0.993106	0.0109204	0.999387
T20D4.11	0.764559	0.00380126	-0.313497	0.726417	-0.34722	0.757968
T20D4.12	2.62038	7.18222e-05	-0.547308	0.952121	0.0375031	0.999387
T22F3.11	-2.35009	1.61089e-05	-1.51753	0.0177399	-0.134234	0.999387
T23B12.5	-2.46039	6.2098e-05	0.190557	0.992359	-0.420747	0.985603
T23B12.8	-0.898001	0.0375888	-0.0179202	0.996229	-0.107405	0.999387
T24A6.7	2.9442	0.00429993	1.55019	0.666807	1.35956	0.881167
T27E4.7	-0.763305	1.1113e-06	-0.133415	0.918076	0.00882569	0.999387
T28A11.2	0.994977	1.3969e-10	-0.0368794	0.994107	0.0942177	0.999387
T28C12.2	0.918022	0.045267	0.875823	0.126084	0.615188	0.531359
T28C12.4	-0.944623	3.04486e-16	0.592979	1.2543e-07	0.58567	1.13529e-08
clec-218	-2.00974	4.98796e-05	-0.616366	0.693189	-0.912358	0.305873
W02D7.5	0.869209	0.0314571	0.638286	0.326735	0.259974	0.999387
era-1	-1.16068	3.53829e-29	-0.223109	0.168875	-0.105866	0.908078
W03F9.4	0.876577	0.0166456	-0.968238	0.0314913	-0.053945	0.999387
cpr-8	-0.773441	0.000707419	-0.222763	0.788324	-0.0710376	0.999387
W07B8.4	-2.60145	0.000316584	-0.443669	0.949109	-0.296236	0.999387
clec-209	4.61941	1.12843e-07	3.88535	3.32569e-05	2.76212	0.00905196
pud-1.2	1.01941	1.6768e-08	-1.09261	2.53121e-07	-1.1272	1.07801e-07
clec-204	-0.812991	0.0248273	-0.779676	0.0866204	-0.352165	0.879145
Y46H3C.5	-3.09368	0.000185593	-0.868917	0.615777	-0.313839	0.999387
Y46H3C.7	-2.2414	0.00176962	-0.705154	0.652661	-0.263949	0.999387
Y47D7A.6	-2.91867	0.000793958	-1.20847	0.345269	-0.61567	0.912765
ugt-29	1.38565	7.54743e-27	-0.0502642	0.993106	-0.233687	0.529362
Y58A7A.3	1.27809	2.08368e-19	0.481948	0.00886648	0.448795	0.0263168
Y58A7A.4	1.44281	0.000475181	0.4587	0.804905	0.492165	0.869272
Y58A7A.5	1.18635	5.82103e-07	0.39659	0.421126	0.34234	0.784842
clec-210	-4.4314	4.26434e-35	-1.38136	1.17796e-08	-1.95072	2.81863e-16
ZC196.1	-2.62342	0.0013874	-0.353335	0.979574	-0.894966	0.705356
ZK105.3	0.888752	0.000387165	0.33912	0.661075	-0.0378633	0.999387
ZK105.6	1.78228	0.0058386	-0.638408	0.89006	0.0377926	0.999387
ZK488.6	-4.85261	0.0104042	0.650633	0.832991	0.904758	0.6076
swm-1	-0.69631	1.4727e-06	0.527776	0.000385604	0.342716	0.077355
F32D8.11	-2.72484	4.90889e-19	-1.7601	4.63627e-11	-1.86893	9.97636e-11
R11G10.3	-1.09388	0.0434444	-0.38033	0.926499	-0.608194	0.805674
Y45G12C.16	-2.01088	0.0321758	0.0037958	0.999037	-0.877399	0.930584
fipr-5	-2.03793	0.0247034	0.346528	0.990776	0.0751243	0.999387
C30G7.4	-1.60097	0.00713627	0.218026	0.991368	-0.416523	0.986216
F09C6.12	-3.19693	0.0464196	-0.422178	0.991368	0.883229	0.993848
Y51A2D.21	-1.84834	6.28902e-09	0.12343	0.991368	-0.236499	0.999387
W03F9.11	-1.44616	0.00470416	0.187541	0.991368	0.252317	0.999387
Y73C8B.5	2.55351	0.012797	1.05924	0.647062	0.945396	0.949348
Y39H10B.2	-0.731455	2.69113e-05	-0.462077	0.0367652	-0.303858	0.326071
H23N18.6	1.63538	0.00776619	1.19896	0.127228	1.30929	0.108209
K11D12.13	-3.16031	9.26342e-22	0.0897363	0.992978	0.328089	0.573048
T23B12.11	-0.907543	1.6961e-07	-0.0477674	0.994107	-0.0446185	0.999387
bus-1	-1.43356	6.63338e-08	0.2055	0.896915	-0.0251899	0.999387
fbxa-85	1.20881	0.0279264	0.899374	0.388357	1.03574	0.279069
T10H9.8	-1.43965	3.48115e-05	-0.041565	0.994107	0.0162706	0.999387
F18E3.12	-1.62569	1.0426e-22	0.349908	0.0956864	0.1055	0.999387
F18E3.13	-0.652878	6.69038e-11	0.278224	0.0240926	0.248921	0.0649447
C37H5.14	0.696526	0.00161813	-0.0171012	0.996229	0.162609	0.999387
M01B2.13	-2.32708	0.0316025	-0.165314	0.994107	-0.310662	0.999387
eol-1	-2.13816	0.0142189	-0.284499	0.992837	-0.256773	0.999387
C25F9.11	2.94312	2.6314e-16	1.83422	1.05116e-06	1.72859	1.31205e-05
F10A3.17	0.585474	3.32865e-05	0.377828	0.0400136	0.182217	0.773429
T10C6.15	1.2203	3.77442e-09	0.275262	0.712248	0.337185	0.780088
C49G7.12	3.95758	3.06647e-14	1.4419	0.113388	0.917931	0.438292
T05E12.10	-5.09059	0.0148156	0.290661	0.994107	0.260349	0.999387
Y36E3A.2	0.90556	0.00737864	0.6723	0.195426	0.0855903	0.999387
F22F7.8	0.657209	0.000429276	-0.101878	0.984034	-0.312602	0.378244
R08A2.9	1.63511	0.0206985	0.129436	0.994107	-0.0532466	0.999387
linc-108	-4.4742	0.0258359	-1.35418	0.650095	-1.62458	0.579259
ZK105.13	1.46631	0.00803013	0.373961	0.964906	0.0839518	0.999387
T18H9.11	-2.94637	0.0489997	-1.69015	0.550629	-2.54252	0.290664
T19H12.15	-1.74016	0.00148258	-0.444007	0.873406	-0.221926	0.999387
C53A3.4	-6.48078	0.000404246	-6.17188	0.00219041	-3.37824	0.0277463
abf-5	-0.805585	0.0408821	0.279646	0.889364	0.14383	0.999387
abf-6	-0.863221	0.0241578	0.239544	0.936343	0.196988	0.999387
abu-9	-3.59301	0.0150327	-2.1555	0.0486992	-0.284446	0.999387
aqp-7	-0.761512	5.50253e-44	-0.126965	0.140616	-0.159628	0.0317702
arl-7	1.4186	0.00908513	1.34122	0.0487052	0.531797	0.912765
bca-1	-0.615591	1.35289e-08	-0.0906473	0.918432	-0.185593	0.42645
cdh-9	0.746932	2.17466e-05	0.0845555	0.991251	0.0377081	0.999387
ceh-39	-1.12328	0.00021315	-0.324181	0.767104	-0.120287	0.999387
clc-2	-0.875346	0.0179842	0.238305	0.933138	0.171082	0.999387
col-19	-1.23756	1.14205e-130	-0.262057	3.10913e-06	-0.161086	0.01208
col-178	-0.807221	5.0846e-49	-0.297218	8.84057e-07	-0.197636	0.00285807
col-179	-2.05519	5.66025e-157	-0.355726	3.02391e-06	-0.249665	0.00085554
col-182	0.783781	5.92891e-20	0.117259	0.719947	0.239081	0.0590639
crb-1	0.620342	0.000414521	0.0607975	0.992978	-0.108928	0.999387
dao-4	0.654317	1.39544e-27	0.030828	0.991251	-0.0855943	0.810251
eat-20	0.64414	3.69787e-18	-0.0440485	0.979574	0.201464	0.0698637
fkh-3	-4.47384	0.0259135	-0.961701	0.879911	-0.600645	0.999387
flp-20	-0.730139	0.0196935	-0.254062	0.889364	0.0129276	0.999387
meg-3	-1.83367	1.0617e-11	-0.388888	0.420959	-0.080966	0.999387
gpd-2	-0.607943	2.643e-44	0.00782151	0.994107	0.0246478	0.999387
gpn-1	0.899713	0.00501555	0.296394	0.854209	0.361269	0.84396
his-24	0.601332	0.026736	-0.149096	0.976645	-0.162014	0.999387
hsp-43	-0.831585	1.72269e-15	-0.0452964	0.991368	-0.103833	0.933673
inx-2	-2.04604	0.00375495	0.0236787	0.996229	-0.394828	0.999387
inx-3	-0.781697	0.00220144	-0.0863005	0.992978	-0.0428151	0.999387
let-4	-0.694881	5.06548e-18	0.274905	0.00142467	0.243901	0.0192867
lgx-1	0.810845	4.90206e-33	-0.0998227	0.662952	0.058638	0.999387
mes-1	-1.21754	0.0209764	-0.240669	0.979574	-0.20412	0.999387
mrp-4	-0.786125	8.86863e-14	0.0734198	0.957001	0.150718	0.592803
mxl-3	-1.23781	3.08576e-76	-0.139479	0.217383	-0.115051	0.460938
nac-1	-0.825756	2.99742e-06	0.322123	0.223084	0.101267	0.999387
nhr-3	-0.934582	7.75078e-10	-0.0468729	0.994107	-0.132053	0.976023
nhr-25	0.684259	0.0160173	0.314531	0.729831	0.142532	0.999387
nhr-137	-1.6366	2.62958e-21	-0.767453	3.73136e-06	-0.971339	6.52709e-08
nhx-1	-0.897882	0.0243455	-0.237766	0.967787	0.0900163	0.999387
pes-8	0.607096	6.63916e-29	-0.0417988	0.959373	0.0462076	0.999387
pes-23	-1.61114	3.07846e-10	-0.0163116	0.996229	-0.18827	0.999387
pgp-5	3.38303	4.43456e-90	1.48869	5.44798e-15	0.84115	2.59302e-05
pgp-6	2.5876	1.04065e-50	0.919113	8.71312e-06	0.681252	0.000995872
pgp-7	4.10524	6.33841e-08	2.29238	0.211294	1.49597	0.685622
pgp-10	-0.720539	0.0154866	0.201933	0.926828	-0.0933622	0.999387
pgp-14	-0.648127	2.81735e-07	0.880323	5.21118e-15	0.546542	1.52054e-06
abu-12	0.633405	6.62234e-32	0.0146813	0.994107	-0.179603	0.0178384
rgs-9	-3.91962	0.000213476	-0.268657	0.990996	-0.0833906	0.999387
sto-2	0.834136	0.0238371	0.187276	0.979574	-0.106798	0.999387
sul-3	-0.935323	0.00141783	-0.216824	0.929426	-0.0892491	0.999387
tag-52	-0.747173	0.00413311	0.15747	0.958747	-0.134812	0.999387
tbh-1	-2.0649	1.6515e-36	-0.0972636	0.964985	0.0757405	0.999387
twk-28	1.05652	0.000440278	0.52904	0.402529	0.380975	0.821027
slcf-2	0.59752	0.000564686	0.0773828	0.991368	0.0175954	0.999387
vab-3	0.632247	0.00011808	0.131004	0.936343	0.0633361	0.999387
vit-1	-2.08975	4.65394e-227	-0.897823	1.41457e-48	-0.705332	2.72606e-32
vit-2	-2.52811	0	-0.532156	7.96734e-34	-0.339326	3.61879e-14
vit-3	-1.63396	3.87973e-89	-0.958779	2.9013e-33	-0.9148	1.11432e-33
vit-4	-2.25577	6.5682e-175	-0.911842	6.39022e-37	-0.999856	2.13393e-51
vit-5	-2.36658	0	-0.538532	3.10687e-22	-0.429222	5.34449e-15
wrt-6	0.901774	8.88093e-68	-0.137106	0.0941515	-0.334821	2.30976e-08
zig-2	0.743115	0.0469576	-0.580241	0.413344	-0.566419	0.502783
B0198.3	0.601764	0.000792486	0.0263189	0.994107	0.126626	0.999387
C04B4.2	-2.55657	2.3928e-18	-0.0619978	0.994107	0.227492	0.911242
C05C9.1	0.982688	2.95809e-06	0.11654	0.98458	-0.142329	0.999387
C05G5.1	1.09891	3.21804e-20	0.423006	0.00430389	0.262778	0.229802
gpx-3	-1.80492	5.80974e-09	-0.748436	0.0362212	-0.586346	0.160373
C11E4.7	-0.901694	0.00611311	-0.502761	0.434959	-0.0991264	0.999387
C11G10.1	-0.876467	9.82995e-06	-0.109249	0.978722	-0.0394555	0.999387
C17G1.2	-0.799136	0.000541232	0.0790388	0.992978	0.0554101	0.999387
C23H4.7	0.60857	0.000553165	-0.0913848	0.9825	0.0309801	0.999387
syg-2	0.605516	0.000998256	0.172133	0.880474	0.127049	0.999387
C27C12.3	-1.47424	3.87909e-05	-0.277439	0.916502	0.0524987	0.999387
C29F7.3	-0.693501	1.03925e-12	0.247559	0.0517201	0.230589	0.0698637
jmjd-3.3	1.31167	0.00200053	0.588663	0.545745	0.740452	0.445852
C30F2.3	-0.996006	0.00194918	0.724934	0.048248	0.22412	0.999387
C30F2.4	2.47825	3.47895e-07	0.349702	0.966839	1.07685	0.36328
C33D3.3	-0.828351	0.00364555	0.282754	0.771417	0.0760344	0.999387
C33G3.4	0.681929	2.10939e-06	-0.00538139	0.996229	-0.0460091	0.999387
C35C5.8	-1.71449	5.64941e-12	-0.54728	0.0819128	-0.585088	0.0546813
lron-1	0.959444	0.00030881	-0.160687	0.975593	0.233737	0.999387
C49F5.3	-1.34223	0.00199039	0.214507	0.979574	-0.218983	0.999387
C49F5.6	-2.54642	5.75455e-09	-0.0896202	0.994107	0.029461	0.999387
C49F5.7	-1.5298	8.64818e-08	-0.125228	0.991251	-0.150025	0.999387
gcsh-1	-0.937627	1.77197e-11	-0.288574	0.184261	-0.313393	0.108789
nspc-19	1.05187	0.00890004	0.321321	0.929426	0.218766	0.999387
D1053.3	0.732953	0.00556485	1.10061	1.53032e-05	0.59617	0.0599139
E01G6.1	0.942848	2.24825e-23	0.287004	0.0243308	0.324253	0.00700204
E02H4.6	-3.06076	1.16487e-08	-0.209815	0.982822	0.0574172	0.999387
spin-3	1.08428	4.4464e-06	0.131163	0.983741	0.460808	0.323311
F09A5.2	0.984196	0.002774	0.628072	0.196961	0.476014	0.523909
F16B12.4	-0.638174	0.0102542	0.137362	0.975593	0.00626495	0.999387
F18H3.4	0.590107	1.14976e-07	0.391123	0.00290386	0.120137	0.936072
F19H6.4	-2.97651	4.27246e-08	-0.552425	0.629518	-0.141803	0.999387
F21G4.3	2.28776	8.22431e-12	0.498773	0.666891	0.0806966	0.999387
cept-1	-1.23298	3.14798e-38	-0.674065	8.18469e-13	-0.551465	4.87048e-09
F23D12.2	-2.75634	0.0321197	-0.562518	0.949988	0.266189	0.999387
F31B9.3	-1.72349	0.00133955	0.176144	0.991251	0.440616	0.825028
F31F6.2	-1.75676	0.00151416	0.515068	0.784802	0.3465	0.999387
F40E10.5	0.849251	4.28238e-32	-0.154937	0.285646	0.166866	0.22824
nspc-13	0.98454	2.67506e-06	0.0602081	0.994107	0.162919	0.999387
nspc-10	0.878751	6.21408e-07	0.0539888	0.994107	-0.125364	0.999387
F45B8.3	0.724912	8.07323e-05	0.101075	0.983741	0.102833	0.999387
arrd-24	1.23514	0.0116768	-0.0948587	0.994107	-0.522136	0.927766
gmeb-2	0.651399	8.75866e-05	0.227809	0.634611	0.225333	0.770188
F54B11.10	-1.04068	0.0176075	0.371016	0.815609	0.175553	0.999387
F54E4.4	0.74063	0.0417491	-0.1919	0.978722	0.242731	0.999387
F54F7.2	-0.981865	0.00597508	-0.16413	0.985331	-0.0335796	0.999387
F54F7.3	-0.717733	1.71205e-07	0.155023	0.801252	0.0108397	0.999387
F57G12.2	0.71457	0.00553967	0.262815	0.820112	0.0922681	0.999387
F58A3.3	-2.24843	0.000703159	0.276808	0.982822	0.378262	0.999387
F59D12.2	0.676533	0.00189846	-0.168289	0.936343	0.0470954	0.999387
H06A10.1	-2.85333	5.15875e-31	0.107351	0.979574	0.125019	0.999387
meg-1	-2.56773	4.31758e-38	-0.318635	0.249502	-0.0836916	0.999387
meg-2	-1.37646	0.0101347	-0.6241	0.62785	0.225636	0.999387
K02D3.2	0.641444	0.0365041	0.127258	0.991368	0.285805	0.975488
K03A11.1	-4.71744	0.0391824	-0.520158	0.992978	-0.961026	0.999387
K04C1.5	-2.41445	1.2847e-07	-0.307588	0.926828	-0.080816	0.999387
K08H2.3	-1.41651	0.0245393	-0.0344533	0.996229	-0.253518	0.999387
cyp-14A2	-0.661478	0.00451776	-0.450865	0.154772	0.0163299	0.999387
R01E6.2	0.699086	0.000191546	-0.0725365	0.992978	0.24493	0.820412
R03G8.6	-0.595764	1.72247e-05	0.0738173	0.981346	-0.016612	0.999387
R04D3.2	-4.11977	2.78969e-06	-0.404153	0.916094	0.0250133	0.999387
R04D3.3	-2.43284	1.64996e-17	-0.0808516	0.992978	0.155684	0.999387
R04D3.4	-2.70537	0.0136567	-0.254695	0.992978	-0.292202	0.999387
R07A4.2	0.896531	0.000320196	0.334483	0.649466	0.220054	0.999387
R07B1.9	-0.942611	6.00724e-07	-0.210536	0.790292	-0.159274	0.987035
R07E3.4	-0.966805	1.56964e-10	0.469908	0.00705022	0.0486211	0.999387
R09A8.1	-2.20528	0.00314288	0.239165	0.991368	-0.107292	0.999387
R09A8.2	-3.37506	0.000558565	-0.800942	0.635695	-0.411531	0.999387
slc-25A21	-0.949471	5.6697e-06	-0.256839	0.683745	-0.302891	0.567622
T04F8.8	-1.47546	1.07339e-78	0.193735	0.062246	0.128071	0.419793
vap-2	-2.99793	9.89136e-37	-0.320833	0.390885	-0.0406293	0.999387
T09B9.1	-2.64121	8.98888e-21	-0.208122	0.917065	-0.134371	0.999387
W02H3.1	-2.33351	8.84081e-07	-0.950884	0.132926	-0.60049	0.570709
W04G3.7	1.00704	0.0220581	0.104741	0.994107	0.624412	0.616102
W06D11.1	-1.36457	0.0305643	-0.363747	0.954783	0.348872	0.999387
W06D11.3	-2.11993	6.64314e-05	-0.475578	0.822454	-0.113278	0.999387
dot-1.3	0.788038	0.000240551	0.328732	0.494884	0.210045	0.975488
Y62H9A.3	-2.76241	4.10092e-36	-0.125048	0.955728	0.106695	0.999387
Y62H9A.4	-2.53491	8.73163e-35	-0.175876	0.850982	0.179413	0.841526
Y62H9A.5	-2.56526	1.69887e-56	-0.247068	0.315051	-0.15634	0.774961
ule-5	-2.40173	9.53686e-66	-0.167153	0.619845	-0.0608171	0.999387
Y70D2A.1	-0.631004	0.0058956	-0.163701	0.9415	-0.461305	0.0988476
cbs-1	0.908282	2.69581e-17	-0.062579	0.981346	-0.148051	0.797455
ZC373.2	-2.05048	2.08335e-26	0.0180924	0.995431	-0.148924	0.976023
H40L08.2	-0.644824	0.00478895	-0.436087	0.156049	-0.161308	0.999387
B0410.3	-1.12663	3.09893e-33	-0.161422	0.373206	0.150503	0.49193
B0416.4	-3.40838	0.0266219	-0.723648	0.935103	0.522702	0.999387
B0416.7	-2.58748	0.000421978	-0.256866	0.991251	0.21139	0.999387
acl-12	-1.21625	1.21972e-30	-0.526172	2.62762e-06	-0.472602	2.7563e-05
C02F12.5	-2.17738	5.72126e-06	-0.013097	0.996229	-0.0363849	0.999387
nspc-7	1.62881	4.80231e-06	0.12412	0.993694	0.264612	0.999387
C05D9.9	-1.26911	2.77321e-11	0.10583	0.978722	-0.0900359	0.999387
C05E11.3	0.868874	0.000485244	0.0200292	0.996229	0.414953	0.462533
C05E11.7	0.806291	0.0105232	0.181877	0.973566	0.342412	0.896119
C06G1.2	0.815462	1.78124e-15	-0.425176	0.00126064	0.098321	0.999387
C10A4.4	-1.25231	0.0128767	-0.526077	0.741303	-0.116717	0.999387
dct-1	-0.664872	1.13911e-09	-0.266952	0.0682973	-0.249387	0.164761
C16E9.1	-1.79851	0.00154398	0.284135	0.980234	-0.228877	0.999387
C18A11.1	0.689577	0.00729615	0.791938	0.00401785	0.590702	0.0717269
C26B9.2	0.687579	0.0245935	-0.0151531	0.996229	0.736347	0.0698498
C31H2.4	-0.661458	0.00862471	0.353553	0.397778	0.239712	0.906631
meg-4	-2.36489	5.87337e-09	-0.298024	0.911125	-0.22171	0.999387
fbxa-170	-2.17152	0.0284176	-1.0664	0.486997	-0.491437	0.999387
C39D10.7	-0.968203	1.21907e-58	-0.164841	0.0487177	-0.120747	0.253226
C39D10.8	-0.83474	5.15773e-08	-0.274365	0.297837	-0.364721	0.0651553
pks-1	-1.32965	9.71275e-12	-0.782927	0.000279941	-0.625471	0.00376659
C41G11.1	-0.705095	0.0139404	0.010649	0.996229	-0.248368	0.927182
C44C1.6	-1.62793	0.0026226	-0.0807181	0.994107	-0.262774	0.999387
C44E12.1	-1.12848	1.15515e-05	-0.291323	0.720293	-0.0881926	0.999387
C45B2.1	-2.45496	4.32719e-50	0.223217	0.485008	0.269876	0.198315
C45B2.8	-0.895348	0.00265595	-0.163464	0.973665	0.143648	0.999387
ets-9	0.689476	8.16601e-05	0.522419	0.0137703	0.293893	0.448633
dop-4	-1.94806	0.0153527	-1.54878	0.154642	-1.25153	0.356947
C53B7.3	-0.856819	1.40353e-05	0.653519	0.000566404	0.288617	0.482145
clec-86	1.75681	4.65364e-23	0.81288	2.52425e-05	0.651742	0.00241062
C54G7.1	1.56484	0.0385595	0.159919	0.994107	0.823955	0.872051
npr-8	1.15015	9.47303e-05	0.581423	0.254818	0.669542	0.14834
C56G3.2	1.6656	0.0397117	1.5994	0.216111	0.3869	0.999387
F02E8.4	-1.90707	2.91926e-15	-0.116737	0.982822	0.0873985	0.999387
fbxa-53	1.72127	0.000988401	0.590811	0.769185	0.101748	0.999387
F08F1.4	-1.88685	0.00136708	-0.531561	0.830755	-0.752397	0.472927
F10D7.3	-0.64434	0.000234086	0.460292	0.0138348	0.129611	0.999387
F13B9.2	0.717286	0.00195739	0.191031	0.916094	0.240681	0.933673
F13C5.3	1.09021	0.0122809	-0.113072	0.994107	-0.428521	0.959174
F14B8.4	-1.39898	1.35341e-05	-0.091221	0.994107	0.0507041	0.999387
F14H12.3	-1.08133	0.0045129	0.23008	0.941325	-0.0982853	0.999387
ent-5	-3.27245	5.77689e-08	-0.448807	0.820035	-0.150455	0.999387
F18E9.3	-1.8045	2.31728e-16	-0.139433	0.959373	-0.516563	0.0403544
F18E9.4	-0.666674	0.0148834	-0.10662	0.991368	-0.257366	0.936072
F21E9.2	0.733465	0.0361251	0.23515	0.949293	0.806288	0.120671
ilys-5	-1.45402	1.16778e-187	-0.994041	5.90615e-92	-0.862715	2.86524e-70
F25E2.3	-1.11663	1.81893e-09	-0.513837	0.0292804	-0.516642	0.0403647
mltn-13	0.628017	0.026169	-0.226723	0.918818	-0.032309	0.999387
F26A10.2	0.646685	6.38205e-22	-0.019418	0.994107	0.0677533	0.99458
F28B4.3	0.908305	1.48561e-81	0.101993	0.246797	0.0806928	0.572857
F35B3.4	-1.4421	1.82411e-59	0.00143498	0.996284	0.0174424	0.999387
F38B6.2	0.794697	0.00540928	-0.176965	0.973133	0.212038	0.999387
F38B6.3	1.83711	0.0495921	0.358514	0.991368	0.343464	0.999387
marg-1	-0.927179	1.54379e-06	-0.0873386	0.989965	0.00950708	0.999387
F47E1.4	-1.90563	3.17841e-05	0.0413526	0.994663	-0.28084	0.999387
F48E3.4	-1.27721	5.13416e-15	-0.134471	0.929995	-0.0402183	0.999387
F48E3.8	0.615899	0.0188854	0.200369	0.929426	0.242933	0.968514
tbc-16	0.807514	0.0328844	0.325983	0.889364	-0.206353	0.999387
F49E10.2	0.710258	1.4916e-12	-0.112164	0.841378	0.222688	0.28023
F52G3.5	1.09351	2.08376e-05	0.165817	0.978722	0.330881	0.863212
F53A9.1	0.871512	2.36698e-10	0.282905	0.254818	0.0744067	0.999387
F53A9.6	0.629041	4.68489e-05	0.44874	0.017255	0.144787	0.986779
F53B1.4	0.61823	2.85796e-41	-0.0664411	0.683637	-0.0368764	0.999387
F55A4.7	2.58921	0.0390716	0.0806511	0.996229	0.656458	0.999387
fbxa-190	1.3267	0.000145026	0.413601	0.757533	0.709815	0.233425
H02F09.3	2.48016	1.89434e-41	0.934301	4.65427e-05	0.879623	9.00625e-05
H11E01.2	-1.86857	1.60328e-06	0.223964	0.959373	-0.21803	0.999387
H11L12.1	-0.696483	0.00169805	-0.0532911	0.994107	-0.11823	0.999387
K06A9.1	0.999108	1.70156e-34	0.32282	0.00160311	0.0843076	0.991121
K09E2.3	-0.587968	6.2414e-16	-0.0467985	0.974117	-0.148221	0.240298
K09E3.7	-2.33388	0.0027817	0.265841	0.991368	-0.269225	0.999387
M02D8.5	-0.742408	0.00347158	0.146941	0.967763	0.067112	0.999387
M02D8.6	-1.05738	1.37048e-26	0.0937747	0.899286	0.120762	0.835681
clec-265	1.79829	2.01389e-141	0.929155	4.82594e-35	0.615751	1.58804e-15
endu-2	2.08548	0	1.06817	4.60586e-124	1.15252	4.54114e-141
M60.7	-0.638548	0.0169822	0.124107	0.98458	0.342026	0.771921
hrg-1	-0.770876	7.73631e-06	1.11355	6.50238e-18	1.63839	5.74791e-32
R04A9.6	-1.24331	0.00631607	-0.73617	0.32516	-0.420197	0.919863
R09F10.8	-2.66994	1.30263e-26	-0.260013	0.697433	-0.055779	0.999387
T04G9.7	-1.25169	1.33913e-09	-0.275563	0.643108	-0.130902	0.999387
ttr-30	-0.865947	1.66589e-06	-0.0779342	0.991368	-0.0596505	0.999387
ttr-59	-1.73172	5.13045e-22	0.0878091	0.980966	0.0721094	0.999387
T13C5.2	1.11387	0.025152	0.478915	0.881814	0.293123	0.999387
T13C5.6	0.616222	0.0316025	0.635556	0.0644347	0.260302	0.936709
cnp-3	-0.720774	6.60987e-13	0.0189178	0.994107	-0.0869381	0.999387
T25B2.2	-1.32205	4.00562e-12	-0.203291	0.809962	-0.119934	0.999387
T25G12.3	-1.19954	1.66683e-09	0.220996	0.746358	-0.207387	0.862252
hic-1	0.810642	0.029234	0.512352	0.475355	0.0366883	0.999387
Y34B4A.10	0.680118	6.45976e-20	0.0323622	0.992837	-0.212662	0.0700567
Y41G9A.5	-1.12321	1.49291e-08	0.0168666	0.995431	0.119265	0.999387
Y75D11A.3	-2.04494	0.00417772	-0.296403	0.979574	-0.23335	0.999387
Y102A11A.5	-0.613953	1.77648e-11	-0.186348	0.197086	0.0438308	0.999387
mam-1	0.749816	5.976e-08	-0.105847	0.951417	0.0172778	0.999387
ZK470.6	0.801232	3.17328e-08	-0.177751	0.794424	-0.191616	0.826795
ZK813.1	-2.90105	1.89316e-60	-0.307756	0.139051	-0.086355	0.999387
ZK813.2	-2.54966	1.79793e-18	-0.521894	0.158455	-0.521997	0.0972082
ZK813.3	-2.65292	5.30764e-42	-0.150768	0.889364	-0.187666	0.751062
nspc-1	1.61649	5.5861e-10	0.151586	0.979574	0.314577	0.861256
T24D3.2	-1.70718	0.000428946	-1.06045	0.0676371	-1.07008	0.0781924
nspc-2	1.78136	0.0045129	0.661414	0.84004	-0.0435793	0.999387
nspc-3	1.12698	0.000511876	-0.151957	0.991251	-0.246325	0.999387
nspc-4	1.88805	2.26032e-25	0.0495088	0.994107	-0.00776147	0.999387
ZK563.7	0.810338	0.0341157	-0.181376	0.982822	-0.208049	0.999387
nspc-6	3.1747	0.000301306	-0.531971	0.957001	0.513815	0.999387
F38G1.3	-0.628279	0.0307127	0.0090811	0.996229	-0.204856	0.999387
K01A12.4	-2.32557	0.0310297	0.7204	0.855784	0.0879897	0.999387
C53C11.5	0.590341	0.00928865	0.182925	0.916309	-0.0819622	0.999387
T23E7.6	-1.27687	0.00278632	0.377404	0.815609	0.267667	0.999387
C08A9.10	-1.45938	4.54348e-06	-0.0708348	0.994107	-0.0269731	0.999387
Y41G9A.10	-1.0177	0.00855726	-0.576857	0.311606	-0.205725	0.999387
F46C3.6	-1.05322	0.0475801	0.00761379	0.996284	-0.126178	0.999387
H29C22.1	-2.85537	6.15101e-07	-0.00884826	0.996229	0.0500954	0.999387
K10C2.8	-2.98258	2.73924e-07	0.483973	0.783998	0.280825	0.999387
F46G11.6	-0.708329	0.000780022	0.272543	0.600243	-0.0434116	0.999387
F07G6.10	-0.832282	5.80533e-07	0.0478358	0.994107	-0.00434598	0.999387
ZC449.7	-0.950334	0.0208595	0.0869199	0.994107	0.0043332	0.999513
ZK813.7	-2.43103	1.31937e-46	-0.288532	0.264691	-0.154081	0.902698
R07B1.13	0.784869	4.63001e-10	-0.051256	0.992978	0.132876	0.986016
F57C12.6	-3.53647	0.0178318	-0.125874	0.994107	-0.0174868	0.999387
T13C5.9	-0.875396	0.00973655	-0.405295	0.615777	-0.706455	0.146952
R04A9.9	-2.85674	7.29219e-05	-0.183581	0.993106	-0.205514	0.999387
C28G1.10	-0.782765	0.000373927	0.15131	0.955034	0.00877154	0.999387
F52D2.12	-0.954366	0.000168472	-0.0818994	0.992978	-0.0109636	0.999387
asm-3	0.880113	3.91772e-06	-1.71301	2.98428e-15	-2.07215	4.1867e-21
bcc-1	-0.802037	6.11853e-05	0.341184	0.222097	0.0907227	0.999387
cdh-5	0.889654	7.49233e-11	-0.207136	0.574858	0.125774	0.999387
ced-3	-0.648348	9.34035e-16	-0.0898578	0.820112	-0.0462234	0.999387
cpi-1	-0.641219	1.19231e-08	-0.00112055	0.997702	-0.240796	0.164584
col-33	0.66375	7.55924e-05	0.0498545	0.994107	0.0307137	0.999387
col-101	-2.10875	3.72661e-82	-0.5294	1.42198e-06	-0.426729	5.50019e-05
col-103	-0.67029	9.3096e-05	0.245002	0.553572	0.1608	0.976023
col-109	0.586561	2.78253e-62	-0.0826086	0.167037	-0.0534547	0.718836
col-111	0.683412	3.13399e-27	0.0595321	0.921529	-0.043602	0.999387
col-119	-2.23819	1.60904e-251	-0.404539	3.19803e-10	-0.244901	0.000250892
col-124	-0.684733	8.24955e-47	-0.116737	0.11986	-0.0469121	0.991024
col-127	-1.59386	0.0140476	0.198057	0.992978	-0.0816528	0.999387
col-128	-0.659324	1.98297e-05	0.257719	0.295465	0.411402	0.0371967
col-129	-0.93557	8.82357e-117	-0.117018	0.0418555	-0.0484848	0.898978
col-135	-2.87888	4.35548e-11	-0.311323	0.896901	-0.335005	0.908078
cpin-1	-0.668235	0.00114112	0.111551	0.976474	-0.227386	0.79216
cyb-2.1	-0.921088	1.33497e-18	-0.306717	0.0205215	-0.0992711	0.959174
dpy-9	-0.585296	1.17824e-19	0.150761	0.0920658	0.25885	0.000616827
ech-9	1.78706	2.24389e-05	1.4703	0.00651396	0.403315	0.999387
fbl-1	-0.855869	6.90889e-12	0.0546715	0.991368	-0.210655	0.393631
fem-3	-0.620162	0.000190889	-0.318608	0.196885	0.133454	0.994504
gln-5	-1.14735	1.77407e-26	-0.211786	0.239486	-0.171329	0.424617
gln-6	-1.07293	3.70417e-49	-0.185395	0.0692327	-0.0468472	0.999387
grd-3	-0.964405	2.88386e-12	-0.135199	0.871749	-0.273686	0.216486
grl-4	-0.930513	1.10795e-34	-0.0311312	0.992733	0.0703183	0.988343
grl-21	-2.56849	6.69477e-51	0.142267	0.856594	-0.163673	0.773429
hsp-12.3	-4.03013	5.42213e-14	-0.914605	0.0375124	-0.903492	0.0590639
lys-4	-4.78066	1.31327e-88	-1.73341	8.82817e-13	-1.59168	8.67354e-11
lys-5	-6.0587	0.000507305	-1.66928	0.0655926	-2.04905	0.0113974
lys-6	-4.68746	4.69392e-06	-1.05454	0.254818	-1.10566	0.287205
mex-5	-0.652125	1.19896e-27	-0.204844	0.00561839	0.0283757	0.999387
nas-6	0.752579	5.03322e-05	-0.0557264	0.994107	0.226327	0.858042
nas-14	0.912534	1.39752e-14	-0.122747	0.904565	0.0837248	0.999387
nhr-100	-0.5916	0.000626222	-0.274943	0.407462	-0.165866	0.947904
nhr-138	-1.04926	2.8579e-11	-0.454964	0.0181955	-0.393103	0.0594248
nlp-17	-0.700872	0.00836479	-0.234019	0.878257	0.142664	0.999387
nlp-20	-0.842883	7.2341e-17	-0.100462	0.869381	-0.203319	0.244302
pgp-1	-1.60836	3.51556e-73	-0.31151	0.00418864	-0.671139	1.7343e-14
phy-2	-0.721545	9.33006e-38	-0.0478111	0.929625	0.192206	0.00675501
parg-2	4.22961	4.29775e-20	2.07107	0.000866545	2.09027	8.94947e-05
puf-3	-1.06772	4.65592e-55	-0.322295	1.12814e-05	-0.0692553	0.93526
puf-7	-0.948671	6.36395e-16	-0.262403	0.141679	-0.0221386	0.999387
rme-2	-1.04093	2.94245e-44	-0.163533	0.163447	-0.0860033	0.852091
smf-3	-0.815347	0.00309787	-0.331132	0.648062	-0.509219	0.245865
snn-1	0.683947	0.00357071	-0.0133112	0.996229	0.0709618	0.999387
spp-7	1.09266	6.56695e-05	-0.115051	0.99194	0.0864005	0.999387
srd-7	1.07871	0.00179933	0.240485	0.961458	0.324358	0.993848
srd-14	-1.02486	0.00341518	0.770479	0.0562426	0.742683	0.0374834
tbx-36	-2.17807	0.000112778	-0.49665	0.812593	-0.314194	0.999387
vit-6	-2.29188	0	-0.426437	5.19677e-20	-0.293896	8.78007e-10
dmd-6	-0.738246	5.52205e-23	0.118737	0.500837	0.0760795	0.943982
B0513.4	-1.16843	4.30097e-15	-0.189725	0.708543	-0.152996	0.908078
C10C5.2	2.39976	1.0754e-11	1.39263	0.00123096	1.14137	0.0105287
C10C5.3	-2.29024	4.8402e-18	-0.344387	0.490297	-0.0515614	0.999387
C10C5.4	-0.97772	3.22931e-14	0.0463205	0.992978	0.0858527	0.999387
C10C5.5	-2.89417	9.33084e-06	-1.19579	0.08444	-1.04948	0.16332
C27B7.9	-2.80747	1.35365e-10	-0.167211	0.982822	0.204675	0.999387
cutl-27	0.911623	0.0456465	-0.227625	0.981346	-0.0936335	0.999387
C32H11.4	6.29564	0	5.25904	0	5.03348	0
C32H11.6	0.673376	0.0107764	-0.0475806	0.994107	0.25826	0.985603
C32H11.9	5.21497	1.18719e-102	1.09128	0.0010649	1.3761	0.000467276
dod-21	4.50434	8.22512e-14	1.77981	0.0340841	0.519152	0.999387
dod-24	3.3395	0	2.50655	0	2.44909	0
dct-19	4.8205	3.94121e-11	1.06956	0.489317	-0.184505	0.999387
ugt-21	-0.838489	5.1985e-07	0.739662	6.90142e-07	0.856656	1.93816e-09
C33A12.19	-1.11769	0.00164732	-0.316601	0.859183	-0.795001	0.0610549
C35D6.5	3.57292	0.029017	0.974825	0.927045	-0.222488	0.999387
C39E9.8	-0.729937	1.55913e-22	0.642418	3.59875e-20	0.592348	9.00663e-18
C46C2.5	-2.75833	0.00107647	-0.0658723	0.994107	-0.245617	0.999387
mam-2	0.711876	1.89958e-13	0.0385509	0.992978	-0.11766	0.926117
clec-198	1.57355	0.000147985	0.202821	0.991251	0.259605	0.999387
C53D6.7	-1.06858	6.55988e-12	0.00570084	0.996229	-0.0619164	0.999387
F02H6.2	-1.55638	0.00829825	-0.618414	0.702259	0.101521	0.999387
F02H6.4	-1.33151	0.00629033	0.0876484	0.994107	0.134687	0.999387
sqrd-1	-2.41011	5.05065e-33	1.35329	4.94199e-22	1.48124	5.70279e-25
F07C6.2	-1.11551	1.37843e-05	-0.652639	0.0461225	-0.622342	0.0700567
irg-4	3.96882	0	2.60195	2.42078e-275	2.41469	4.01629e-250
F11E6.3	-1.60414	1.0258e-240	-0.152635	0.0137921	-0.0901257	0.379697
gfat-2	-1.21451	7.57499e-54	-0.147253	0.310124	-0.0756827	0.954652
bed-3	0.647875	1.97776e-19	0.1188	0.553572	-0.0106237	0.999387
lhfp-4	0.969263	0.00147393	-0.457908	0.515973	-0.0899526	0.999387
trcs-1	-0.890888	3.70534e-29	-0.146804	0.332875	-0.0599072	0.999387
thn-2	-3.91675	5.34059e-40	-2.2634	3.00447e-30	-2.27244	2.01403e-29
F35G2.5	0.754465	0.00284971	-0.0109856	0.996229	0.124409	0.999387
hrg-4	-1.03152	0.000748336	0.989074	8.59898e-05	0.736348	0.0112668
hrg-6	-0.807829	0.0323022	-0.331582	0.837281	-0.547566	0.433049
clec-166	-3.29485	2.16151e-46	-2.12332	3.24311e-29	-1.90471	1.15492e-25
clec-169	-2.41948	9.29003e-27	-0.852343	0.000554039	-0.898275	9.78451e-05
F55B11.2	-1.35866	1.25269e-35	-0.184546	0.399526	0.00521103	0.999387
F55B11.3	-2.50791	3.92965e-27	-0.241434	0.737983	-0.0934419	0.999387
F55G11.4	3.53831	0	1.57596	2.93099e-121	1.88043	6.64417e-149
dod-22	1.3633	1.18954e-34	0.443186	0.00134198	0.345268	0.0452387
F55G11.6	5.24007	5.44163e-05	3.33504	0.014589	4.35983	0.00345657
F55G11.7	3.49629	3.19597e-06	0.290172	0.994107	0.931044	0.953976
F55G11.8	2.10349	4.02499e-180	1.45606	6.01867e-85	1.4317	4.20354e-79
F56H11.2	-0.728441	0.000437665	0.0779109	0.99194	0.167284	0.995922
F58G6.3	-1.16782	4.75163e-06	-0.0119156	0.996229	-0.518248	0.12298
F58G6.7	-1.09839	1.25715e-12	-0.445651	0.0174468	-0.372582	0.0749563
H01G02.1	-0.817218	1.22395e-07	0.109154	0.957203	0.0896456	0.999387
cbd-1	-1.01926	1.93611e-89	-0.238514	2.25726e-05	-0.00506971	0.999387
memi-3	-1.22276	4.84552e-24	-0.24991	0.188785	-0.0330545	0.999387
cyp-31A2	-0.793988	8.83597e-08	-0.142631	0.884659	-0.120595	0.999368
H25K10.1	0.951071	0.0077077	-0.22991	0.978722	-0.671122	0.356947
K08D8.4	2.39121	6.9361e-71	1.44176	5.36754e-25	1.45069	5.56685e-24
K10D11.2	3.02057	0.00156455	0.969224	0.779116	-0.332289	0.999387
K10D11.3	2.08715	5.99667e-11	1.45675	3.81365e-05	0.86413	0.0413612
K10D11.5	1.17783	9.43744e-22	0.47771	0.00230771	0.372181	0.0417355
K10D11.6	2.03305	7.24477e-26	0.777193	0.000836111	0.699524	0.00269871
R09E10.5	0.908257	0.00315417	0.418029	0.607209	0.263366	0.999387
T04A11.1	-1.90617	0.0406805	1.11063	0.293264	-0.185592	0.999387
lips-5	-0.6344	0.0189257	-0.114746	0.991251	-0.0648357	0.999387
T12G3.6	-1.92822	4.63689e-18	-0.131742	0.973637	-0.240247	0.780992
T23F6.2	-1.69066	0.000204747	-1.43504	0.00219337	-0.526888	0.843362
T23F6.5	-0.73892	0.00256103	-0.00695707	0.996229	0.106036	0.999387
VZK822L.2	0.864327	0.0379102	0.585152	0.477857	0.598218	0.524861
Y7A9D.1	1.17442	0.00466431	0.12575	0.994107	0.571478	0.746014
dlc-3	-1.36239	0.0407391	-0.0325725	0.996229	0.0649171	0.999387
Y11D7A.3	-0.616775	3.26485e-07	0.113334	0.880335	0.256398	0.137902
Y11D7A.7	-0.589565	0.0136648	-0.0606187	0.994107	-0.269274	0.759373
flh-3	-2.22897	0.000338861	-0.50377	0.85889	-0.0196446	0.999387
nmy-3	0.680843	1.05203e-05	0.035947	0.994107	0.093818	0.999387
Y37A1B.5	-1.16963	1.80881e-06	0.738581	0.0116663	0.641814	0.0475061
Y40H7A.11	-2.18665	0.00106776	-0.778177	0.607275	-1.00767	0.376939
Y43C5A.3	-0.683985	0.00706135	0.375564	0.334747	0.253093	0.876482
fbxa-215	-0.913132	2.38046e-16	-0.140571	0.728117	-0.0815042	0.999387
Y51H4A.8	-1.07641	2.64695e-06	0.0796525	0.992978	-0.259252	0.851541
pals-30	-3.59227	0.0216275	-1.34859	0.671236	-2.89868	0.116164
Y57G11B.5	-1.72436	3.00829e-17	-0.235567	0.722256	-0.138223	0.999387
aptf-2	-1.17088	0.0157677	-0.442081	0.820112	0.0130608	0.999387
ssu-2	-0.936778	0.0343345	0.192854	0.989965	0.288361	0.999387
Y73F4A.2	-0.68892	0.00289462	1.08626	6.25503e-10	0.826187	9.82632e-06
Y73F4A.3	-1.60426	0.00732493	-0.490088	0.844185	-0.221452	0.999387
Y105C5A.8	-1.98499	4.57653e-07	0.178129	0.978722	0.383114	0.737591
Y105C5A.13	1.73035	0.0314839	-0.793969	0.902501	-1.59488	0.288314
Y105C5A.24	-0.748994	4.35163e-05	-0.465583	0.0350432	-0.235281	0.738665
Y105C5A.25	0.829255	0.00773184	-0.159802	0.9825	-0.304671	0.927182
Y105C5B.5	-0.637198	0.000161423	0.166076	0.841616	0.163285	0.923187
Y105C5B.14	1.9578	0.00846876	0.86917	0.761288	0.54489	0.999387
Y105C5B.15	1.43727	3.16706e-79	0.561804	4.35997e-12	0.711108	6.34401e-19
bca-2	-0.845051	2.51684e-19	0.0380919	0.992733	0.086279	0.993648
ZK593.2	-1.15468	0.0119181	-1.03039	0.0728357	-0.704489	0.445426
ZK593.3	-3.21899	2.28977e-92	-1.48519	2.75563e-32	-1.58106	1.40485e-34
ZK596.1	1.0113	4.2426e-09	-0.281833	0.475703	-0.0191768	0.999387
lips-6	1.15451	0.0176273	0.331098	0.954783	-0.0287894	0.999387
ZK829.9	-1.15399	5.27557e-06	-0.178847	0.946785	0.287536	0.754872
ZK896.3	1.28747	0.00248076	0.875611	0.221973	0.575057	0.590034
ZK896.4	2.31823	4.88576e-25	1.52372	5.09044e-11	1.33437	4.82297e-09
clec-186	1.82716	1.31269e-150	0.919092	2.27058e-37	0.962318	2.62242e-40
F55G11.3	4.63571	0.0181524	2.5548	0.630301	3.28542	0.0039879
C06G3.3	-2.46346	0.00468703	-0.748425	0.840357	-0.111436	0.999387
C17H12.6	3.78455	9.13123e-111	2.7671	2.89067e-49	2.60237	9.15192e-45
xbx-4	-1.99481	0.0369968	-0.759419	0.815261	-1.15362	0.590722
C23H5.8	-1.92876	5.12882e-81	-0.785669	2.00816e-16	-0.929111	4.39706e-23
cht-3	-1.43229	5.29599e-17	-0.0390499	0.994107	-0.16461	0.908078
mesp-1	-1.06994	4.76243e-38	-0.194368	0.118739	-0.0702308	0.999387
C33H5.13	0.656511	0.00406053	0.530857	0.0692327	0.120605	0.999387
C34H4.1	1.38243	6.31617e-28	0.695169	6.72467e-07	0.656234	6.7711e-06
C35B1.4	-0.708396	2.64695e-06	-0.029434	0.994107	-0.0358541	0.999387
C42D4.3	-1.33588	1.56695e-83	0.0907671	0.697562	0.0183963	0.999387
perm-2	-1.39604	1.25315e-88	-0.19132	0.0466672	-0.0675683	0.976023
perm-4	-0.868469	1.00365e-53	-0.167764	0.0274528	-0.101068	0.408126
C45E5.4	-1.59256	0.00015518	0.51388	0.507039	0.162344	0.999387
ugt-24	1.17839	0.000190535	0.0282486	0.996229	0.0741832	0.999387
C50F7.9	2.85729	0.000220021	0.971422	0.745514	-0.0510084	0.999387
D2024.4	0.730426	2.61893e-05	-0.0963499	0.983158	0.113495	0.999387
F15E6.3	-2.33084	2.67392e-09	-1.5095	2.82737e-05	-1.72036	0.000174441
F15E6.4	-4.2922	6.50876e-06	-2.02979	0.00752317	-2.64301	0.000558505
F17E9.4	-1.52697	4.72769e-18	-0.0345028	0.994107	-0.051634	0.999387
F19C7.4	1.23621	1.79805e-07	0.307343	0.759859	0.516177	0.278868
F36A4.5	-2.05337	0.00781515	-0.459166	0.941355	-0.20946	0.999387
nspb-3	-1.74646	0.00672374	-0.0668639	0.994107	-0.757689	0.495921
nspb-1	-1.52185	0.000129365	0.355817	0.854209	-0.240409	0.999387
npr-27	1.11844	0.035537	0.200574	0.991446	0.245992	0.999387
F45E4.5	-1.89837	6.64607e-08	0.599093	0.237084	-0.17579	0.999387
clec-67	1.48073	7.76385e-80	0.668715	4.28485e-15	0.661939	4.7171e-14
nspb-6	-2.28589	9.13604e-07	0.345933	0.905383	-0.474987	0.673774
ugt-19	-0.71412	0.000452386	1.41976	2.31519e-18	1.22276	1.01496e-14
K08D10.9	-1.70766	4.15915e-05	-0.480071	0.615777	-0.59469	0.458734
K08D12.6	-2.00943	0	-0.0841703	0.270031	0.00368916	0.999387
oac-58	0.89053	0.00425461	0.0877958	0.994107	0.350873	0.826467
K11H12.3	3.4081	0.00148198	0.916572	0.766835	0.952565	0.727265
K11H12.4	4.18842	5.92962e-119	2.27456	2.24898e-46	2.36503	2.15848e-45
M04G7.3	-0.789537	0.00725805	0.241791	0.90969	0.104856	0.999387
M70.5	0.666644	0.00436742	0.00515725	0.996229	-0.0222267	0.999387
R07C12.1	-3.12042	1.48722e-07	-0.78188	0.395159	-1.5479	0.0113011
T11F8.2	-2.46441	0.00689355	-0.501032	0.973133	0.350666	0.999387
T12B3.2	-1.06961	0.000209017	0.185354	0.949988	0.296086	0.790393
T12B3.3	-0.749445	3.7133e-06	-0.171148	0.816117	-0.037245	0.999387
T21D12.12	-1.10104	7.48739e-10	0.0221583	0.994107	-0.362072	0.131665
T22D1.11	-1.06393	1.78417e-05	-0.153532	0.967974	-0.172045	0.999387
W03B1.5	-2.19868	0.012398	-0.483746	0.984034	0.58737	0.999387
W03D2.6	-1.99284	5.22426e-18	-1.00059	2.43558e-05	-0.981566	8.25937e-06
W03F8.6	-2.23524	1.70351e-06	-0.0830113	0.994107	-0.122931	0.999387
W08E12.2	-1.30118	6.37983e-10	1.29326	2.28856e-15	1.39063	1.84322e-17
W08E12.3	-1.25915	4.30034e-13	0.852445	8.67722e-08	0.954776	6.93608e-10
W08E12.6	0.920511	0.035986	0.291382	0.954783	0.142798	0.999387
W08E12.8	-0.866304	1.0641e-05	-0.651539	0.00213719	-0.300111	0.564655
W09G12.7	-1.01069	0.033475	-0.4751	0.810272	-1.23242	0.0646093
Y4C6B.2	-1.16296	7.78686e-06	-0.20297	0.917956	0.419127	0.395588
fmil-1	0.759488	0.00529416	0.0795449	0.994107	0.0611484	0.999387
best-20	-0.686647	0.00164732	-0.222519	0.83456	-0.0223698	0.999387
ugt-45	-0.882278	0.0013085	0.256896	0.808253	0.329894	0.671451
Y38C1AA.6	0.961725	0.00815053	-0.122971	0.992978	-0.0823394	0.999387
sqst-2	-1.15043	5.30832e-10	0.147136	0.919862	0.145323	0.999387
Y42H9AR.5	0.710464	0.0344793	0.38974	0.679898	-0.227385	0.999387
Y43B11AR.1	-0.61067	8.0628e-07	-0.0446229	0.992978	-0.227575	0.291236
clec-174	4.59734	1.2872e-83	3.18572	1.55207e-34	2.6108	1.76833e-28
clec-71	3.77475	2.57479e-81	1.13743	0.000124406	0.465407	0.473121
clec-72	1.31117	2.89125e-37	0.474126	0.000230838	0.485776	0.000413604
clec-74	3.6127	2.62345e-13	2.39496	4.07745e-06	1.80753	0.000126945
samt-1	0.772811	2.48452e-23	0.109798	0.681889	0.0638435	0.999387
clec-85	2.10354	1.85065e-201	1.05693	7.54612e-46	0.737272	3.36816e-23
clec-82	-2.76777	7.83457e-23	-1.50745	6.8151e-09	-1.17644	1.53013e-05
Y54G2A.11	-0.842036	1.72951e-48	-0.199384	0.00411265	-0.14321	0.107299
Y55F3AM.11	0.936983	8.72299e-05	0.613841	0.0508664	0.582122	0.0706302
Y55F3BR.2	0.612287	1.42375e-06	0.00850288	0.996229	0.0913229	0.999387
Y59E9AL.4	-1.40777	3.14379e-08	0.0018265	0.998124	-0.0977601	0.999387
mpst-5	2.20148	0.024966	-0.263184	0.994107	0.592548	0.999387
Y59H11AR.4	-1.30348	1.29712e-17	-0.296684	0.249091	-0.629456	0.0001161
daao-1	-1.43496	2.50044e-11	-0.173511	0.915117	-0.391293	0.325143
acp-6	-0.891945	6.36427e-34	0.0440383	0.976892	0.0638104	0.999368
acp-7	-0.993195	0.0077077	-0.170101	0.981346	-0.015223	0.999387
puf-11	-1.01592	2.83773e-41	-0.123878	0.48037	-0.0786842	0.925372
ZC416.2	-1.14879	0.0280464	-0.103989	0.994107	0.00521533	0.999513
K08B4.7	-0.904259	6.73121e-06	-0.0710041	0.992978	-0.34208	0.456954
Y54G2A.7	-1.04958	0.00157586	-0.941194	0.0126312	-0.732311	0.0996779
Y59E9AL.2	-0.624521	3.37862e-07	-0.0528328	0.991368	0.143037	0.822791
tag-244	1.26122	1.51592e-17	0.857927	1.52985e-07	0.484315	0.0131427
ZK381.8	-1.80695	4.2834e-05	-0.387954	0.835922	-0.0611833	0.999387
C18H7.11	2.09966	5.12561e-23	0.673874	0.015085	0.494372	0.137023
Y54G2A.49	0.962681	0.000652006	0.12825	0.991368	0.193987	0.999387
bus-2	-0.741296	0.0295128	-0.143123	0.991157	-0.224498	0.999387
K11H12.11	1.17755	3.19597e-06	0.122613	0.991251	0.118249	0.999387
F56C4.4	1.57301	0.0105424	0.812671	0.528914	0.0697293	0.999387
T28C6.10	-1.28034	0.0303723	0.0944292	0.994107	0.0380538	0.999387
R102.11	0.948817	3.38209e-06	-0.0410587	0.994107	0.213452	0.969437
C06E7.88	-0.858203	0.0399945	-0.367557	0.836917	-0.614388	0.43791
ZK822.8	-2.16772	0.00142139	-1.41586	0.0760596	-1.36469	0.0958023
Y46C8AM.1	-1.28178	0.0396986	-1.19874	0.165262	-1.12927	0.240298
chs-2	0.81242	1.6256e-14	-0.126309	0.822486	-0.197949	0.456954
col-17	0.632992	1.64485e-54	-0.0802121	0.330878	0.0981407	0.165688
col-20	-1.08426	1.13427e-121	-0.345595	9.43711e-13	-0.170865	0.00147149
col-36	-4.80732	0.0308951	1.18209	0.949293	0.035763	0.999513
col-39	-1.05312	1.2942e-108	0.0652898	0.693807	0.0894071	0.357544
col-68	0.758019	1.54707e-07	0.0571332	0.992978	0.0591235	0.999387
col-79	0.603639	5.84774e-19	-0.0336487	0.991251	-0.036738	0.999387
col-80	-2.20842	0	-0.276076	4.79214e-07	-0.103407	0.270511
col-81	-1.08005	1.67297e-127	-0.182215	0.000675312	-0.0684528	0.662285
dhs-8	-2.20005	1.03954e-08	1.97185	2.2744e-19	2.0403	1.30096e-19
dpy-10	-0.67139	1.05371e-17	0.19763	0.0549433	0.349967	7.54765e-05
egl-43	0.988939	0.000194327	0.0322743	0.994107	0.230937	0.996643
gcy-21	1.15152	0.019554	-0.262944	0.978722	0.178572	0.999387
gly-1	3.35304	9.68413e-24	0.641363	0.476778	0.610063	0.639938
gpd-1	-0.82126	1.37387e-23	-0.121144	0.60288	-0.091413	0.908078
gpd-4	-0.625005	1.82019e-13	-0.239226	0.0325352	-0.0536637	0.999387
gst-9	-1.00516	0.00507466	0.100135	0.994107	-0.351386	0.895861
gst-19	-1.49739	0.0179653	3.21367	2.32072e-20	3.24232	7.86246e-20
gst-35	2.24275	2.13684e-25	1.57932	4.42388e-12	0.920531	0.000358806
ins-4	0.837484	0.00697175	0.212522	0.953824	0.801653	0.0632929
kin-15	-1.1929	0.00112497	0.700694	0.140616	-0.11584	0.999387
kin-16	-1.05999	0.000454631	0.0648544	0.994107	-0.311177	0.829584
ldh-1	-0.868031	3.51003e-39	0.0202945	0.994107	-0.016312	0.999387
mex-1	-1.1243	7.56305e-54	-0.195276	0.0487744	-0.071163	0.957992
mex-6	-0.963465	2.16036e-41	-0.200864	0.0373213	-0.062086	0.999368
nas-27	0.594728	9.30133e-05	0.632159	4.5263e-05	0.30641	0.100687
nos-2	-1.54588	1.50741e-13	-0.313294	0.481445	-0.0902326	0.999387
pes-5	-0.97079	0.00900196	0.218989	0.959373	0.255548	0.999387
pqn-73	0.756759	0.00992094	-0.0646466	0.994107	-0.214621	0.999387
ptr-8	-1.56139	6.69197e-21	0.279772	0.279677	0.3012	0.227015
ptr-13	-0.732668	0.000123999	0.0349492	0.994107	-0.0657286	0.999387
puf-5	-1.43301	2.64656e-79	-0.215012	0.0269918	-0.0987984	0.705771
puf-6	-0.681778	2.15392e-08	-0.282353	0.094772	0.0274928	0.999387
sea-1	-3.19933	0.00161337	-0.969528	0.494884	-0.733845	0.809259
sri-40	-1.16462	0.00126651	0.133095	0.99194	0.280176	0.976023
tag-10	-0.629317	2.77979e-12	0.0861976	0.865387	0.334437	0.000458665
tdc-1	-0.736953	4.5152e-08	-0.208155	0.497771	0.00827067	0.999387
try-1	-1.9602	5.48016e-07	-0.447581	0.670138	0.122107	0.999387
tsp-10	-1.27394	4.90382e-20	-0.363076	0.0422119	-0.561614	0.00024076
unc-105	0.586508	0.00109589	0.049151	0.994107	-0.0561384	0.999387
wrt-10	-0.667066	4.66417e-22	0.205969	0.00989548	0.357899	1.24643e-06
B0334.6	0.709166	0.0210435	0.139142	0.991038	-0.273303	0.947529
B0457.2	-0.940819	1.34573e-05	0.190587	0.866887	0.174814	0.98153
C01G6.3	-1.20501	5.93131e-05	-0.125938	0.991368	-0.0446774	0.999387
C01G6.9	-1.44147	0.00210725	0.22547	0.978722	0.147684	0.999387
nspb-7	-1.85878	4.83807e-06	-0.230751	0.969479	-0.393937	0.819155
nspb-10	-1.72455	2.81678e-05	0.0437578	0.994376	-0.443448	0.752574
nspb-8	-1.03664	0.0137452	-0.410163	0.836249	-0.764571	0.139792
C04H5.7	-4.75775	0.0107794	0.516345	0.968818	-0.031201	0.999387
C05C10.5	-1.28906	1.23837e-43	-0.237733	0.0628505	-0.117339	0.759958
C05D12.2	-1.22657	0.000254841	-0.339317	0.84771	-0.23563	0.999387
C06C3.3	1.27208	0.00794824	0.672616	0.576974	0.185402	0.999387
C07E3.3	0.650315	2.69791e-10	0.267051	0.0656684	0.113166	0.947885
C08H9.15	-0.754232	1.77151e-05	0.163923	0.861611	0.0376166	0.999387
C18E9.7	0.692456	4.97377e-10	-0.177601	0.555848	-0.0977443	0.999387
C38C6.3	0.647654	7.27056e-09	0.107788	0.91016	0.173181	0.724269
DH11.2	-3.87475	5.40654e-88	-2.82914	3.55472e-52	-2.78494	1.86842e-48
E01G4.5	-1.43717	0.000678775	-0.15481	0.992733	-0.415783	0.912765
F01D5.1	1.81364	3.19886e-112	1.01169	2.34609e-34	0.932523	5.52178e-30
F01D5.2	2.39486	2.8979e-27	1.54555	6.96308e-12	1.12038	2.08892e-07
F01D5.3	2.21198	1.75199e-33	1.621	3.09523e-18	1.35404	9.332e-14
F07H5.8	0.695349	2.00056e-15	-0.322954	0.00416878	-0.165242	0.395491
F13D12.3	-1.16717	8.63495e-17	-0.581531	6.18705e-05	-0.111112	0.999387
F13D12.6	0.965718	1.03438e-125	0.294121	1.39214e-11	0.313459	4.78578e-13
F14E5.1	-1.26229	0.000281274	-0.376913	0.770107	-0.261081	0.999387
lips-10	-0.910917	1.24339e-21	1.09075	1.99218e-39	0.965303	5.88491e-32
F15A4.10	-2.90327	0.00614271	0.0854558	0.994107	-0.0357278	0.999387
F15D4.6	-0.859675	0.0423473	-0.0607354	0.994107	-0.0672969	0.999387
F22B5.4	-1.1974	1.36754e-09	0.426237	0.114036	0.20462	0.913788
F26C11.1	-0.943124	0.000863622	-0.847672	0.00413889	-0.313625	0.831105
asah-2	0.843658	2.43175e-19	-0.128563	0.732324	-0.128661	0.815818
mltn-1	-1.50301	6.98744e-68	-0.454042	1.49068e-07	-0.059598	0.999387
clec-64	1.33972	1.65939e-06	0.48319	0.429004	0.536735	0.413863
clec-65	0.902064	7.66183e-46	0.110146	0.50001	0.126266	0.387414
clec-66	2.41195	6.42286e-247	1.10778	9.93207e-50	1.01069	1.20509e-40
F35C5.12	-0.757522	0.022798	0.142632	0.9898	-0.281504	0.953976
F35C11.6	-0.701391	0.0056768	-0.415413	0.291588	-0.138787	0.999387
F35H8.2	-0.609519	0.000698491	-0.281235	0.395159	-0.0891578	0.999387
ugt-58	-0.720495	7.24067e-17	0.252899	0.0122775	0.259577	0.0107269
F42A8.1	-0.59039	1.63778e-05	-0.0610475	0.991368	0.0965922	0.999387
F43G6.3	-0.592344	0.00865043	-0.0660579	0.994107	0.0183455	0.999387
F43G6.7	-2.19218	0.000305711	-0.369019	0.949293	-0.0957928	0.999387
F43G6.10	-2.11895	0.00211911	-0.357393	0.963347	0.345675	0.999387
egg-3	-0.713564	2.27442e-08	-0.146038	0.784568	-0.0637386	0.999387
F46C5.10	-0.695884	3.9778e-12	-0.678144	1.51095e-11	-0.215489	0.169426
skpo-1	-0.84661	1.58871e-12	-0.0737282	0.978607	-0.110921	0.964319
F49E12.8	0.620525	0.0293541	-0.0686643	0.994107	0.0506504	0.999387
F54D5.5	-1.70919	7.34959e-06	-0.102691	0.994107	-0.233163	0.999387
btb-19	-0.655638	0.000436508	-0.162354	0.908943	0.0351357	0.999387
F57C2.4	-1.64444	0.00660602	0.603293	0.769185	-0.196209	0.999387
F59B10.4	-0.979754	0.00093813	0.403677	0.473902	0.350633	0.711966
K01C8.1	-3.57197	9.24767e-87	-2.09616	1.10568e-36	-1.32058	3.41059e-15
K01C8.2	0.7365	0.0395922	-0.28779	0.918818	0.219146	0.999387
K10H10.4	-2.4402	1.85582e-38	0.100253	0.973637	0.0779552	0.999387
M02G9.1	0.757169	1.16042e-20	-0.355297	0.000466576	-0.237083	0.054886
M02G9.2	0.614246	1.26717e-06	-0.276365	0.213786	-0.396004	0.0182207
lact-4	-1.12316	1.19141e-21	0.24555	0.125664	0.141843	0.816981
M28.8	2.03026	8.11297e-96	1.12354	5.57462e-28	0.515583	2.3515e-06
M195.2	0.6262	2.44021e-08	-0.168881	0.625698	-0.297852	0.0770649
arrd-11	-2.88851	0.035986	-0.378327	0.991368	-0.640949	0.999387
arrd-14	-0.767135	8.03952e-05	0.103562	0.976474	-0.0369926	0.999387
R06B9.5	-1.30894	0.000123745	-0.321255	0.837281	-0.426451	0.705771
chil-22	-0.637778	0.0146473	-0.164718	0.953824	-0.129344	0.999387
perm-1	-0.841188	1.11856e-14	-0.0095717	0.996229	-0.0705422	0.999387
plpr-1	0.670043	2.96107e-10	-0.30926	0.0466855	-0.130603	0.895393
cyp-13A4	-5.27199	0.0054073	-1.51539	0.62785	-1.73835	0.409102
cyp-13A5	-1.64102	8.09925e-07	0.311623	0.840357	-0.026454	0.999387
cyp-13A2	-0.606691	0.000936347	0.185516	0.796018	0.149852	0.999387
cht-2	0.715149	0.00029549	-0.363205	0.330055	-0.0263509	0.999387
T13H5.6	0.662004	0.00013055	0.260294	0.512801	0.251587	0.605484
ador-1	1.26909	0.00392378	-0.151693	0.992978	-0.339427	0.999387
cutl-15	0.602517	1.7102e-09	0.151511	0.613037	0.0264351	0.999387
T24B8.5	2.26339	1.37513e-96	0.0181772	0.994107	0.180233	0.651675
T26C5.4	-1.09049	1.00739e-05	0.194709	0.924708	-0.177243	0.999387
VF13D12L.3	-1.32503	3.93922e-50	-0.081957	0.896901	-0.142571	0.459544
mltn-3	0.883106	3.91432e-06	-0.805028	0.000230696	-0.663004	0.0145611
W02B12.1	1.06893	1.66563e-21	0.254422	0.169562	0.10596	0.999387
rhy-1	-1.56497	2.17154e-63	1.89071	3.51388e-140	2.04029	3.1061e-173
Y17G7B.8	0.656726	0.000341067	0.544837	0.0110657	0.2391	0.732886
clec-4	3.07292	1.11019e-185	0.288255	0.0760596	0.439059	0.0011565
nhr-234	1.43463	8.05112e-12	-0.0416083	0.994107	0.274204	0.882122
nhr-235	2.7797	0.00254575	0.477016	0.978722	0.970974	0.894801
nspe-2	-1.50497	0.0469118	0.611177	0.803317	0.438111	0.999387
hphd-1	-2.84219	7.64433e-68	-1.88754	2.43899e-30	-1.67145	7.91944e-24
Y39G8B.7	4.4094	1.9709e-24	0.20631	0.99194	-0.0504899	0.999387
Y39G8B.9	1.21655	4.43709e-15	0.270467	0.43009	0.269047	0.557339
Y48E1B.8	-0.905811	5.57136e-11	0.0204609	0.994107	-0.131498	0.976023
Y51B9A.8	3.95732	0.0119797	1.73469	0.553078	2.62359	0.719019
Y53C12B.7	-0.721984	0.00928963	0.239028	0.845285	0.284674	0.797437
Y53F4B.23	-1.70154	0.00179874	0.369928	0.888713	0.526124	0.691017
Y53F4B.39	-0.624918	2.10416e-17	0.419428	8.1757e-09	0.235576	0.00737936
npr-34	1.31663	0.0102398	-0.0574275	0.994107	0.412167	0.99458
Y54G9A.5	-0.648018	0.000311015	-0.120282	0.957203	-0.0788278	0.999387
Y62F5A.9	0.729798	0.0298014	-0.120335	0.992978	0.0861165	0.999387
nep-1	0.664684	3.51429e-27	-0.125886	0.312267	0.13244	0.323797
clec-60	-4.56608	1.09893e-32	-1.54217	1.00021e-11	-1.33037	1.40365e-07
clec-61	-2.97452	2.49101e-11	-2.94747	4.55001e-12	-1.83839	0.000172012
ZK669.3	-1.71867	1.63428e-07	-0.572589	0.253301	-0.258962	0.976023
ZK669.5	-0.623164	0.0157803	-0.140211	0.973637	-0.258592	0.879281
clec-143	3.75611	2.07518e-19	2.2117	1.54336e-07	2.43594	1.35666e-07
ZK1307.2	0.66186	0.00389284	0.33742	0.53425	0.267644	0.831346
ZK1320.3	0.605325	7.67728e-19	0.0964154	0.678472	0.087606	0.850856
B0034.1	-1.47726	2.62003e-09	0.145033	0.973133	0.00449928	0.999387
B0228.1	-0.938245	0.0100318	0.180904	0.974117	0.174219	0.999387
B0304.4	-0.595631	0.0183419	-0.386833	0.376825	-0.205329	0.976023
B0454.5	-1.33908	4.07278e-07	0.421658	0.308669	-0.117522	0.999387
B0454.6	-1.13193	2.23811e-18	-0.249971	0.27328	-0.431543	0.00463258
clec-2	7.38075	8.15198e-21	5.32744	1.19436e-05	3.81581	1.51003e-08
B0454.8	0.945721	0.0375165	-0.796208	0.397778	-0.948704	0.17584
C04G6.2	1.0885	9.21059e-36	-0.0934086	0.896915	-0.320467	0.00551398
fbxa-158	-1.64947	0.0284647	-0.929432	0.677647	-1.44998	0.137259
math-4	-0.879781	7.29987e-10	-0.0781872	0.980777	-0.318069	0.134372
math-14	-1.85219	0.000347307	-0.0810109	0.994107	-0.472757	0.881853
C16C8.4	-0.711355	9.0074e-05	-0.0680714	0.992978	-0.166303	0.96634
C17F4.3	-4.1443	9.1885e-16	-1.34283	0.00288307	-1.17613	0.0256124
fbxc-50	-1.40734	1.42725e-12	-0.151387	0.94691	0.103077	0.999387
C18H9.5	-1.47099	5.11841e-06	-0.407678	0.619717	-0.0912284	0.999387
C23H3.9	0.621108	4.93406e-17	-0.17466	0.145517	0.0686678	0.999387
pho-12	0.765789	0.00111232	0.128352	0.978722	0.104947	0.999387
C27D9.1	-0.76985	4.0063e-08	-0.171682	0.733349	-0.0476995	0.999387
C30G12.1	0.77755	0.000621028	-0.162522	0.959373	0.0372868	0.999387
fbxc-32	-2.50024	0.00408983	0.151667	0.994107	0.364769	0.999387
C34F11.8	-1.3872	0.00010253	0.480129	0.394382	0.0685531	0.999387
C41H7.1	0.883218	0.0135198	0.312729	0.889639	-0.164405	0.999387
clec-3	6.24927	7.78604e-130	4.71288	9.3294e-53	4.00515	1.72366e-45
C44B7.5	-1.43478	2.89967e-19	-0.0236247	0.994107	-0.14963	0.92939
oac-10	-1.96305	3.43459e-10	-0.105742	0.992837	-0.177464	0.999387
C50D2.1	0.808367	1.02418e-13	0.114637	0.875711	-0.0344149	0.999387
C52E2.5	0.776084	0.00542861	0.0713394	0.994107	0.234234	0.999387
C56E6.2	-1.07679	5.27775e-19	-0.463202	0.000345658	-0.338636	0.0341133
D1022.3	-1.95107	0.0200724	0.0704774	0.994724	-0.255352	0.999387
E04F6.6	-1.46625	1.14716e-13	0.736953	3.94024e-05	0.284296	0.456854
E04F6.8	-0.839521	9.4122e-06	-0.0346309	0.994107	-0.413659	0.132383
E04F6.9	-0.773792	1.3589e-10	-0.146319	0.743256	-0.189734	0.573048
EEED8.3	-1.57493	4.24914e-15	-0.316709	0.409386	-0.225588	0.770279
F07E5.7	1.21979	0.0123004	0.427529	0.86477	0.260359	0.999387
dct-5	-1.63383	3.28917e-17	0.017955	0.995431	0.0335699	0.999387
F12E12.1	-2.6864	0.00269356	-0.283235	0.991368	-0.293052	0.999387
F18A1.7	-1.10502	2.68309e-29	-0.26985	0.033641	-0.114679	0.825028
nep-10	0.700785	0.0223905	0.0211288	0.996229	0.141595	0.999387
F22E5.1	1.66593	2.3297e-24	1.20422	1.85343e-12	0.863155	1.27337e-06
F22E5.17	-2.02885	0.00228003	-0.590959	0.788982	0.108547	0.999387
F23F1.2	1.19312	5.45051e-15	-0.143042	0.933171	-0.211707	0.755213
F23F1.6	-1.28347	6.80684e-08	-0.140119	0.975593	0.028758	0.999387
F23F1.7	-1.46974	2.76505e-05	0.107549	0.992978	-0.02984	0.999387
F26G1.2	-0.977753	1.55169e-06	-0.38106	0.233052	0.431515	0.131773
skpo-3	-1.39466	1.97819e-62	-0.0628395	0.94892	-0.169362	0.16581
F40H3.2	-2.24135	1.35491e-08	0.198939	0.972947	-0.0338628	0.999387
F41G3.3	0.58601	0.000710937	-0.114251	0.965972	-0.295882	0.475461
F41G3.10	-0.824556	2.94181e-07	-0.291052	0.239486	-0.198678	0.770188
fbxa-182	-1.33314	1.53687e-12	0.0147247	0.996229	-0.312838	0.409419
F42G2.5	-0.824967	0.0073058	-0.00913261	0.996229	-0.335404	0.857897
ceh-86	1.73354	0.0264665	-0.502354	0.957203	0.0363003	0.999387
decr-1.1	-2.41838	3.90445e-23	-0.160665	0.940695	-0.0251364	0.999387
msra-1	-2.76066	0	-2.16345	1.34168e-238	-2.06728	4.32215e-223
btb-6	-5.91568	0.00122781	-1.311	0.62785	-0.604769	0.999387
btb-7	-2.47406	0.0497187	0.80014	0.924084	0.462171	0.999387
ceh-83	-1.88246	0.000375719	-0.259218	0.979574	-0.0147626	0.999387
F45D11.1	3.00874	1.89623e-10	-2.83866	0.00157811	-1.10072	0.592803
F46F5.7	0.809866	0.0221729	0.0541858	0.994107	0.285524	0.999387
F54D10.7	-2.5735	2.98311e-05	-0.085688	0.994107	-0.284108	0.999387
F54D10.8	1.9241	8.2899e-22	0.0107125	0.996229	-0.556245	0.175052
tag-234	0.6678	0.000149411	0.163845	0.908943	0.118772	0.999387
lips-14	-3.14112	1.32422e-05	-0.116853	0.994107	-0.453842	0.999387
H41C03.1	-0.775608	1.85688e-09	-0.249484	0.200011	-0.0285986	0.999387
H43E16.1	1.70132	2.60489e-78	1.59082	3.33609e-63	1.11543	1.90654e-34
K02E7.6	1.87627	8.37408e-15	0.10611	0.992733	0.101523	0.999387
ephx-1	0.658378	8.67497e-14	-0.0142937	0.994107	0.0210156	0.999387
K07E1.1	-1.91459	6.41851e-77	0.298979	0.00972204	0.212079	0.112772
sdz-24	-1.87689	6.67688e-104	-0.850366	2.91746e-25	-0.875098	1.47084e-27
clec-88	-1.24393	1.48231e-35	-0.250175	0.0682973	-0.0798761	0.999387
dos-2	0.843225	0.00107709	-0.12737	0.989033	0.334534	0.826795
M151.3	-2.94928	0.00693005	-0.576139	0.961458	-0.243531	0.999387
M151.7	-2.55374	5.68082e-10	-0.326085	0.885727	0.178016	0.999387
clec-43	-2.61362	0.00884908	-0.782748	0.850205	-0.714289	0.992468
lips-17	-1.79846	4.97731e-17	-0.225381	0.782539	-0.262576	0.61135
math-37	1.26016	1.32408e-06	-0.00194298	0.998426	0.226463	0.999387
mmaa-1	-2.18406	2.59552e-207	-1.34812	1.01552e-92	-1.13826	1.1744e-67
T05A7.1	-1.94369	2.50197e-11	0.221075	0.916094	0.354583	0.578758
fut-6	1.15626	7.36257e-12	0.630198	0.00140302	0.513634	0.0221861
T06D4.1	-1.8904	4.01941e-10	0.241729	0.91601	0.212463	0.999387
bath-46	1.3297	2.13022e-05	-0.0970733	0.994107	0.15677	0.999387
math-38	-2.47257	0.0112658	-1.02658	0.810272	-1.62542	0.493492
bath-26	-0.994473	0.0395841	-1.183	0.0206375	-0.643836	0.591124
T14B4.8	1.05049	0.0098697	0.351075	0.896093	0.331045	0.999387
T19D12.3	2.95901	0.0342335	1.39907	0.737983	1.61834	0.752574
T19D12.4	2.05275	8.95347e-156	1.08377	2.11061e-40	0.831426	1.8369e-25
T19D12.10	-1.99432	0.0402123	-0.325186	0.991368	-0.167508	0.999387
T24E12.1	-2.82408	0.030555	0.273387	0.993106	-0.51217	0.999387
T24E12.5	1.13506	0.00800711	-0.110285	0.994107	-0.0877046	0.999387
blos-4	-0.63268	0.0198965	-0.0955458	0.992733	0.00424248	0.999387
T25D10.1	0.65311	1.29421e-06	0.643784	3.56389e-06	0.219196	0.559038
T25D10.4	0.740528	6.0002e-10	0.264055	0.189177	0.162854	0.768086
plpp-1.2	-0.941013	6.68798e-15	-0.334974	0.0365784	-0.350815	0.0263168
W06B4.1	-0.963128	4.27041e-17	-0.213605	0.316187	-0.0921733	0.999387
W07E6.3	-1.04229	0.0471477	-0.100376	0.994107	-0.118862	0.999387
W07E6.5	-0.754754	0.0140954	-0.14997	0.979574	-0.0402883	0.999387
clec-125	2.61346	7.56265e-06	-0.294745	0.991251	0.844586	0.802796
W10G11.3	-1.53323	0.0395857	-0.744606	0.692808	-0.749076	0.613327
spsb-2	-1.66377	4.68685e-21	-0.0766582	0.991251	-0.119727	0.999387
Y49F6C.8	-1.87589	0.000520872	0.137933	0.994107	-0.213936	0.999387
Y51H7C.3	-0.782163	0.00841456	-0.276987	0.849878	-0.149933	0.999387
Y57G7A.1	0.80991	0.000330439	-0.11731	0.988198	-0.13577	0.999387
lgc-27	0.690013	1.27838e-14	-0.140626	0.566429	0.0956209	0.976023
ZK177.1	-2.50702	0.000621591	0.510585	0.891155	0.355217	0.999387
mlt-7	-0.730189	7.17112e-22	0.127011	0.445838	0.0258025	0.999387
cblc-1	-1.76513	1.8091e-69	-1.12938	2.68167e-32	-0.966342	1.17569e-22
ZK1290.10	1.26674	0.000176666	0.552675	0.469204	0.179448	0.999387
F14D2.15	-0.689411	0.0297479	-0.195136	0.950149	0.182508	0.999387
F10C1.9	-1.56934	2.48799e-15	-0.207387	0.807529	-0.181775	0.947215
C17F4.12	-2.0223	1.99145e-17	-0.801266	0.00288307	-0.799051	0.00295511
F59A6.12	-2.72763	0.000562666	0.589998	0.85271	-0.416327	0.999387
E01G4.7	-0.667541	0.00439184	0.630386	0.00540308	0.800374	0.000136452
Y62F5A.12	-0.716173	0.000272814	-0.0167986	0.996229	0.0377512	0.999387
szy-4	-0.765246	2.7012e-14	-0.287791	0.0262231	-0.0178686	0.999387
ZC239.22	-1.76292	0.00216935	-0.559527	0.848229	-1.18604	0.186629
Y25C1A.14	-3.94842	0.00348233	-0.16107	0.994107	-0.34013	0.999387
ZK1127.13	-0.731516	0.000436573	-0.085271	0.991368	-0.117987	0.999387
F27E5.9	1.4982	2.80764e-06	1.55218	2.4088e-05	0.666334	0.193423
linc-72	-2.25568	1.23674e-05	-0.0609167	0.994107	-0.0324145	0.999387
linc-107	-2.89075	0.041454	-1.56138	0.447508	-2.21286	0.311197
C06A1.12	-0.599761	0.0108936	-0.432009	0.232458	0.116497	0.999387
ZK250.13	-0.768305	0.00107381	-0.192729	0.916094	-0.0949462	0.999387
F54H5.14	0.649974	0.00868679	0.16084	0.961458	-0.320181	0.724672
T14B4.19	-0.624572	0.000317301	0.0983694	0.967787	0.180228	0.912896
chs-1	-0.74412	1.37707e-12	-0.289469	0.031182	0.0157236	0.999387
col-7	-2.70919	5.16282e-180	-0.13893	0.379324	-0.0895323	0.822791
col-46	-0.588287	3.37618e-05	0.243934	0.254267	0.362119	0.0538546
col-61	0.642726	0.00348681	0.0313369	0.994107	-0.10505	0.999387
col-62	-2.62697	1.58115e-178	-0.13653	0.407168	-0.136425	0.339785
cyb-2.2	-0.954892	3.41571e-28	-0.185389	0.198483	0.0194972	0.999387
fkb-7	-0.706931	0.0112928	0.0647338	0.994107	0.191931	0.999387
gna-2	-0.97852	2.42559e-13	-0.128712	0.884659	-0.00586068	0.999387
hsp-70	-1.2695	3.54581e-34	0.123648	0.701771	-0.312967	0.0110638
klp-15	-0.68315	5.94027e-15	-0.160032	0.349478	-0.00960733	0.999387
lin-41	-0.685906	1.96995e-17	-0.144272	0.363853	-0.0368474	0.999387
mei-2	-0.962848	1.0855e-22	-0.231042	0.110937	-0.00736511	0.999387
mex-3	-0.73542	3.16988e-34	-0.17476	0.0282352	-0.0725059	0.84396
mgl-2	-0.822773	0.00251875	-0.0234271	0.995431	-0.351831	0.698887
nhr-73	-2.81797	1.50961e-05	0.40213	0.896527	0.0596953	0.999387
nhr-74	-1.545	1.26025e-05	0.656728	0.0740144	0.95947	0.00535664
nhr-113	-1.39547	0.000561619	0.280902	0.908503	0.218507	0.999387
nlp-12	-0.872164	1.77762e-13	-0.0631014	0.982822	-0.153485	0.786646
pqn-26	0.813874	2.82435e-18	-0.281164	0.0381242	-0.0928692	0.997482
pqn-72	-0.960696	3.40682e-27	-0.039334	0.991382	-0.0954488	0.912211
ptr-17	0.654203	0.000419917	0.134995	0.954783	0.128171	0.999387
src-2	0.757289	2.18271e-05	0.112966	0.972947	-0.0700174	0.999387
taf-11.2	-0.938996	0.000142646	-0.130304	0.978722	0.0254402	0.999387
trt-1	-0.671837	0.000568554	0.0764397	0.992391	-0.211521	0.859532
twk-1	-0.730173	0.000350918	-0.0703447	0.992978	-0.190539	0.953976
C15A11.7	-1.19663	5.14617e-11	0.218997	0.647966	0.0399608	0.999387
2022-03-03	-0.976623	1.17912e-14	-0.243333	0.26365	-0.0518134	0.999387
pals-6	-1.26799	0.00217728	-0.645525	0.33523	-0.408017	0.912765
clec-87	-1.46782	1.00773e-111	-0.261738	0.000269798	-0.0746989	0.854806
fipr-22	0.886398	0.000144686	0.181803	0.930251	-0.173656	0.999387
bgnt-1.8	-1.25004	0.00993214	-0.266318	0.97306	-0.424531	0.988117
mce-1	-0.87841	5.87574e-16	0.0513337	0.99112	-0.0230176	0.999387
DY3.8	-1.10036	2.01656e-11	-0.0487087	0.994107	-0.0566256	0.999387
E03H4.4	2.61407	0.00214782	-0.876071	0.936343	-2.46464	0.216397
E03H4.8	2.49193	3.82066e-38	1.0261	1.12016e-05	0.5046	0.126893
clec-17	2.84895	1.30831e-63	1.39212	9.46972e-13	1.34413	8.44944e-11
F16C3.2	-0.829323	1.89182e-05	-0.248987	0.621021	-0.0721676	0.999387
F29C6.1	-0.762019	5.018e-09	-0.0834978	0.967553	-0.0599575	0.999387
F33H2.8	-0.747269	0.0110228	0.211181	0.924084	-0.109252	0.999387
F35C12.3	-0.769152	1.15797e-05	-0.551988	0.00370232	-0.171669	0.969026
oac-19	0.635028	0.00192271	0.0448058	0.994107	-0.145714	0.999387
F36D1.8	1.28523	0.000359572	-0.857508	0.169572	-0.355597	0.992468
F36H2.3	0.69862	1.82108e-07	0.00933652	0.996229	-0.0645709	0.999387
scrm-6	0.777549	0.00176962	-0.00538062	0.996229	-0.201979	0.999387
fip-6	0.618244	0.000197405	0.323842	0.237626	0.445798	0.0542574
F55D12.1	-1.38555	1.29763e-05	-0.142071	0.989718	-0.263936	0.976023
F55H12.3	0.746322	5.8089e-12	0.342072	0.0141251	0.194659	0.457218
F55H12.4	-1.5439	1.59987e-63	-0.0225417	0.994107	-0.174312	0.240298
oac-34	-1.56625	0.0288548	0.255851	0.991251	0.431266	0.999387
F58H10.1	1.03389	1.03404e-18	0.324815	0.0682352	0.302999	0.13249
F59C6.11	1.04509	0.000117131	0.541605	0.186393	0.715447	0.0539911
H16D19.3	-2.70295	0.0266326	-0.19545	0.994107	0.0347633	0.999387
K07A1.6	-3.2716	5.4749e-11	-0.100543	0.994107	-0.0219366	0.999387
R06C1.4	1.11813	3.88978e-59	-0.0614069	0.936343	-0.110248	0.673774
cpg-3	-1.27975	9.62276e-45	-0.352456	0.000548681	-0.0926536	0.925417
R11A5.3	-2.56051	0.000229267	-0.437417	0.91601	-0.863914	0.458844
T02G6.5	-3.47436	0.0222777	-1.47547	0.541031	-0.465675	0.999387
T04D3.5	-0.849431	0.0100861	-0.230525	0.9415	0.0374088	0.999387
T05F1.2	-1.07931	9.70342e-25	-0.235251	0.145786	-0.0832525	0.999387
T05F1.9	3.87218	1.5237e-19	2.78661	3.19966e-10	2.4408	1.52442e-10
T05F1.11	-0.813683	0.00108375	-0.732283	0.00791013	-0.57867	0.0642042
T07D10.3	-2.35142	1.81893e-09	-0.209976	0.967787	-0.282475	0.999387
T24D1.3	-1.0838	1.70903e-21	-0.171376	0.529578	-0.00797406	0.999387
har-2	-0.686646	1.59072e-05	-0.0852573	0.980234	-0.0508294	0.999387
T27F6.1	0.660058	0.0297125	0.187268	0.964501	-0.14706	0.999387
ssp-37	-2.97538	0.000144129	-0.424972	0.953824	-1.03843	0.230381
W02D9.6	-2.87255	2.64111e-07	-0.400998	0.853215	-0.286814	0.999387
W02D9.7	-2.71963	4.85834e-13	-0.703033	0.118153	-0.504365	0.324679
W04A4.2	0.969368	4.64748e-11	0.0729201	0.991368	0.11896	0.999387
W04A8.2	-0.846018	0.00327902	0.128539	0.991251	-0.152805	0.999387
Y52B11A.8	-1.23173	1.6428e-14	0.138696	0.902501	0.200202	0.684189
Y106G6D.6	-1.78986	2.80619e-05	-0.23308	0.966375	-0.139258	0.999387
ZC247.2	0.70644	5.52842e-06	-0.0437543	0.994107	0.108662	0.999387
ZC434.3	0.752799	3.33058e-13	-0.19779	0.314447	0.0818747	0.999387
kri-1	0.944508	0.00431477	0.932581	0.00723768	0.504057	0.463361
cutl-8	0.623817	0.00571835	-0.0415686	0.994107	-0.176876	0.999387
clec-91	-1.44246	3.77168e-23	-0.205327	0.577739	-0.03337	0.999387
ZK1025.2	-1.78568	5.79961e-05	-0.5558	0.583778	-0.868535	0.161362
ZK1025.3	-1.13826	1.99715e-66	-0.125662	0.280951	-0.118819	0.438275
ZK1025.4	-1.79646	8.48969e-13	-0.193446	0.910089	-0.0567253	0.999387
ZK1025.8	-1.23662	0.000162908	-0.323194	0.806409	-0.233516	0.999387
nhr-245	-1.66206	0.0116706	0.47055	0.904784	-0.0788588	0.999387
F46A8.1	-1.56374	0.0390785	-0.639842	0.884659	-0.529694	0.999387
rga-6	0.877966	0.0165931	0.585429	0.397778	0.0364008	0.999387
C01G8.1	-1.31699	8.73549e-54	-0.274575	0.00666959	-0.0323022	0.999387
C06A5.8	-0.746385	4.68344e-05	-0.21649	0.719947	0.0295226	0.999387
ugt-25	-0.775213	1.73122e-12	0.22603	0.199584	0.443211	0.000158916
ugt-26	0.714016	4.27233e-08	-0.289011	0.193019	-0.188511	0.745466
kca-1	-0.712761	4.71275e-10	-0.243377	0.176861	-0.0657804	0.999387
tiam-1	0.591866	0.00251544	-0.122545	0.967787	0.00759703	0.999387
delm-2	4.11924	1.2932e-05	0.726036	0.91192	0.135681	0.999387
acd-1	1.71309	6.19724e-14	1.25693	3.40903e-07	0.879027	0.0014143
acd-2	-1.08368	0.0266294	0.199044	0.990776	-0.248094	0.999387
C30F12.4	-0.656216	3.64601e-06	-0.00128613	0.997854	-0.00784329	0.999387
C30F12.5	-0.843709	6.48533e-21	0.0888055	0.879903	-0.0449865	0.999387
tyr-4	-0.658539	7.32734e-16	0.285508	0.00162357	0.277256	0.0028037
C46H11.2	-1.01157	1.40709e-09	-0.000146253	0.999795	-0.416221	0.0390246
C46H11.7	0.594984	4.196e-05	-0.397686	0.054604	-0.40152	0.0471255
acdh-1	-6.6501	1.77229e-06	-4.52345	0.00567284	-3.62837	0.0546024
uri-1	-0.618853	5.72247e-08	-0.291235	0.055664	-0.23172	0.21617
E01A2.5	-0.614557	0.0238411	-0.0451847	0.994107	-0.326375	0.698528
F49D11.3	-2.20115	1.56342e-05	-0.838175	0.270842	0.0825328	0.999387
F49D11.6	-2.14421	2.18022e-32	-0.282089	0.345524	-0.122102	0.999387
egg-5	-0.791963	4.00241e-10	-0.140581	0.809247	0.0605855	0.999387
T06A4.1	0.707291	2.05102e-09	-0.107973	0.91601	0.29562	0.129038
egg-4	-0.682966	4.07478e-09	-0.237691	0.198991	-0.0268618	0.999387
W01B11.6	-1.8424	1.91941e-36	-0.688594	2.49374e-06	-0.402952	0.023543
W03D8.7	-1.83527	0.0302491	0.151485	0.994107	0.330395	0.999387
ule-1	-2.45371	7.02044e-19	-0.410512	0.329857	0.0884317	0.999387
W03F11.5	-0.864704	0.0219971	-0.326102	0.848229	0.0605166	0.999387
W05F2.3	-1.28494	5.88689e-66	-0.278701	0.00106336	-0.160401	0.156747
Y18H1A.8	1.31605	0.0035465	-0.164766	0.992978	-0.321439	0.999387
Y18H1A.11	0.632431	0.039093	0.231455	0.933138	-0.0586517	0.999387
Y23H5B.8	-1.68753	0.00743627	-0.640115	0.741066	0.116248	0.999387
fpn-1.1	0.622672	1.42775e-10	0.281846	0.0265198	0.230172	0.141442
ugt-31	2.34488	2.39547e-28	0.529282	0.12432	0.413886	0.365117
Y44E3A.1	-0.75282	0.000539525	-0.228102	0.834672	-0.437202	0.247801
Y48G1A.2	-1.07356	9.57522e-14	-0.155865	0.817946	-0.0597117	0.999387
Y51F10.2	-1.02289	8.97355e-26	-0.205826	0.199584	-0.0387494	0.999387
Y65B4BR.1	0.774462	2.06695e-05	-2.04884	2.4339e-22	-1.41111	2.63419e-11
Y71F9B.1	-0.876724	8.40727e-07	0.391967	0.0683801	0.28884	0.347879
Y71F9B.13	-0.996967	1.50458e-12	0.48052	0.000992703	0.306559	0.105172
Y71G12B.2	1.6336	0.00617998	0.746076	0.672703	0.709311	0.822456
Y71G12B.18	3.16425	9.19377e-105	0.58677	0.00230771	0.147666	0.997482
ZC308.4	-1.86955	2.22277e-16	-0.211665	0.862394	-0.116472	0.999387
Y71G12B.33	0.7853	0.00928495	0.442251	0.465575	0.181695	0.999387
Y47G6A.32	1.06719	0.0386571	0.0822203	0.994107	-0.0420569	0.999387
B0205.13	-1.63116	0.000419279	-0.548621	0.554008	-0.745824	0.272271
K09H9.8	-1.21667	1.98351e-08	0.100874	0.98935	-0.277357	0.677135
Y47G6A.33	-0.961097	8.44977e-13	-0.33847	0.0595838	-0.213481	0.446816
F30A10.14	-1.75703	0.0090348	-0.0310415	0.996229	0.176489	0.999387
bah-1	-1.48176	1.91552e-32	0.0406808	0.993106	-0.12184	0.976023
maf-1	-0.642458	0.014101	0.0960595	0.991368	-0.04512	0.999387
F27D4.8	-1.08928	0.0236189	-0.318123	0.953824	-0.427633	0.919863
Y48G1C.13	-2.59268	0.0352187	-0.321374	0.99371	-0.123784	0.999387
Y48G8AL.16	0.742549	0.00172781	-0.0483312	0.994107	-0.0617307	0.999387
Y39G10AR.32	-0.657766	0.00121492	0.161128	0.916094	-0.18306	0.957992
linc-30	-2.00729	0.00612807	0.146719	0.994107	-0.124542	0.999387
cdc-25.3	-2.82505	1.53768e-05	-0.234289	0.979574	0.174495	0.999387
ced-11	0.668453	0.00470506	0.163936	0.957225	0.0661738	0.999387
cpg-1	-1.18471	1.44538e-127	-0.292553	1.5548e-08	0.037823	0.999387
col-8	-2.72457	1.41115e-231	-0.726343	5.38427e-24	-0.424546	2.38296e-10
col-88	0.634671	1.15216e-30	-0.15897	0.0413771	-0.0970668	0.489761
col-95	-3.0113	3.58697e-16	0.0154061	0.996229	-0.396569	0.531491
col-96	-1.19942	2.90705e-29	-0.188856	0.376827	-0.15151	0.592803
col-98	-0.709508	0.000170525	0.301628	0.420959	0.145176	0.999387
dpy-17	-1.5459	0.000138417	-0.833015	0.0814319	-0.756883	0.254293
ech-6	-2.00588	0	-0.771481	2.52309e-65	-0.748646	2.54137e-62
flp-15	-0.626244	5.75572e-05	-0.126738	0.921529	-0.247716	0.499213
gar-2	0.667852	0.00289832	0.0289437	0.994107	0.100334	0.999387
nas-1	-1.38002	9.91673e-06	-0.0205506	0.996229	-0.130955	0.999387
nhr-6	0.938645	5.06447e-05	0.310997	0.688514	0.468019	0.261889
pal-1	-0.60242	9.0391e-08	-0.0659529	0.978722	0.13617	0.784842
pie-1	-0.69267	6.11386e-12	-0.197263	0.263563	-0.04881	0.999387
ptr-19	0.939033	4.76634e-06	0.0284527	0.994107	0.16896	0.999387
sip-1	-0.926477	1.83432e-79	-0.182145	0.00209397	-0.11987	0.11108
tbx-9	-2.6123	0.000155853	-0.0315612	0.996229	0.0900928	0.999387
tsp-2	1.29676	0.00616229	0.610053	0.653934	0.931443	0.288215
C14B1.2	-0.658602	1.20355e-05	0.014333	0.995431	-0.0248253	0.999387
C14B1.9	-0.739582	2.05612e-13	-0.114638	0.807297	-0.0382976	0.999387
C28A5.1	-0.597581	0.00147616	-0.235548	0.670055	0.100274	0.999387
C40H1.2	-1.12027	0.000180076	-0.497047	0.356104	-0.334398	0.848163
C40H1.7	-1.5672	1.50089e-13	-0.545316	0.0695313	-0.982206	2.58393e-06
C40H1.8	-1.85203	2.11685e-39	0.304945	0.115302	0.26336	0.244302
C40H1.9	-5.09243	0.0121199	-0.147916	0.994107	-2.16222	0.324679
D2045.8	1.30317	4.45974e-28	0.834011	7.08038e-11	0.475922	0.00123063
D2045.9	0.625899	3.80497e-05	0.0815547	0.980234	0.126293	0.999387
F11F1.1	-1.07946	0.000123427	0.170289	0.967787	-0.269271	0.904008
cyp-13A11	-4.41047	0.0349247	-2.61356	0.23134	-3.21168	0.163577
cyp-13A12	1.00847	1.68505e-05	-0.670975	0.0611486	-1.09278	0.000158985
F53A2.1	0.828274	0.0170626	-0.15814	0.9898	0.281672	0.999387
cpar-1	-0.724459	2.35805e-05	-0.146581	0.91192	0.054204	0.999387
K03H1.5	0.594077	2.20066e-08	0.113508	0.854209	0.0643878	0.999387
tyr-2	-1.93969	7.82246e-202	0.295317	2.44761e-06	0.184688	0.00802861
M03C11.1	0.902421	0.00848726	0.0372677	0.994107	-0.00890514	0.999387
M88.4	0.84887	0.000218705	-0.112994	0.99112	-0.0400998	0.999387
T03F6.4	-0.864695	2.29624e-06	0.281595	0.494884	-0.224888	0.724687
T04A8.7	-0.623108	2.1443e-15	-0.00990787	0.994107	-0.116472	0.609825
aldo-1	-0.646031	1.7256e-43	0.159478	0.00526687	0.215403	3.60335e-05
rmd-1	-1.01668	1.04015e-32	-0.192094	0.159152	-0.139815	0.490554
T07A5.1	-0.857212	5.27728e-08	0.0754034	0.989965	-0.294619	0.221861
T16G12.1	0.948674	8.98765e-47	0.367922	7.13611e-07	0.108466	0.601469
T16G12.8	-2.13231	0.00112467	-0.131646	0.994107	-0.12671	0.999387
Y37D8A.19	-2.19139	3.26616e-37	-0.12028	0.940044	-0.21211	0.601469
clec-163	4.27399	0.000114078	5.98979	0.00158763	3.3589	0.00107139
Y39E4B.5	-0.633433	0.000272486	-0.111539	0.964586	-0.00447206	0.999387
Y45F3A.8	1.00704	4.68627e-05	0.216223	0.923971	0.20288	0.999387
fbxa-128	1.71604	1.41465e-07	0.895543	0.0372957	0.285507	0.999387
ztf-29	-1.38164	0.0140328	0.53129	0.7175	0.347158	0.999387
lron-13	0.923472	0.00396562	-0.368421	0.766835	0.218327	0.999387
scav-2	-0.618863	2.30056e-09	0.179524	0.352282	0.13729	0.716918
fbxa-37	0.879271	0.00326778	0.330752	0.770107	0.147107	0.999387
ZC84.1	1.3256	4.38294e-12	-0.246666	0.73107	0.151103	0.999387
dos-1	-0.751978	0.00307712	-0.783259	0.00591599	-0.550307	0.112854
ZK512.7	-1.49086	1.02342e-30	-0.139712	0.826266	-0.337988	0.0282345
E03A3.1	1.11927	0.00116779	-0.143399	0.99194	0.0945776	0.999387
ZK637.6	-0.921545	1.04187e-07	-0.141563	0.92897	-0.0745395	0.999387
egg-1	-1.28742	7.83179e-68	-0.307373	0.000124253	-0.114387	0.486411
rpia-1	-0.585086	7.97174e-17	-0.077036	0.837281	-0.0428287	0.999387
cpg-2	-1.10672	5.66005e-119	-0.265006	2.12993e-07	-0.0323842	0.999387
B0280.7	0.879048	1.2034e-09	0.139291	0.917956	0.136888	0.999387
BE0003N10.3	-0.676958	0.0263169	0.506622	0.141575	0.114151	0.999387
tyr-1	-1.07936	2.33892e-18	0.363617	0.0054134	0.116978	0.95782
wht-1	1.02479	3.89102e-08	0.231325	0.777966	0.306541	0.599426
C05D11.5	-0.936001	0.000106826	-0.187589	0.933138	-0.28421	0.800028
C06E1.7	0.845021	0.00165142	0.32237	0.757644	-0.251534	0.956896
C06E8.5	-2.64033	8.35049e-71	0.103905	0.929426	-0.250224	0.151239
C13G5.2	-0.763049	1.10126e-06	-0.122395	0.937342	-0.0550452	0.999387
[truncated: 61 more rows]

## Sheet: Fig6d 6mA independent genes
Supplementary information Table S1. Differentially expressed genes in the RNA-seq analysis, related to Fig. 5, Fig. 6, Supplementary information, Fig. S6.
[truncated: 55 more rows]

[truncated: 1 more sheets: FigS6j up genes with 6mA]
