# Supplementary material for: A novel N6-Deoxyadenine methyltransferase METL-9 modulates C. elegans immunity via dichotomous mechanisms
Source: Cell Res. 2023 Jun 5;33(8):628–39. doi: 10.1038/s41422-023-00826-y (PMC10397248; doi:10.1038/s41422-023-00826-y)
Supplement: Supplementary file 8 — Supplementary information, Table S2 [file 41422_2023_826_MOESM8_ESM.xlsx]

## Sheet: FigS6b metl-9 dependent up
Supplementary information Table S2. Gene ontology analysis of the differentially expressed genes or 6mA-modified genes, related to Supplementary information, Fig. S6.
ID	Description	GeneRatio	BgRatio	pvalue	p.adjust	qvalue	geneID	Count
GO:0045087	innate immune response	46/200	293/9582	4.92638e-28	3.72927e-25	3.66108e-25	crn-2/lys-3/lys-8/src-2/C25D7.5/fipr-22/C55A6.7/F11D11.3/F16H6.10/clec-62/F44G3.10/F55G11.7/comt-2/ZK228.4/fbxa-105/C14C6.5/C33H5.13/C49G7.10/gst-38/lys-1/lys-2/clec-41/C32H11.4/dod-24/F01D5.1/F01D5.3/irg-4/clec-66/irg-5/dct-17/cld-9/dod-22/F55G11.8/K08D8.4/clec-186/irg-1/C17H12.6/pals-23/C34H4.1/irg-2/clec-86/F56D2.5/K12H4.7/endu-2/T19D12.4/T24C4.4	46
GO:0098542	defense response to other organism	50/200	415/9582	4.97446e-25	7.01946e-23	6.89111e-23	crn-2/lys-3/lys-8/src-2/C25D7.5/fipr-22/C55A6.7/F11D11.3/F16H6.10/clec-62/F44G3.10/F55G11.7/comt-2/ZK228.4/rga-6/fbxa-105/C14C6.5/C33H5.13/C49G7.10/gst-38/lys-1/lys-2/pgp-5/clec-41/C32H11.4/dod-24/F01D5.1/F01D5.3/irg-4/clec-66/irg-5/dct-17/cld-9/F55G11.4/dod-22/F55G11.8/K08D8.4/clec-186/irg-1/C17H12.6/pals-23/C34H4.1/irg-2/clec-86/F56D2.5/K12H4.7/endu-2/T19D12.4/T24C4.4/clec-71	50
GO:0009607	response to biotic stimulus	50/200	416/9582	5.56364e-25	7.01946e-23	6.89111e-23	crn-2/lys-3/lys-8/src-2/C25D7.5/fipr-22/C55A6.7/F11D11.3/F16H6.10/clec-62/F44G3.10/F55G11.7/comt-2/ZK228.4/rga-6/fbxa-105/C14C6.5/C33H5.13/C49G7.10/gst-38/lys-1/lys-2/pgp-5/clec-41/C32H11.4/dod-24/F01D5.1/F01D5.3/irg-4/clec-66/irg-5/dct-17/cld-9/F55G11.4/dod-22/F55G11.8/K08D8.4/clec-186/irg-1/C17H12.6/pals-23/C34H4.1/irg-2/clec-86/F56D2.5/K12H4.7/endu-2/T19D12.4/T24C4.4/clec-71	50
GO:0043207	response to external biotic stimulus	50/200	416/9582	5.56364e-25	7.01946e-23	6.89111e-23	crn-2/lys-3/lys-8/src-2/C25D7.5/fipr-22/C55A6.7/F11D11.3/F16H6.10/clec-62/F44G3.10/F55G11.7/comt-2/ZK228.4/rga-6/fbxa-105/C14C6.5/C33H5.13/C49G7.10/gst-38/lys-1/lys-2/pgp-5/clec-41/C32H11.4/dod-24/F01D5.1/F01D5.3/irg-4/clec-66/irg-5/dct-17/cld-9/F55G11.4/dod-22/F55G11.8/K08D8.4/clec-186/irg-1/C17H12.6/pals-23/C34H4.1/irg-2/clec-86/F56D2.5/K12H4.7/endu-2/T19D12.4/T24C4.4/clec-71	50
GO:0044419	biological process involved in interspecies interaction between organisms	50/200	416/9582	5.56364e-25	7.01946e-23	6.89111e-23	crn-2/lys-3/lys-8/src-2/C25D7.5/fipr-22/C55A6.7/F11D11.3/F16H6.10/clec-62/F44G3.10/F55G11.7/comt-2/ZK228.4/rga-6/fbxa-105/C14C6.5/C33H5.13/C49G7.10/gst-38/lys-1/lys-2/pgp-5/clec-41/C32H11.4/dod-24/F01D5.1/F01D5.3/irg-4/clec-66/irg-5/dct-17/cld-9/F55G11.4/dod-22/F55G11.8/K08D8.4/clec-186/irg-1/C17H12.6/pals-23/C34H4.1/irg-2/clec-86/F56D2.5/K12H4.7/endu-2/T19D12.4/T24C4.4/clec-71	50
GO:0051707	response to other organism	50/200	416/9582	5.56364e-25	7.01946e-23	6.89111e-23	crn-2/lys-3/lys-8/src-2/C25D7.5/fipr-22/C55A6.7/F11D11.3/F16H6.10/clec-62/F44G3.10/F55G11.7/comt-2/ZK228.4/rga-6/fbxa-105/C14C6.5/C33H5.13/C49G7.10/gst-38/lys-1/lys-2/pgp-5/clec-41/C32H11.4/dod-24/F01D5.1/F01D5.3/irg-4/clec-66/irg-5/dct-17/cld-9/F55G11.4/dod-22/F55G11.8/K08D8.4/clec-186/irg-1/C17H12.6/pals-23/C34H4.1/irg-2/clec-86/F56D2.5/K12H4.7/endu-2/T19D12.4/T24C4.4/clec-71	50
GO:0006952	defense response	50/200	419/9582	7.76861e-25	8.4012e-23	8.24758e-23	crn-2/lys-3/lys-8/src-2/C25D7.5/fipr-22/C55A6.7/F11D11.3/F16H6.10/clec-62/F44G3.10/F55G11.7/comt-2/ZK228.4/rga-6/fbxa-105/C14C6.5/C33H5.13/C49G7.10/gst-38/lys-1/lys-2/pgp-5/clec-41/C32H11.4/dod-24/F01D5.1/F01D5.3/irg-4/clec-66/irg-5/dct-17/cld-9/F55G11.4/dod-22/F55G11.8/K08D8.4/clec-186/irg-1/C17H12.6/pals-23/C34H4.1/irg-2/clec-86/F56D2.5/K12H4.7/endu-2/T19D12.4/T24C4.4/clec-71	50
GO:0006955	immune response	50/200	422/9582	1.08159e-24	1.01518e-22	9.96614e-23	crn-2/lys-3/lys-8/src-2/C25D7.5/fipr-22/C55A6.7/F11D11.3/F16H6.10/clec-62/F44G3.10/F55G11.7/comt-2/ZK228.4/rga-6/fbxa-105/C14C6.5/C33H5.13/C49G7.10/gst-38/lys-1/lys-2/pgp-5/clec-41/C32H11.4/dod-24/F01D5.1/F01D5.3/irg-4/clec-66/irg-5/dct-17/cld-9/F55G11.4/dod-22/F55G11.8/K08D8.4/clec-186/irg-1/C17H12.6/pals-23/C34H4.1/irg-2/clec-86/F56D2.5/K12H4.7/endu-2/T19D12.4/T24C4.4/clec-71	50
GO:0002376	immune system process	50/200	423/9582	1.20695e-24	1.01518e-22	9.96614e-23	crn-2/lys-3/lys-8/src-2/C25D7.5/fipr-22/C55A6.7/F11D11.3/F16H6.10/clec-62/F44G3.10/F55G11.7/comt-2/ZK228.4/rga-6/fbxa-105/C14C6.5/C33H5.13/C49G7.10/gst-38/lys-1/lys-2/pgp-5/clec-41/C32H11.4/dod-24/F01D5.1/F01D5.3/irg-4/clec-66/irg-5/dct-17/cld-9/F55G11.4/dod-22/F55G11.8/K08D8.4/clec-186/irg-1/C17H12.6/pals-23/C34H4.1/irg-2/clec-86/F56D2.5/K12H4.7/endu-2/T19D12.4/T24C4.4/clec-71	50
GO:0050829	defense response to Gram-negative bacterium	13/200	107/9582	3.1302e-07	2.36956e-05	2.32623e-05	C55A6.7/lys-1/lys-2/pgp-5/dod-24/irg-4/dct-17/F55G11.4/dod-22/irg-1/irg-2/endu-2/T19D12.4	13
GO:0009617	response to bacterium	15/200	168/9582	2.14275e-06	0.000135172	0.0001327	C55A6.7/lys-1/lys-2/pgp-5/dod-24/irg-4/irg-5/dct-17/F55G11.4/dod-22/irg-1/irg-2/endu-2/T19D12.4/clec-71	15
GO:0042742	defense response to bacterium	15/200	168/9582	2.14275e-06	0.000135172	0.0001327	C55A6.7/lys-1/lys-2/pgp-5/dod-24/irg-4/irg-5/dct-17/F55G11.4/dod-22/irg-1/irg-2/endu-2/T19D12.4/clec-71	15
GO:0010951	negative regulation of endopeptidase activity	9/200	86/9582	7.20478e-05	0.0041954	0.00411868	T01D3.6/ZC84.1/ZK287.4/C04E6.12/C10G8.3/F30H5.3/R12A1.3/Y55F3BR.2/E01G6.1	9
GO:0010466	negative regulation of peptidase activity	9/200	87/9582	7.89306e-05	0.00426789	0.00418985	T01D3.6/ZC84.1/ZK287.4/C04E6.12/C10G8.3/F30H5.3/R12A1.3/Y55F3BR.2/E01G6.1	9
GO:0045861	negative regulation of proteolysis	9/200	89/9582	9.43637e-05	0.00426916	0.00419109	T01D3.6/ZC84.1/ZK287.4/C04E6.12/C10G8.3/F30H5.3/R12A1.3/Y55F3BR.2/E01G6.1	9
GO:0007155	cell adhesion	10/200	110/9582	9.58728e-05	0.00426916	0.00419109	cdh-5/cdh-9/crb-1/hmr-1/vab-3/zig-2/syg-2/K03H1.5/R09E10.5/fmil-1	10
GO:0022610	biological adhesion	10/200	110/9582	9.58728e-05	0.00426916	0.00419109	cdh-5/cdh-9/crb-1/hmr-1/vab-3/zig-2/syg-2/K03H1.5/R09E10.5/fmil-1	10
GO:0052548	regulation of endopeptidase activity	9/200	97/9582	0.000183798	0.00772972	0.00758838	T01D3.6/ZC84.1/ZK287.4/C04E6.12/C10G8.3/F30H5.3/R12A1.3/Y55F3BR.2/E01G6.1	9
GO:0098742	cell-cell adhesion via plasma-membrane adhesion molecules	5/200	27/9582	0.000209262	0.00833745	0.00818499	cdh-5/cdh-9/crb-1/hmr-1/zig-2	5
GO:0051346	negative regulation of hydrolase activity	9/200	105/9582	0.000334852	0.0126742	0.0124424	T01D3.6/ZC84.1/ZK287.4/C04E6.12/C10G8.3/F30H5.3/R12A1.3/Y55F3BR.2/E01G6.1	9
GO:0052547	regulation of peptidase activity	9/200	107/9582	0.000385471	0.0138953	0.0136412	T01D3.6/ZC84.1/ZK287.4/C04E6.12/C10G8.3/F30H5.3/R12A1.3/Y55F3BR.2/E01G6.1	9
GO:0051336	regulation of hydrolase activity	12/200	201/9582	0.00101657	0.0349793	0.0343397	T01D3.6/ZC84.1/ZK287.4/C04E6.12/C10G8.3/tiam-1/F30H5.3/tbc-16/ephx-1/R12A1.3/Y55F3BR.2/E01G6.1	12
GO:0098609	cell-cell adhesion	6/200	58/9582	0.00125863	0.0414255	0.040668	cdh-5/cdh-9/crb-1/hmr-1/zig-2/syg-2	6
GO:0007156	homophilic cell adhesion via plasma membrane adhesion molecules	4/200	24/9582	0.00141031	0.0444836	0.0436702	cdh-5/cdh-9/hmr-1/zig-2	4
GO:0043086	negative regulation of catalytic activity	9/200	132/9582	0.00174502	0.0528391	0.0518729	T01D3.6/ZC84.1/ZK287.4/C04E6.12/C10G8.3/F30H5.3/R12A1.3/Y55F3BR.2/E01G6.1	9
GO:0097501	stress response to metal ion	4/200	27/9582	0.00221823	0.0645846	0.0634036	lys-3/pgp-7/F53A9.1/pgp-5	4
GO:0044092	negative regulation of molecular function	9/200	146/9582	0.00346262	0.0970815	0.0953063	T01D3.6/ZC84.1/ZK287.4/C04E6.12/C10G8.3/F30H5.3/R12A1.3/Y55F3BR.2/E01G6.1	9
GO:0030162	regulation of proteolysis	10/200	180/9582	0.00443051	0.119782	0.117592	T01D3.6/ZC84.1/ZK287.4/C04E6.12/C10G8.3/F30H5.3/R12A1.3/Y55F3BR.2/E01G6.1/F56D2.5	10
GO:0016540	protein autoprocessing	3/200	17/9582	0.00490814	0.128119	0.125777	grd-11/wrt-6/grd-2	3
GO:0036499	PERK-mediated unfolded protein response	3/200	23/9582	0.0116625	0.28479	0.279582	Y58A7A.5/gst-38/clec-67	3
GO:0140467	integrated stress response signaling	3/200	23/9582	0.0116625	0.28479	0.279582	Y58A7A.5/gst-38/clec-67	3
GO:0006030	chitin metabolic process	2/200	10/9582	0.0174706	0.400766	0.393438	chs-2/cht-4	2
GO:0110155	NAD-cap decapping	2/200	10/9582	0.0174706	0.400766	0.393438	C37H5.14/M01G12.9	2
GO:0050830	defense response to Gram-positive bacterium	5/200	73/9582	0.0180046	0.400868	0.393538	lys-1/lys-2/pgp-5/irg-5/clec-71	5
GO:0090630	activation of GTPase activity	3/200	28/9582	0.0199946	0.416301	0.408688	tiam-1/tbc-16/ephx-1	3
GO:0007160	cell-matrix adhesion	2/200	11/9582	0.0210628	0.416301	0.408688	K03H1.5/R09E10.5	2
GO:0093002	response to nematicide	2/200	11/9582	0.0210628	0.416301	0.408688	pgp-5/pgp-6	2
GO:1990169	stress response to copper ion	2/200	11/9582	0.0210628	0.416301	0.408688	lys-3/pgp-5	2
GO:0006022	aminoglycan metabolic process	4/200	51/9582	0.0214475	0.416301	0.408688	chs-2/F36D1.8/cht-4/lys-2	4
GO:0006026	aminoglycan catabolic process	2/200	12/9582	0.0249324	0.449376	0.441159	cht-4/lys-2	2
GO:1901071	glucosamine-containing compound metabolic process	2/200	12/9582	0.0249324	0.449376	0.441159	chs-2/cht-4	2
GO:1990170	stress response to cadmium ion	2/200	12/9582	0.0249324	0.449376	0.441159	pgp-7/pgp-5	2
GO:0006984	ER-nucleus signaling pathway	3/200	31/9582	0.0262169	0.453947	0.445646	Y58A7A.5/gst-38/clec-67	3
GO:0032269	negative regulation of cellular protein metabolic process	9/200	203/9582	0.0263853	0.453947	0.445646	T01D3.6/ZC84.1/ZK287.4/C04E6.12/C10G8.3/F30H5.3/R12A1.3/Y55F3BR.2/E01G6.1	9
GO:0051248	negative regulation of protein metabolic process	9/200	204/9582	0.0271229	0.456267	0.447924	T01D3.6/ZC84.1/ZK287.4/C04E6.12/C10G8.3/F30H5.3/R12A1.3/Y55F3BR.2/E01G6.1	9
GO:0005975	carbohydrate metabolic process	11/200	276/9582	0.0298826	0.491763	0.482771	lgx-1/C33G3.4/F11A5.5/oac-19/cht-2/C06E1.7/F48E3.8/oac-58/cht-4/parg-2/klo-2	11
GO:0016485	protein processing	5/200	88/9582	0.0366683	0.588262	0.577506	grd-11/wrt-6/nep-1/nep-10/grd-2	5
GO:0010332	response to gamma radiation	2/200	15/9582	0.0380777	0.588262	0.577506	cyp-14A5/parg-2	2
GO:0046688	response to copper ion	2/200	15/9582	0.0380777	0.588262	0.577506	lys-3/pgp-5	2
GO:0031589	cell-substrate adhesion	2/200	17/9582	0.0480008	0.712482	0.699454	K03H1.5/R09E10.5	2
GO:0110154	RNA decapping	2/200	17/9582	0.0480008	0.712482	0.699454	C37H5.14/M01G12.9	2
GO:0006040	amino sugar metabolic process	2/200	18/9582	0.0532759	0.73327	0.719861	chs-2/cht-4	2
GO:0022612	gland morphogenesis	2/200	18/9582	0.0532759	0.73327	0.719861	lys-8/B0507.1	2
GO:0048732	gland development	2/200	18/9582	0.0532759	0.73327	0.719861	lys-8/B0507.1	2
GO:1905905	pharyngeal gland morphogenesis	2/200	18/9582	0.0532759	0.73327	0.719861	lys-8/B0507.1	2
GO:0043547	positive regulation of GTPase activity	3/200	43/9582	0.0601176	0.812662	0.797802	tiam-1/tbc-16/ephx-1	3
GO:0006534	cysteine metabolic process	2/200	20/9582	0.0643997	0.840527	0.825158	cbs-1/mpst-5	2
GO:0046686	response to cadmium ion	2/200	20/9582	0.0643997	0.840527	0.825158	pgp-7/pgp-5	2
GO:0046839	phospholipid dephosphorylation	2/200	22/9582	0.0762212	0.975246	0.957413	T13C5.6/plpr-1	2
GO:0006897	endocytosis	7/200	177/9582	0.0772982	0.975246	0.957413	lrx-1/ptr-16/ptr-19/unc-41/C06B8.7/crp-1/M03E7.4	7
GO:0050769	positive regulation of neurogenesis	2/200	24/9582	0.0886644	0.999861	0.981579	vab-3/tiam-1	2
GO:0010038	response to metal ion	4/200	82/9582	0.092016	0.999861	0.981579	lys-3/pgp-7/F53A9.1/pgp-5	4
GO:0051604	protein maturation	5/200	115/9582	0.0925648	0.999861	0.981579	grd-11/wrt-6/nep-1/nep-10/grd-2	5
GO:0009225	nucleotide-sugar metabolic process	2/200	26/9582	0.101658	0.999861	0.981579	ger-1/parg-2	2
GO:0043087	regulation of GTPase activity	3/200	55/9582	0.107011	0.999861	0.981579	tiam-1/tbc-16/ephx-1	3
GO:0030968	endoplasmic reticulum unfolded protein response	6/200	160/9582	0.118037	0.999861	0.981579	col-109/ger-1/T13C5.6/Y58A7A.5/gst-38/clec-67	6
GO:0008038	neuron recognition	2/200	29/9582	0.122039	0.999861	0.981579	zig-2/syg-2	2
GO:0000096	sulfur amino acid metabolic process	2/200	31/9582	0.13613	0.999861	0.981579	cbs-1/mpst-5	2
GO:0008037	cell recognition	2/200	31/9582	0.13613	0.999861	0.981579	zig-2/syg-2	2
GO:0010212	response to ionizing radiation	2/200	32/9582	0.143305	0.999861	0.981579	cyp-14A5/parg-2	2
GO:0030865	cortical cytoskeleton organization	2/200	33/9582	0.150559	0.999861	0.981579	hmr-1/crp-1	2
GO:0051172	negative regulation of nitrogen compound metabolic process	11/200	375/9582	0.160963	0.999861	0.981579	egl-43/his-24/T01D3.6/ZC84.1/ZK287.4/C04E6.12/C10G8.3/F30H5.3/R12A1.3/Y55F3BR.2/E01G6.1	11
GO:0051345	positive regulation of hydrolase activity	3/200	67/9582	0.164046	0.999861	0.981579	tiam-1/tbc-16/ephx-1	3
GO:0009069	serine family amino acid metabolic process	2/200	35/9582	0.165274	0.999861	0.981579	cbs-1/mpst-5	2
GO:0051052	regulation of DNA metabolic process	2/200	35/9582	0.165274	0.999861	0.981579	his-24/parg-2	2
GO:0006575	cellular modified amino acid metabolic process	4/200	103/9582	0.168219	0.999861	0.981579	T19H12.6/gst-35/gst-38/W03F9.4	4
GO:0090598	male anatomical structure morphogenesis	5/200	142/9582	0.175556	0.999861	0.981579	nhr-25/ptr-16/ptr-19/vab-3/grd-2	5
GO:0018996	molting cycle, collagen and cuticulin-based cuticle	4/200	105/9582	0.176408	0.999861	0.981579	nhr-25/ptr-16/ptr-19/bed-3	4
GO:0019932	second-messenger-mediated signaling	2/200	37/9582	0.180228	0.999861	0.981579	ced-11/cng-1	2
GO:0006023	aminoglycan biosynthetic process	2/200	38/9582	0.187781	0.999861	0.981579	chs-2/F36D1.8	2
GO:0042303	molting cycle	4/200	108/9582	0.188941	0.999861	0.981579	nhr-25/ptr-16/ptr-19/bed-3	4
GO:0006749	glutathione metabolic process	3/200	72/9582	0.190028	0.999861	0.981579	T19H12.6/gst-35/gst-38	3
GO:1901136	carbohydrate derivative catabolic process	3/200	72/9582	0.190028	0.999861	0.981579	C33G3.4/cht-4/lys-2	3
GO:0006379	mRNA cleavage	1/200	10/9582	0.190253	0.999861	0.981579	R06C1.4	1
GO:0006657	CDP-choline pathway	1/200	10/9582	0.190253	0.999861	0.981579	Y18H1A.11	1
GO:0006684	sphingomyelin metabolic process	1/200	10/9582	0.190253	0.999861	0.981579	asm-3	1
GO:0016266	O-glycan processing	1/200	10/9582	0.190253	0.999861	0.981579	C02H6.1	1
GO:0016267	O-glycan processing, core 1	1/200	10/9582	0.190253	0.999861	0.981579	C02H6.1	1
GO:0017121	plasma membrane phospholipid scrambling	1/200	10/9582	0.190253	0.999861	0.981579	scrm-6	1
GO:0030336	negative regulation of cell migration	1/200	10/9582	0.190253	0.999861	0.981579	vab-3	1
GO:0032963	collagen metabolic process	1/200	10/9582	0.190253	0.999861	0.981579	K03B8.6	1
GO:0050667	homocysteine metabolic process	1/200	10/9582	0.190253	0.999861	0.981579	mpst-5	1
GO:0051101	regulation of DNA binding	1/200	10/9582	0.190253	0.999861	0.981579	dot-1.3	1
GO:0072327	vulval cell fate specification	1/200	10/9582	0.190253	0.999861	0.981579	bed-3	1
GO:2000146	negative regulation of cell motility	1/200	10/9582	0.190253	0.999861	0.981579	vab-3	1
GO:2000677	regulation of transcription regulatory region DNA binding	1/200	10/9582	0.190253	0.999861	0.981579	dot-1.3	1
GO:0050790	regulation of catalytic activity	13/200	474/9582	0.19131	0.999861	0.981579	F09A5.2/T01D3.6/ZC84.1/ZK287.4/C04E6.12/C10G8.3/tiam-1/F30H5.3/tbc-16/ephx-1/R12A1.3/Y55F3BR.2/E01G6.1	13
GO:0034620	cellular response to unfolded protein	6/200	186/9582	0.193243	0.999861	0.981579	col-109/ger-1/T13C5.6/Y58A7A.5/gst-38/clec-67	6
GO:0051962	positive regulation of nervous system development	2/200	39/9582	0.195377	0.999861	0.981579	vab-3/tiam-1	2
GO:0022611	dormancy process	2/200	40/9582	0.20301	0.999861	0.981579	ins-4/lag-2	2
GO:0032870	cellular response to hormone stimulus	2/200	40/9582	0.20301	0.999861	0.981579	nhr-6/nhr-25	2
GO:0006986	response to unfolded protein	6/200	190/9582	0.20618	0.999861	0.981579	col-109/ger-1/T13C5.6/Y58A7A.5/gst-38/clec-67	6
GO:0002064	epithelial cell development	1/200	11/9582	0.207173	0.999861	0.981579	hmr-1	1
GO:0035088	establishment or maintenance of apical/basal cell polarity	1/200	11/9582	0.207173	0.999861	0.981579	crb-1	1
GO:0042219	cellular modified amino acid catabolic process	1/200	11/9582	0.207173	0.999861	0.981579	T19H12.6	1
GO:0045197	establishment or maintenance of epithelial cell apical/basal polarity	1/200	11/9582	0.207173	0.999861	0.981579	crb-1	1
GO:0061245	establishment or maintenance of bipolar cell polarity	1/200	11/9582	0.207173	0.999861	0.981579	crb-1	1
GO:0072325	vulval cell fate commitment	1/200	11/9582	0.207173	0.999861	0.981579	bed-3	1
GO:1902017	regulation of cilium assembly	1/200	11/9582	0.207173	0.999861	0.981579	ttx-1	1
GO:0031324	negative regulation of cellular metabolic process	11/200	398/9582	0.20989	0.999861	0.981579	egl-43/his-24/T01D3.6/ZC84.1/ZK287.4/C04E6.12/C10G8.3/F30H5.3/R12A1.3/Y55F3BR.2/E01G6.1	11
GO:0006898	receptor-mediated endocytosis	2/200	41/9582	0.210678	0.999861	0.981579	lrx-1/M03E7.4	2
GO:0009725	response to hormone	2/200	41/9582	0.210678	0.999861	0.981579	nhr-6/nhr-25	2
GO:0010720	positive regulation of cell development	2/200	41/9582	0.210678	0.999861	0.981579	vab-3/tiam-1	2
GO:0030203	glycosaminoglycan metabolic process	2/200	41/9582	0.210678	0.999861	0.981579	F36D1.8/lys-2	2
GO:0034968	histone lysine methylation	2/200	41/9582	0.210678	0.999861	0.981579	abu-12/dot-1.3	2
GO:0046661	male sex differentiation	5/200	152/9582	0.211754	0.999861	0.981579	nhr-25/ptr-16/ptr-19/vab-3/grd-2	5
GO:0060429	epithelium development	3/200	77/9582	0.216971	0.999861	0.981579	gpn-1/hmr-1/swsn-1	3
GO:0036065	fucosylation	2/200	42/9582	0.218373	0.999861	0.981579	F11A5.5/C06E1.7	2
GO:0006282	regulation of DNA repair	1/200	12/9582	0.22374	0.999861	0.981579	parg-2	1
GO:0006309	apoptotic DNA fragmentation	1/200	12/9582	0.22374	0.999861	0.981579	crn-2	1
GO:0006921	cellular component disassembly involved in execution phase of apoptosis	1/200	12/9582	0.22374	0.999861	0.981579	crn-2	1
GO:0030048	actin filament-based movement	1/200	12/9582	0.22374	0.999861	0.981579	hmr-1	1
GO:0030262	apoptotic nuclear changes	1/200	12/9582	0.22374	0.999861	0.981579	crn-2	1
GO:0044273	sulfur compound catabolic process	1/200	12/9582	0.22374	0.999861	0.981579	T19H12.6	1
GO:0050921	positive regulation of chemotaxis	1/200	12/9582	0.22374	0.999861	0.981579	clec-41	1
GO:0070593	dendrite self-avoidance	1/200	12/9582	0.22374	0.999861	0.981579	zig-2	1
GO:0035967	cellular response to topologically incorrect protein	6/200	197/9582	0.229536	0.999861	0.981579	col-109/ger-1/T13C5.6/Y58A7A.5/gst-38/clec-67	6
GO:0034976	response to endoplasmic reticulum stress	6/200	200/9582	0.239799	0.999861	0.981579	col-109/ger-1/T13C5.6/Y58A7A.5/gst-38/clec-67	6
GO:0000737	DNA catabolic process, endonucleolytic	1/200	13/9582	0.239963	0.999861	0.981579	crn-2	1
GO:0006656	phosphatidylcholine biosynthetic process	1/200	13/9582	0.239963	0.999861	0.981579	Y18H1A.11	1
GO:0019344	cysteine biosynthetic process	1/200	13/9582	0.239963	0.999861	0.981579	cbs-1	1
GO:0040040	thermosensory behavior	1/200	13/9582	0.239963	0.999861	0.981579	ttx-1	1
GO:0048488	synaptic vesicle endocytosis	1/200	13/9582	0.239963	0.999861	0.981579	unc-41	1
GO:0140238	presynaptic endocytosis	1/200	13/9582	0.239963	0.999861	0.981579	unc-41	1
GO:0016571	histone methylation	2/200	46/9582	0.249354	0.999861	0.981579	abu-12/dot-1.3	2
GO:0090305	nucleic acid phosphodiester bond hydrolysis	5/200	162/9582	0.250108	0.999861	0.981579	crn-2/R06C1.4/C37H5.14/M01G12.9/endu-2	5
GO:0010035	response to inorganic substance	4/200	122/9582	0.250683	0.999861	0.981579	lys-3/pgp-7/F53A9.1/pgp-5	4
GO:0009755	hormone-mediated signaling pathway	1/200	14/9582	0.255848	0.999861	0.981579	nhr-25	1
GO:0019934	cGMP-mediated signaling	1/200	14/9582	0.255848	0.999861	0.981579	cng-1	1
GO:0046470	phosphatidylcholine metabolic process	1/200	14/9582	0.255848	0.999861	0.981579	Y18H1A.11	1
GO:0060278	regulation of ovulation	1/200	14/9582	0.255848	0.999861	0.981579	nhr-6	1
GO:1905909	regulation of dauer entry	1/200	14/9582	0.255848	0.999861	0.981579	ins-4	1
GO:0007416	synapse assembly	2/200	47/9582	0.257129	0.999861	0.981579	ins-4/syg-2	2
GO:0035966	response to topologically incorrect protein	6/200	206/9582	0.260725	0.999861	0.981579	col-109/ger-1/T13C5.6/Y58A7A.5/gst-38/clec-67	6
GO:0018022	peptidyl-lysine methylation	2/200	48/9582	0.264907	0.999861	0.981579	abu-12/dot-1.3	2
GO:0006308	DNA catabolic process	1/200	15/9582	0.271403	0.999861	0.981579	crn-2	1
GO:0008360	regulation of cell shape	1/200	15/9582	0.271403	0.999861	0.981579	crp-1	1
GO:0035435	phosphate ion transmembrane transport	1/200	15/9582	0.271403	0.999861	0.981579	pitr-4	1
GO:0036465	synaptic vesicle recycling	1/200	15/9582	0.271403	0.999861	0.981579	unc-41	1
GO:0045910	negative regulation of DNA recombination	1/200	15/9582	0.271403	0.999861	0.981579	his-24	1
GO:0051271	negative regulation of cellular component movement	1/200	15/9582	0.271403	0.999861	0.981579	vab-3	1
GO:0030166	proteoglycan biosynthetic process	2/200	49/9582	0.272686	0.999861	0.981579	F36D1.8/ZK563.7	2
GO:0050767	regulation of neurogenesis	2/200	49/9582	0.272686	0.999861	0.981579	vab-3/tiam-1	2
GO:0060465	pharynx development	2/200	49/9582	0.272686	0.999861	0.981579	nas-6/src-2	2
GO:0006029	proteoglycan metabolic process	2/200	50/9582	0.280463	0.999861	0.981579	F36D1.8/ZK563.7	2
GO:0009887	animal organ morphogenesis	5/200	170/9582	0.281971	0.999861	0.981579	lys-8/nhr-6/swsn-1/B0507.1/grd-2	5
GO:0045138	nematode male tail tip morphogenesis	4/200	129/9582	0.283039	0.999861	0.981579	nhr-25/ptr-16/ptr-19/vab-3	4
GO:0006790	sulfur compound metabolic process	6/200	213/9582	0.285721	0.999861	0.981579	F36D1.8/cbs-1/T19H12.6/mpst-5/gst-35/gst-38	6
GO:0071310	cellular response to organic substance	9/200	342/9582	0.285722	0.999861	0.981579	col-109/gar-2/nhr-6/nhr-25/ger-1/T13C5.6/Y58A7A.5/gst-38/clec-67	9
GO:0006817	phosphate ion transport	1/200	16/9582	0.286634	0.999861	0.981579	pitr-4	1
GO:0009395	phospholipid catabolic process	1/200	16/9582	0.286634	0.999861	0.981579	asm-3	1
GO:0019722	calcium-mediated signaling	1/200	16/9582	0.286634	0.999861	0.981579	ced-11	1
GO:0030155	regulation of cell adhesion	1/200	16/9582	0.286634	0.999861	0.981579	vab-3	1
GO:0045332	phospholipid translocation	1/200	16/9582	0.286634	0.999861	0.981579	scrm-6	1
GO:0050772	positive regulation of axonogenesis	1/200	16/9582	0.286634	0.999861	0.981579	tiam-1	1
GO:0051098	regulation of binding	1/200	16/9582	0.286634	0.999861	0.981579	dot-1.3	1
GO:0006814	sodium ion transport	3/200	91/9582	0.295657	0.999861	0.981579	unc-105/T13H5.6/delm-2	3
GO:0007215	glutamate receptor signaling pathway	1/200	17/9582	0.301549	0.999861	0.981579	C30A5.10	1
GO:0007274	neuromuscular synaptic transmission	1/200	17/9582	0.301549	0.999861	0.981579	snn-1	1
GO:0009226	nucleotide-sugar biosynthetic process	1/200	17/9582	0.301549	0.999861	0.981579	ger-1	1
GO:0031056	regulation of histone modification	1/200	17/9582	0.301549	0.999861	0.981579	parg-2	1
GO:0051053	negative regulation of DNA metabolic process	1/200	17/9582	0.301549	0.999861	0.981579	his-24	1
GO:0006644	phospholipid metabolic process	5/200	175/9582	0.302281	0.999861	0.981579	W02B12.1/Y18H1A.11/asm-3/plpr-1/Y65B4BR.1	5
GO:0043277	apoptotic cell clearance	2/200	53/9582	0.303742	0.999861	0.981579	crn-2/crp-1	2
GO:0045944	positive regulation of transcription by RNA polymerase II	6/200	219/9582	0.30755	0.999861	0.981579	egl-43/nhr-6/nhr-25/ttx-1/vab-3/gmeb-2	6
GO:0006081	cellular aldehyde metabolic process	1/200	18/9582	0.316153	0.999861	0.981579	F49E10.2	1
GO:0008582	regulation of synaptic assembly at neuromuscular junction	1/200	18/9582	0.316153	0.999861	0.981579	ins-4	1
GO:0030149	sphingolipid catabolic process	1/200	18/9582	0.316153	0.999861	0.981579	asm-3	1
GO:0034204	lipid translocation	1/200	18/9582	0.316153	0.999861	0.981579	scrm-6	1
GO:0035249	synaptic transmission, glutamatergic	1/200	18/9582	0.316153	0.999861	0.981579	C30A5.10	1
GO:0046466	membrane lipid catabolic process	1/200	18/9582	0.316153	0.999861	0.981579	asm-3	1
GO:0051124	synaptic assembly at neuromuscular junction	1/200	18/9582	0.316153	0.999861	0.981579	ins-4	1
GO:0060491	regulation of cell projection assembly	1/200	18/9582	0.316153	0.999861	0.981579	ttx-1	1
GO:0098664	G protein-coupled serotonin receptor signaling pathway	1/200	18/9582	0.316153	0.999861	0.981579	gar-2	1
GO:0120032	regulation of plasma membrane bounded cell projection assembly	1/200	18/9582	0.316153	0.999861	0.981579	ttx-1	1
GO:1904396	regulation of neuromuscular junction development	1/200	18/9582	0.316153	0.999861	0.981579	ins-4	1
GO:1905475	regulation of protein localization to membrane	1/200	18/9582	0.316153	0.999861	0.981579	gpn-1	1
GO:0048806	genitalia development	2/200	55/9582	0.319191	0.999861	0.981579	swsn-1/grd-2	2
GO:0000271	polysaccharide biosynthetic process	2/200	56/9582	0.326886	0.999861	0.981579	oac-19/oac-58	2
GO:0033692	cellular polysaccharide biosynthetic process	2/200	56/9582	0.326886	0.999861	0.981579	oac-19/oac-58	2
GO:0007218	neuropeptide signaling pathway	4/200	139/9582	0.330216	0.999861	0.981579	ador-1/npr-34/npr-8/npr-27	4
GO:0000018	regulation of DNA recombination	1/200	19/9582	0.330454	0.999861	0.981579	his-24	1
GO:0006516	glycoprotein catabolic process	1/200	19/9582	0.330454	0.999861	0.981579	C33G3.4	1
GO:0007187	G protein-coupled receptor signaling pathway, coupled to cyclic nucleotide second messenger	1/200	19/9582	0.330454	0.999861	0.981579	gar-2	1
GO:0019935	cyclic-nucleotide-mediated signaling	1/200	19/9582	0.330454	0.999861	0.981579	cng-1	1
GO:0045664	regulation of neuron differentiation	1/200	19/9582	0.330454	0.999861	0.981579	egl-43	1
GO:0002009	morphogenesis of an epithelium	2/200	57/9582	0.334559	0.999861	0.981579	gpn-1/swsn-1	2
GO:0006909	phagocytosis	2/200	58/9582	0.342206	0.999861	0.981579	crn-2/crp-1	2
GO:0009410	response to xenobiotic stimulus	2/200	58/9582	0.342206	0.999861	0.981579	gar-2/cyp-34A9	2
GO:0030838	positive regulation of actin filament polymerization	1/200	20/9582	0.344457	0.999861	0.981579	daam-1	1
GO:0061067	negative regulation of dauer larval development	1/200	20/9582	0.344457	0.999861	0.981579	ins-4	1
GO:0045893	positive regulation of transcription, DNA-templated	7/200	274/9582	0.347469	0.999861	0.981579	egl-43/nhr-6/nhr-25/swsn-1/ttx-1/vab-3/gmeb-2	7
GO:1902680	positive regulation of RNA biosynthetic process	7/200	274/9582	0.347469	0.999861	0.981579	egl-43/nhr-6/nhr-25/swsn-1/ttx-1/vab-3/gmeb-2	7
GO:1903508	positive regulation of nucleic acid-templated transcription	7/200	274/9582	0.347469	0.999861	0.981579	egl-43/nhr-6/nhr-25/swsn-1/ttx-1/vab-3/gmeb-2	7
GO:0007399	nervous system development	10/200	409/9582	0.349748	0.999861	0.981579	egl-43/gpn-1/hmr-1/ins-4/ttx-1/vab-3/zig-2/syg-2/crp-1/tiam-1	10
GO:0006338	chromatin remodeling	2/200	59/9582	0.349825	0.999861	0.981579	his-24/swsn-1	2
GO:0006665	sphingolipid metabolic process	2/200	59/9582	0.349825	0.999861	0.981579	asah-2/asm-3	2
GO:0061062	regulation of nematode larval development	3/200	101/9582	0.352985	0.999861	0.981579	chs-2/ins-4/swsn-1	3
GO:0006720	isoprenoid metabolic process	1/200	21/9582	0.358168	0.999861	0.981579	F49E10.2	1
GO:0009070	serine family amino acid biosynthetic process	1/200	21/9582	0.358168	0.999861	0.981579	cbs-1	1
GO:0030855	epithelial cell differentiation	1/200	21/9582	0.358168	0.999861	0.981579	hmr-1	1
GO:0050954	sensory perception of mechanical stimulus	1/200	21/9582	0.358168	0.999861	0.981579	lhfp-4	1
GO:0090597	nematode male tail mating organ morphogenesis	1/200	21/9582	0.358168	0.999861	0.981579	grd-2	1
GO:0048580	regulation of post-embryonic development	3/200	102/9582	0.358706	0.999861	0.981579	chs-2/ins-4/swsn-1	3
GO:0006816	calcium ion transport	2/200	61/9582	0.364972	0.999861	0.981579	ced-11/unc-105	2
GO:0048581	negative regulation of post-embryonic development	2/200	61/9582	0.364972	0.999861	0.981579	ins-4/swsn-1	2
GO:0061064	negative regulation of nematode larval development	2/200	61/9582	0.364972	0.999861	0.981579	ins-4/swsn-1	2
GO:0032268	regulation of cellular protein metabolic process	11/200	460/9582	0.365354	0.999861	0.981579	T01D3.6/ZC84.1/ZK287.4/C04E6.12/C10G8.3/F30H5.3/R12A1.3/Y55F3BR.2/parg-2/E01G6.1/F56D2.5	11
GO:0090596	sensory organ morphogenesis	1/200	22/9582	0.371594	0.999861	0.981579	grd-2	1
GO:2000026	regulation of multicellular organismal development	5/200	192/9582	0.372606	0.999861	0.981579	chs-2/ins-4/swsn-1/vab-3/tiam-1	5
GO:0051960	regulation of nervous system development	2/200	63/9582	0.379984	0.999861	0.981579	vab-3/tiam-1	2
GO:0006493	protein O-linked glycosylation	1/200	23/9582	0.384741	0.999861	0.981579	C02H6.1	1
GO:0007210	serotonin receptor signaling pathway	1/200	23/9582	0.384741	0.999861	0.981579	gar-2	1
GO:0008284	positive regulation of cell population proliferation	1/200	23/9582	0.384741	0.999861	0.981579	lag-2	1
GO:0032273	positive regulation of protein polymerization	1/200	23/9582	0.384741	0.999861	0.981579	daam-1	1
GO:0040010	positive regulation of growth rate	1/200	23/9582	0.384741	0.999861	0.981579	swsn-1	1
GO:0040035	hermaphrodite genitalia development	1/200	23/9582	0.384741	0.999861	0.981579	swsn-1	1
GO:0048808	male genitalia morphogenesis	1/200	23/9582	0.384741	0.999861	0.981579	grd-2	1
GO:0097194	execution phase of apoptosis	1/200	23/9582	0.384741	0.999861	0.981579	crn-2	1
GO:0048699	generation of neurons	8/200	331/9582	0.387234	0.999861	0.981579	egl-43/gpn-1/ttx-1/vab-3/zig-2/syg-2/crp-1/tiam-1	8
GO:0043085	positive regulation of catalytic activity	4/200	151/9582	0.387305	0.999861	0.981579	F09A5.2/tiam-1/tbc-16/ephx-1	4
GO:0000904	cell morphogenesis involved in differentiation	5/200	196/9582	0.389255	0.999861	0.981579	hmr-1/zig-2/syg-2/crp-1/tiam-1	5
GO:0007163	establishment or maintenance of cell polarity	3/200	108/9582	0.392853	0.999861	0.981579	crb-1/hmr-1/crp-1	3
GO:0009314	response to radiation	2/200	65/9582	0.394846	0.999861	0.981579	cyp-14A5/parg-2	2
GO:0034637	cellular carbohydrate biosynthetic process	2/200	65/9582	0.394846	0.999861	0.981579	oac-19/oac-58	2
GO:0007548	sex differentiation	7/200	288/9582	0.395485	0.999861	0.981579	lag-2/nhr-25/swsn-1/ptr-16/ptr-19/vab-3/grd-2	7
GO:0022008	neurogenesis	8/200	334/9582	0.396826	0.999861	0.981579	egl-43/gpn-1/ttx-1/vab-3/zig-2/syg-2/crp-1/tiam-1	8
GO:0000097	sulfur amino acid biosynthetic process	1/200	24/9582	0.397614	0.999861	0.981579	cbs-1	1
GO:0097035	regulation of membrane lipid distribution	1/200	24/9582	0.397614	0.999861	0.981579	scrm-6	1
GO:0006479	protein methylation	2/200	66/9582	0.402217	0.999861	0.981579	abu-12/dot-1.3	2
GO:0008213	protein alkylation	2/200	66/9582	0.402217	0.999861	0.981579	abu-12/dot-1.3	2
GO:0044264	cellular polysaccharide metabolic process	2/200	66/9582	0.402217	0.999861	0.981579	oac-19/oac-58	2
GO:0001667	ameboidal-type cell migration	1/200	25/9582	0.410218	0.999861	0.981579	hmr-1	1
GO:0010959	regulation of metal ion transport	1/200	25/9582	0.410218	0.999861	0.981579	T13H5.6	1
GO:0043171	peptide catabolic process	1/200	25/9582	0.410218	0.999861	0.981579	T19H12.6	1
GO:0046513	ceramide biosynthetic process	1/200	25/9582	0.410218	0.999861	0.981579	asm-3	1
GO:0061063	positive regulation of nematode larval development	1/200	25/9582	0.410218	0.999861	0.981579	chs-2	1
GO:1903354	regulation of distal tip cell migration	1/200	25/9582	0.410218	0.999861	0.981579	vab-3	1
GO:0005976	polysaccharide metabolic process	2/200	68/9582	0.41683	0.999861	0.981579	oac-19/oac-58	2
GO:0006334	nucleosome assembly	1/200	26/9582	0.422561	0.999861	0.981579	his-24	1
GO:0030728	ovulation	1/200	26/9582	0.422561	0.999861	0.981579	nhr-6	1
GO:0043434	response to peptide hormone	1/200	26/9582	0.422561	0.999861	0.981579	nhr-6	1
GO:0048582	positive regulation of post-embryonic development	1/200	26/9582	0.422561	0.999861	0.981579	chs-2	1
GO:0071375	cellular response to peptide hormone stimulus	1/200	26/9582	0.422561	0.999861	0.981579	nhr-6	1
GO:1901652	response to peptide	1/200	26/9582	0.422561	0.999861	0.981579	nhr-6	1
GO:1901653	cellular response to peptide	1/200	26/9582	0.422561	0.999861	0.981579	nhr-6	1
GO:0016042	lipid catabolic process	4/200	160/9582	0.429772	0.999861	0.981579	lips-6/F49E10.2/asm-3/fil-1	4
GO:0007168	receptor guanylyl cyclase signaling pathway	1/200	27/9582	0.434646	0.999861	0.981579	gcy-21	1
GO:0007528	neuromuscular junction development	1/200	27/9582	0.434646	0.999861	0.981579	ins-4	1
GO:0097628	distal tip cell migration	1/200	27/9582	0.434646	0.999861	0.981579	vab-3	1
GO:0045597	positive regulation of cell differentiation	2/200	71/9582	0.438408	0.999861	0.981579	vab-3/tiam-1	2
GO:0051246	regulation of protein metabolic process	11/200	489/9582	0.443658	0.999861	0.981579	T01D3.6/ZC84.1/ZK287.4/C04E6.12/C10G8.3/F30H5.3/R12A1.3/Y55F3BR.2/parg-2/E01G6.1/F56D2.5	11
GO:0008544	epidermis development	1/200	28/9582	0.44648	0.999861	0.981579	gpn-1	1
GO:0022604	regulation of cell morphogenesis	1/200	28/9582	0.44648	0.999861	0.981579	crp-1	1
GO:0030539	male genitalia development	1/200	28/9582	0.44648	0.999861	0.981579	grd-2	1
GO:0030866	cortical actin cytoskeleton organization	1/200	28/9582	0.44648	0.999861	0.981579	hmr-1	1
GO:0040009	regulation of growth rate	1/200	28/9582	0.44648	0.999861	0.981579	swsn-1	1
GO:0010557	positive regulation of macromolecule biosynthetic process	7/200	303/9582	0.446969	0.999861	0.981579	egl-43/nhr-6/nhr-25/swsn-1/ttx-1/vab-3/gmeb-2	7
GO:0034329	cell junction assembly	2/200	73/9582	0.452551	0.999861	0.981579	ins-4/syg-2	2
GO:0036498	IRE1-mediated unfolded protein response	3/200	119/9582	0.454095	0.999861	0.981579	col-109/ger-1/T13C5.6	3
GO:0007009	plasma membrane organization	1/200	29/9582	0.458067	0.999861	0.981579	scrm-6	1
GO:0031497	chromatin assembly	1/200	29/9582	0.458067	0.999861	0.981579	his-24	1
GO:0035418	protein localization to synapse	1/200	29/9582	0.458067	0.999861	0.981579	syg-2	1
GO:2001020	regulation of response to DNA damage stimulus	1/200	29/9582	0.458067	0.999861	0.981579	parg-2	1
GO:0000956	nuclear-transcribed mRNA catabolic process	2/200	74/9582	0.459547	0.999861	0.981579	C37H5.14/M01G12.9	2
GO:0032956	regulation of actin cytoskeleton organization	2/200	74/9582	0.459547	0.999861	0.981579	crp-1/daam-1	2
GO:0071417	cellular response to organonitrogen compound	2/200	74/9582	0.459547	0.999861	0.981579	gar-2/nhr-6	2
GO:0016051	carbohydrate biosynthetic process	2/200	75/9582	0.46649	0.999861	0.981579	oac-19/oac-58	2
GO:0015914	phospholipid transport	1/200	30/9582	0.469413	0.999861	0.981579	scrm-6	1
GO:0031334	positive regulation of protein-containing complex assembly	1/200	30/9582	0.469413	0.999861	0.981579	daam-1	1
GO:0043053	dauer entry	1/200	30/9582	0.469413	0.999861	0.981579	ins-4	1
GO:0055115	entry into diapause	1/200	30/9582	0.469413	0.999861	0.981579	ins-4	1
GO:1902884	positive regulation of response to oxidative stress	1/200	30/9582	0.469413	0.999861	0.981579	F36D1.8	1
GO:0009891	positive regulation of biosynthetic process	7/200	310/9582	0.470778	0.999861	0.981579	egl-43/nhr-6/nhr-25/swsn-1/ttx-1/vab-3/gmeb-2	7
GO:0031328	positive regulation of cellular biosynthetic process	7/200	310/9582	0.470778	0.999861	0.981579	egl-43/nhr-6/nhr-25/swsn-1/ttx-1/vab-3/gmeb-2	7
GO:0051254	positive regulation of RNA metabolic process	7/200	310/9582	0.470778	0.999861	0.981579	egl-43/nhr-6/nhr-25/swsn-1/ttx-1/vab-3/gmeb-2	7
GO:0035725	sodium ion transmembrane transport	2/200	76/9582	0.473382	0.999861	0.981579	unc-105/delm-2	2
GO:0009636	response to toxic substance	2/200	77/9582	0.480219	0.999861	0.981579	pgp-5/pgp-6	2
GO:0060284	regulation of cell development	2/200	77/9582	0.480219	0.999861	0.981579	vab-3/tiam-1	2
GO:1901699	cellular response to nitrogen compound	2/200	77/9582	0.480219	0.999861	0.981579	gar-2/nhr-6	2
GO:0006333	chromatin assembly or disassembly	1/200	31/9582	0.480522	0.999861	0.981579	his-24	1
GO:0007423	sensory organ development	1/200	31/9582	0.480522	0.999861	0.981579	grd-2	1
GO:0030261	chromosome condensation	1/200	31/9582	0.480522	0.999861	0.981579	his-24	1
GO:0032222	regulation of synaptic transmission, cholinergic	1/200	31/9582	0.480522	0.999861	0.981579	gar-2	1
GO:0050832	defense response to fungus	1/200	31/9582	0.480522	0.999861	0.981579	rga-6	1
GO:0007409	axonogenesis	4/200	171/9582	0.480568	0.999861	0.981579	zig-2/syg-2/crp-1/tiam-1	4
GO:0032970	regulation of actin filament-based process	2/200	78/9582	0.487003	0.999861	0.981579	crp-1/daam-1	2
GO:0009620	response to fungus	1/200	32/9582	0.4914	0.999861	0.981579	rga-6	1
GO:0030206	chondroitin sulfate biosynthetic process	1/200	32/9582	0.4914	0.999861	0.981579	F36D1.8	1
GO:0043652	engulfment of apoptotic cell	1/200	32/9582	0.4914	0.999861	0.981579	crp-1	1
GO:0051963	regulation of synapse assembly	1/200	32/9582	0.4914	0.999861	0.981579	ins-4	1
GO:1902414	protein localization to cell junction	1/200	32/9582	0.4914	0.999861	0.981579	syg-2	1
GO:0007267	cell-cell signaling	8/200	364/9582	0.492163	0.999861	0.981579	gar-2/snn-1/wrt-6/syg-2/lgc-31/C30A5.10/lgc-27/grd-2	8
GO:0010033	response to organic substance	9/200	412/9582	0.493147	0.999861	0.981579	col-109/gar-2/nhr-6/nhr-25/ger-1/T13C5.6/Y58A7A.5/gst-38/clec-67	9
GO:0030204	chondroitin sulfate metabolic process	1/200	33/9582	0.502052	0.999861	0.981579	F36D1.8	1
GO:1903350	response to dopamine	1/200	33/9582	0.502052	0.999861	0.981579	gar-2	1
GO:1903351	cellular response to dopamine	1/200	33/9582	0.502052	0.999861	0.981579	gar-2	1
GO:0044272	sulfur compound biosynthetic process	2/200	81/9582	0.507019	0.999861	0.981579	F36D1.8/cbs-1	2
GO:0044093	positive regulation of molecular function	4/200	177/9582	0.50754	0.999861	0.981579	F09A5.2/tiam-1/tbc-16/ephx-1	4
GO:0045935	positive regulation of nucleobase-containing compound metabolic process	7/200	321/9582	0.507665	0.999861	0.981579	egl-43/nhr-6/nhr-25/swsn-1/ttx-1/vab-3/gmeb-2	7
GO:0006182	cGMP biosynthetic process	1/200	34/9582	0.512481	0.999861	0.981579	gcy-21	1
GO:0031124	mRNA 3'-end processing	1/200	34/9582	0.512481	0.999861	0.981579	R06C1.4	1
GO:0040013	negative regulation of locomotion	1/200	34/9582	0.512481	0.999861	0.981579	vab-3	1
GO:0071868	cellular response to monoamine stimulus	1/200	34/9582	0.512481	0.999861	0.981579	gar-2	1
GO:0071869	response to catecholamine	1/200	34/9582	0.512481	0.999861	0.981579	gar-2	1
GO:0071870	cellular response to catecholamine stimulus	1/200	34/9582	0.512481	0.999861	0.981579	gar-2	1
GO:0006325	chromatin organization	3/200	130/9582	0.512663	0.999861	0.981579	his-24/swsn-1/dot-1.3	3
GO:0050804	modulation of chemical synaptic transmission	2/200	83/9582	0.52008	0.999861	0.981579	gar-2/C30A5.10	2
GO:0099177	regulation of trans-synaptic signaling	2/200	83/9582	0.52008	0.999861	0.981579	gar-2/C30A5.10	2
GO:0016477	cell migration	4/200	180/9582	0.520794	0.999861	0.981579	egl-43/gpn-1/hmr-1/vab-3	4
GO:0006024	glycosaminoglycan biosynthetic process	1/200	35/9582	0.522693	0.999861	0.981579	F36D1.8	1
GO:0046068	cGMP metabolic process	1/200	35/9582	0.522693	0.999861	0.981579	gcy-21	1
GO:0070482	response to oxygen levels	1/200	35/9582	0.522693	0.999861	0.981579	cng-1	1
GO:0071867	response to monoamine	1/200	35/9582	0.522693	0.999861	0.981579	gar-2	1
GO:1903510	mucopolysaccharide metabolic process	1/200	35/9582	0.522693	0.999861	0.981579	F36D1.8	1
GO:0071495	cellular response to endogenous stimulus	3/200	132/9582	0.522958	0.999861	0.981579	gar-2/nhr-6/nhr-25	3
GO:0000902	cell morphogenesis	5/200	230/9582	0.527145	0.999861	0.981579	hmr-1/zig-2/syg-2/crp-1/tiam-1	5
GO:0009719	response to endogenous stimulus	3/200	133/9582	0.528061	0.999861	0.981579	gar-2/nhr-6/nhr-25	3
GO:0006911	phagocytosis, engulfment	1/200	36/9582	0.532692	0.999861	0.981579	crp-1	1
GO:0034728	nucleosome organization	1/200	36/9582	0.532692	0.999861	0.981579	his-24	1
GO:0035112	genitalia morphogenesis	1/200	36/9582	0.532692	0.999861	0.981579	grd-2	1
GO:0050770	regulation of axonogenesis	1/200	36/9582	0.532692	0.999861	0.981579	tiam-1	1
GO:0052652	cyclic purine nucleotide metabolic process	1/200	36/9582	0.532692	0.999861	0.981579	gcy-21	1
GO:0110039	positive regulation of nematode male tail tip morphogenesis	1/200	36/9582	0.532692	0.999861	0.981579	nhr-25	1
GO:1901888	regulation of cell junction assembly	1/200	36/9582	0.532692	0.999861	0.981579	ins-4	1
GO:0050808	synapse organization	2/200	85/9582	0.53291	0.999861	0.981579	ins-4/syg-2	2
GO:0048667	cell morphogenesis involved in neuron differentiation	4/200	184/9582	0.538202	0.999861	0.981579	zig-2/syg-2/crp-1/tiam-1	4
GO:0000077	DNA damage checkpoint signaling	1/200	37/9582	0.542483	0.999861	0.981579	dot-1.3	1
GO:0006672	ceramide metabolic process	1/200	37/9582	0.542483	0.999861	0.981579	asm-3	1
GO:0008045	motor neuron axon guidance	1/200	37/9582	0.542483	0.999861	0.981579	crp-1	1
GO:1902115	regulation of organelle assembly	1/200	37/9582	0.542483	0.999861	0.981579	ttx-1	1
GO:0030258	lipid modification	2/200	87/9582	0.545505	0.999861	0.981579	T13C5.6/plpr-1	2
GO:0120035	regulation of plasma membrane bounded cell projection organization	2/200	87/9582	0.545505	0.999861	0.981579	ttx-1/tiam-1	2
GO:0016311	dephosphorylation	6/200	284/9582	0.546488	0.999861	0.981579	H25K10.1/pho-12/T13C5.6/Y39A3A.4/plpr-1/Y105C5B.15	6
GO:0044255	cellular lipid metabolic process	9/200	432/9582	0.551049	0.999861	0.981579	asah-2/W02B12.1/F49E10.2/T13C5.6/Y18H1A.11/asm-3/plpr-1/W03F9.4/Y65B4BR.1	9
GO:0009888	tissue development	4/200	187/9582	0.551049	0.999861	0.981579	gpn-1/hmr-1/nhr-25/swsn-1	4
GO:0007517	muscle organ development	1/200	38/9582	0.552069	0.999861	0.981579	unc-105	1
GO:0009190	cyclic nucleotide biosynthetic process	1/200	38/9582	0.552069	0.999861	0.981579	gcy-21	1
GO:0040027	negative regulation of vulval development	1/200	38/9582	0.552069	0.999861	0.981579	swsn-1	1
GO:0050650	chondroitin sulfate proteoglycan biosynthetic process	1/200	38/9582	0.552069	0.999861	0.981579	F36D1.8	1
GO:0010324	membrane invagination	1/200	39/9582	0.561456	0.999861	0.981579	crp-1	1
GO:0032436	positive regulation of proteasomal ubiquitin-dependent protein catabolic process	1/200	39/9582	0.561456	0.999861	0.981579	F56D2.5	1
GO:0042178	xenobiotic catabolic process	1/200	39/9582	0.561456	0.999861	0.981579	cyp-34A9	1
GO:0050654	chondroitin sulfate proteoglycan metabolic process	1/200	39/9582	0.561456	0.999861	0.981579	F36D1.8	1
GO:0099024	plasma membrane invagination	1/200	39/9582	0.561456	0.999861	0.981579	crp-1	1
GO:1902905	positive regulation of supramolecular fiber organization	1/200	39/9582	0.561456	0.999861	0.981579	daam-1	1
GO:0022603	regulation of anatomical structure morphogenesis	3/200	140/9582	0.56292	0.999861	0.981579	nhr-25/crp-1/tiam-1	3
GO:0006402	mRNA catabolic process	2/200	90/9582	0.563951	0.999861	0.981579	C37H5.14/M01G12.9	2
GO:0048565	digestive tract development	2/200	90/9582	0.563951	0.999861	0.981579	nas-6/src-2	2
GO:0055123	digestive system development	2/200	90/9582	0.563951	0.999861	0.981579	nas-6/src-2	2
GO:0051240	positive regulation of multicellular organismal process	5/200	240/9582	0.565242	0.999861	0.981579	chs-2/nhr-25/swsn-1/vab-3/tiam-1	5
GO:0048812	neuron projection morphogenesis	4/200	191/9582	0.567885	0.999861	0.981579	zig-2/syg-2/crp-1/tiam-1	4
GO:0120039	plasma membrane bounded cell projection morphogenesis	4/200	191/9582	0.567885	0.999861	0.981579	zig-2/syg-2/crp-1/tiam-1	4
GO:0090501	RNA phosphodiester bond hydrolysis	2/200	91/9582	0.569981	0.999861	0.981579	R06C1.4/endu-2	2
GO:0009187	cyclic nucleotide metabolic process	1/200	40/9582	0.570647	0.999861	0.981579	gcy-21	1
GO:0030148	sphingolipid biosynthetic process	1/200	40/9582	0.570647	0.999861	0.981579	asm-3	1
GO:0031346	positive regulation of cell projection organization	1/200	40/9582	0.570647	0.999861	0.981579	tiam-1	1
GO:0061065	regulation of dauer larval development	1/200	40/9582	0.570647	0.999861	0.981579	ins-4	1
GO:0071407	cellular response to organic cyclic compound	1/200	40/9582	0.570647	0.999861	0.981579	gar-2	1
GO:0110037	regulation of nematode male tail tip morphogenesis	1/200	40/9582	0.570647	0.999861	0.981579	nhr-25	1
GO:1905515	non-motile cilium assembly	1/200	40/9582	0.570647	0.999861	0.981579	ttx-1	1
GO:2000060	positive regulation of ubiquitin-dependent protein catabolic process	1/200	40/9582	0.570647	0.999861	0.981579	F56D2.5	1
GO:0048858	cell projection morphogenesis	4/200	193/9582	0.576173	0.999861	0.981579	zig-2/syg-2/crp-1/tiam-1	4
GO:0061564	axon development	4/200	193/9582	0.576173	0.999861	0.981579	zig-2/syg-2/crp-1/tiam-1	4
GO:0006805	xenobiotic metabolic process	1/200	41/9582	0.579646	0.999861	0.981579	cyp-34A9	1
GO:0051495	positive regulation of cytoskeleton organization	1/200	41/9582	0.579646	0.999861	0.981579	daam-1	1
GO:0071466	cellular response to xenobiotic stimulus	1/200	41/9582	0.579646	0.999861	0.981579	cyp-34A9	1
GO:1902882	regulation of response to oxidative stress	1/200	41/9582	0.579646	0.999861	0.981579	F36D1.8	1
GO:0031344	regulation of cell projection organization	2/200	93/9582	0.581858	0.999861	0.981579	ttx-1/tiam-1	2
GO:0048870	cell motility	4/200	195/9582	0.584371	0.999861	0.981579	egl-43/gpn-1/hmr-1/vab-3	4
GO:0051674	localization of cell	4/200	195/9582	0.584371	0.999861	0.981579	egl-43/gpn-1/hmr-1/vab-3	4
GO:0032259	methylation	3/200	145/9582	0.586849	0.999861	0.981579	abu-12/dot-1.3/comt-2	3
GO:0001764	neuron migration	1/200	42/9582	0.588458	0.999861	0.981579	gpn-1	1
GO:0032434	regulation of proteasomal ubiquitin-dependent protein catabolic process	1/200	42/9582	0.588458	0.999861	0.981579	F56D2.5	1
GO:0035262	gonad morphogenesis	1/200	42/9582	0.588458	0.999861	0.981579	swsn-1	1
GO:0099003	vesicle-mediated transport in synapse	1/200	42/9582	0.588458	0.999861	0.981579	unc-41	1
GO:0099504	synaptic vesicle cycle	1/200	42/9582	0.588458	0.999861	0.981579	unc-41	1
GO:1903008	organelle disassembly	1/200	42/9582	0.588458	0.999861	0.981579	asm-3	1
GO:0032990	cell part morphogenesis	4/200	197/9582	0.592478	0.999861	0.981579	zig-2/syg-2/crp-1/tiam-1	4
GO:0007015	actin filament organization	2/200	95/9582	0.593494	0.999861	0.981579	crp-1/daam-1	2
GO:0070887	cellular response to chemical stimulus	10/200	498/9582	0.596559	0.999861	0.981579	col-109/gar-2/nhr-6/nhr-25/ger-1/T13C5.6/Y58A7A.5/gst-38/cyp-34A9/clec-67	10
GO:2000058	regulation of ubiquitin-dependent protein catabolic process	1/200	43/9582	0.597085	0.999861	0.981579	F56D2.5	1
GO:0030182	neuron differentiation	6/200	299/9582	0.597216	0.999861	0.981579	egl-43/ttx-1/zig-2/syg-2/crp-1/tiam-1	6
GO:0006643	membrane lipid metabolic process	2/200	96/9582	0.599221	0.999861	0.981579	asah-2/asm-3	2
GO:0009100	glycoprotein metabolic process	4/200	200/9582	0.604463	0.999861	0.981579	C33G3.4/F36D1.8/C02H6.1/ZK563.7	4
GO:0014070	response to organic cyclic compound	1/200	44/9582	0.605533	0.999861	0.981579	gar-2	1
GO:0030833	regulation of actin filament polymerization	1/200	44/9582	0.605533	0.999861	0.981579	daam-1	1
GO:0031570	DNA integrity checkpoint signaling	1/200	44/9582	0.605533	0.999861	0.981579	dot-1.3	1
GO:0008064	regulation of actin polymerization or depolymerization	1/200	45/9582	0.613804	0.999861	0.981579	daam-1	1
GO:0030832	regulation of actin filament length	1/200	45/9582	0.613804	0.999861	0.981579	daam-1	1
GO:0043413	macromolecule glycosylation	3/200	151/9582	0.614444	0.999861	0.981579	F11A5.5/C02H6.1/C06E1.7	3
GO:0044087	regulation of cellular component biogenesis	3/200	151/9582	0.614444	0.999861	0.981579	ins-4/ttx-1/daam-1	3
GO:0030334	regulation of cell migration	2/200	99/9582	0.61604	0.999861	0.981579	egl-43/vab-3	2
GO:1901701	cellular response to oxygen-containing compound	2/200	99/9582	0.61604	0.999861	0.981579	gar-2/nhr-6	2
GO:0034655	nucleobase-containing compound catabolic process	3/200	152/9582	0.618922	0.999861	0.981579	crn-2/C37H5.14/M01G12.9	3
GO:0018108	peptidyl-tyrosine phosphorylation	2/200	100/9582	0.621525	0.999861	0.981579	src-2/F09A5.2	2
GO:0000132	establishment of mitotic spindle orientation	1/200	46/9582	0.621903	0.999861	0.981579	hmr-1	1
GO:0015748	organophosphate ester transport	1/200	46/9582	0.621903	0.999861	0.981579	scrm-6	1
GO:0030041	actin filament polymerization	1/200	46/9582	0.621903	0.999861	0.981579	daam-1	1
GO:0050807	regulation of synapse organization	1/200	46/9582	0.621903	0.999861	0.981579	ins-4	1
GO:0110053	regulation of actin filament organization	1/200	46/9582	0.621903	0.999861	0.981579	daam-1	1
GO:0042127	regulation of cell population proliferation	1/200	47/9582	0.629833	0.999861	0.981579	lag-2	1
GO:0048608	reproductive structure development	3/200	155/9582	0.632144	0.999861	0.981579	lag-2/swsn-1/grd-2	3
GO:0061458	reproductive system development	3/200	155/9582	0.632144	0.999861	0.981579	lag-2/swsn-1/grd-2	3
GO:0070085	glycosylation	3/200	155/9582	0.632144	0.999861	0.981579	F11A5.5/C02H6.1/C06E1.7	3
GO:0018212	peptidyl-tyrosine modification	2/200	102/9582	0.632315	0.999861	0.981579	src-2/F09A5.2	2
GO:0048729	tissue morphogenesis	2/200	102/9582	0.632315	0.999861	0.981579	gpn-1/swsn-1	2
GO:0016570	histone modification	3/200	156/9582	0.636481	0.999861	0.981579	abu-12/dot-1.3/parg-2	3
GO:0045595	regulation of cell differentiation	3/200	156/9582	0.636481	0.999861	0.981579	egl-43/vab-3/tiam-1	3
GO:0007188	adenylate cyclase-modulating G protein-coupled receptor signaling pathway	1/200	48/9582	0.637598	0.999861	0.981579	C30A5.10	1
GO:0016246	RNA interference	1/200	48/9582	0.637598	0.999861	0.981579	wht-1	1
GO:0030322	stabilization of membrane potential	1/200	48/9582	0.637598	0.999861	0.981579	twk-28	1
GO:0040018	positive regulation of multicellular organism growth	1/200	48/9582	0.637598	0.999861	0.981579	swsn-1	1
GO:0042770	signal transduction in response to DNA damage	1/200	48/9582	0.637598	0.999861	0.981579	dot-1.3	1
GO:0035295	tube development	2/200	103/9582	0.63762	0.999861	0.981579	nas-6/src-2	2
GO:2000145	regulation of cell motility	2/200	103/9582	0.63762	0.999861	0.981579	egl-43/vab-3	2
GO:0007268	chemical synaptic transmission	5/200	262/9582	0.64319	0.999861	0.981579	gar-2/snn-1/lgc-31/C30A5.10/lgc-27	5
GO:0098916	anterograde trans-synaptic signaling	5/200	262/9582	0.64319	0.999861	0.981579	gar-2/snn-1/lgc-31/C30A5.10/lgc-27	5
GO:0046434	organophosphate catabolic process	1/200	49/9582	0.6452	0.999861	0.981579	asm-3	1
GO:0051094	positive regulation of developmental process	5/200	263/9582	0.646521	0.999861	0.981579	chs-2/nhr-25/swsn-1/vab-3/tiam-1	5
GO:0099537	trans-synaptic signaling	5/200	263/9582	0.646521	0.999861	0.981579	gar-2/snn-1/lgc-31/C30A5.10/lgc-27	5
GO:0048513	animal organ development	8/200	419/9582	0.652577	0.999861	0.981579	lag-2/lys-8/nhr-6/swsn-1/unc-105/bed-3/B0507.1/grd-2	8
GO:0070588	calcium ion transmembrane transport	1/200	50/9582	0.652644	0.999861	0.981579	ced-11	1
GO:1901800	positive regulation of proteasomal protein catabolic process	1/200	50/9582	0.652644	0.999861	0.981579	F56D2.5	1
GO:0051241	negative regulation of multicellular organismal process	2/200	106/9582	0.653176	0.999861	0.981579	ins-4/swsn-1	2
GO:0016192	vesicle-mediated transport	9/200	471/9582	0.655451	0.999861	0.981579	crn-2/lrx-1/ptr-16/ptr-19/unc-41/C06B8.7/crp-1/M03E7.4/E03H4.8	9
GO:0030100	regulation of endocytosis	1/200	51/9582	0.659932	0.999861	0.981579	unc-41	1
GO:0030198	extracellular matrix organization	1/200	51/9582	0.659932	0.999861	0.981579	K03B8.6	1
GO:0045229	external encapsulating structure organization	1/200	51/9582	0.659932	0.999861	0.981579	K03B8.6	1
GO:1903052	positive regulation of proteolysis involved in cellular protein catabolic process	1/200	51/9582	0.659932	0.999861	0.981579	F56D2.5	1
GO:0099536	synaptic signaling	5/200	268/9582	0.662887	0.999861	0.981579	gar-2/snn-1/lgc-31/C30A5.10/lgc-27	5
GO:0044242	cellular lipid catabolic process	2/200	108/9582	0.66325	0.999861	0.981579	F49E10.2/asm-3	2
GO:0032103	positive regulation of response to external stimulus	1/200	52/9582	0.667068	0.999861	0.981579	clec-41	1
GO:0050803	regulation of synapse structure or activity	1/200	52/9582	0.667068	0.999861	0.981579	ins-4	1
GO:0051294	establishment of spindle orientation	1/200	52/9582	0.667068	0.999861	0.981579	hmr-1	1
GO:0040028	regulation of vulval development	2/200	110/9582	0.673088	0.999861	0.981579	lag-2/swsn-1	2
GO:0006323	DNA packaging	1/200	53/9582	0.674055	0.999861	0.981579	his-24	1
GO:0007271	synaptic transmission, cholinergic	1/200	53/9582	0.674055	0.999861	0.981579	gar-2	1
GO:0008154	actin polymerization or depolymerization	1/200	53/9582	0.674055	0.999861	0.981579	daam-1	1
GO:0043062	extracellular structure organization	1/200	53/9582	0.674055	0.999861	0.981579	K03B8.6	1
GO:0046700	heterocycle catabolic process	3/200	166/9582	0.677888	0.999861	0.981579	crn-2/C37H5.14/M01G12.9	3
GO:0007269	neurotransmitter secretion	1/200	54/9582	0.680896	0.999861	0.981579	snn-1	1
GO:0061136	regulation of proteasomal protein catabolic process	1/200	54/9582	0.680896	0.999861	0.981579	F56D2.5	1
GO:0099643	signal release from synapse	1/200	54/9582	0.680896	0.999861	0.981579	snn-1	1
GO:0044270	cellular nitrogen compound catabolic process	3/200	167/9582	0.681832	0.999861	0.981579	crn-2/C37H5.14/M01G12.9	3
GO:0043414	macromolecule methylation	2/200	113/9582	0.687409	0.999861	0.981579	abu-12/dot-1.3	2
GO:1901607	alpha-amino acid biosynthetic process	1/200	55/9582	0.687594	0.999861	0.981579	cbs-1	1
GO:1903050	regulation of proteolysis involved in cellular protein catabolic process	1/200	55/9582	0.687594	0.999861	0.981579	F56D2.5	1
GO:0051093	negative regulation of developmental process	2/200	114/9582	0.692068	0.999861	0.981579	ins-4/swsn-1	2
GO:1903364	positive regulation of cellular protein catabolic process	1/200	56/9582	0.694153	0.999861	0.981579	F56D2.5	1
GO:0006401	RNA catabolic process	2/200	115/9582	0.696669	0.999861	0.981579	C37H5.14/M01G12.9	2
GO:0040024	dauer larval development	2/200	115/9582	0.696669	0.999861	0.981579	ins-4/lag-2	2
GO:0009101	glycoprotein biosynthetic process	3/200	171/9582	0.697251	0.999861	0.981579	F36D1.8/C02H6.1/ZK563.7	3
GO:0032271	regulation of protein polymerization	1/200	57/9582	0.700574	0.999861	0.981579	daam-1	1
GO:0019439	aromatic compound catabolic process	3/200	173/9582	0.704748	0.999861	0.981579	crn-2/C37H5.14/M01G12.9	3
GO:0042391	regulation of membrane potential	3/200	173/9582	0.704748	0.999861	0.981579	twk-28/lgc-31/lgc-27	3
GO:0034330	cell junction organization	2/200	117/9582	0.705703	0.999861	0.981579	ins-4/syg-2	2
GO:0050890	cognition	1/200	58/9582	0.706861	0.999861	0.981579	cng-1	1
GO:0040025	vulval development	3/200	174/9582	0.708443	0.999861	0.981579	lag-2/swsn-1/bed-3	3
GO:0031175	neuron projection development	4/200	230/9582	0.712053	0.999861	0.981579	zig-2/syg-2/crp-1/tiam-1	4
GO:0045165	cell fate commitment	4/200	230/9582	0.712053	0.999861	0.981579	egl-43/lag-2/vab-3/bed-3	4
GO:0000075	cell cycle checkpoint signaling	1/200	59/9582	0.713017	0.999861	0.981579	dot-1.3	1
GO:0051302	regulation of cell division	1/200	59/9582	0.713017	0.999861	0.981579	bed-3	1
GO:0090502	RNA phosphodiester bond hydrolysis, endonucleolytic	1/200	59/9582	0.713017	0.999861	0.981579	endu-2	1
GO:0008406	gonad development	2/200	119/9582	0.714512	0.999861	0.981579	lag-2/swsn-1	2
GO:0018205	peptidyl-lysine modification	2/200	119/9582	0.714512	0.999861	0.981579	abu-12/dot-1.3	2
GO:0045137	development of primary sexual characteristics	2/200	119/9582	0.714512	0.999861	0.981579	lag-2/swsn-1	2
GO:0015698	inorganic anion transport	2/200	120/9582	0.718833	0.999861	0.981579	pitr-4/samt-1	2
GO:0044262	cellular carbohydrate metabolic process	2/200	120/9582	0.718833	0.999861	0.981579	oac-19/oac-58	2
GO:0001708	cell fate specification	3/200	177/9582	0.719317	0.999861	0.981579	egl-43/lag-2/bed-3	3
GO:0048569	post-embryonic animal organ development	3/200	177/9582	0.719317	0.999861	0.981579	lag-2/swsn-1/bed-3	3
GO:1901361	organic cyclic compound catabolic process	3/200	177/9582	0.719317	0.999861	0.981579	crn-2/C37H5.14/M01G12.9	3
GO:0051493	regulation of cytoskeleton organization	2/200	121/9582	0.7231	0.999861	0.981579	crp-1/daam-1	2
GO:1901605	alpha-amino acid metabolic process	2/200	121/9582	0.7231	0.999861	0.981579	cbs-1/mpst-5	2
GO:0008652	cellular amino acid biosynthetic process	1/200	61/9582	0.724945	0.999861	0.981579	cbs-1	1
GO:0010453	regulation of cell fate commitment	1/200	61/9582	0.724945	0.999861	0.981579	egl-43	1
GO:0042659	regulation of cell fate specification	1/200	61/9582	0.724945	0.999861	0.981579	egl-43	1
GO:0006259	DNA metabolic process	5/200	289/9582	0.726166	0.999861	0.981579	crn-2/his-24/dot-1.3/his-3/parg-2	5
GO:0040017	positive regulation of locomotion	2/200	122/9582	0.727312	0.999861	0.981579	unc-41/clec-41	2
GO:1903362	regulation of cellular protein catabolic process	1/200	62/9582	0.730723	0.999861	0.981579	F56D2.5	1
GO:0010243	response to organonitrogen compound	2/200	124/9582	0.735574	0.999861	0.981579	gar-2/nhr-6	2
GO:0040001	establishment of mitotic spindle localization	1/200	63/9582	0.73638	0.999861	0.981579	hmr-1	1
GO:0043050	pharyngeal pumping	1/200	63/9582	0.73638	0.999861	0.981579	nas-6	1
GO:0044089	positive regulation of cellular component biogenesis	1/200	63/9582	0.73638	0.999861	0.981579	daam-1	1
GO:0022411	cellular component disassembly	2/200	125/9582	0.739626	0.999861	0.981579	crn-2/asm-3	2
GO:1901988	negative regulation of cell cycle phase transition	1/200	64/9582	0.741919	0.999861	0.981579	dot-1.3	1
GO:0032989	cellular component morphogenesis	4/200	240/9582	0.742797	0.999861	0.981579	zig-2/syg-2/crp-1/tiam-1	4
GO:0045732	positive regulation of protein catabolic process	1/200	65/9582	0.747342	0.999861	0.981579	F56D2.5	1
GO:0030001	metal ion transport	5/200	297/9582	0.747919	0.999861	0.981579	ced-11/twk-28/unc-105/T13H5.6/delm-2	5
GO:0009952	anterior/posterior pattern specification	1/200	66/9582	0.752652	0.999861	0.981579	vab-3	1
GO:0023061	signal release	1/200	66/9582	0.752652	0.999861	0.981579	snn-1	1
GO:0030522	intracellular receptor signaling pathway	1/200	66/9582	0.752652	0.999861	0.981579	nhr-25	1
GO:0050920	regulation of chemotaxis	1/200	66/9582	0.752652	0.999861	0.981579	clec-41	1
GO:1901137	carbohydrate derivative biosynthetic process	6/200	354/9582	0.75412	0.999861	0.981579	chs-2/gcy-21/F36D1.8/C02H6.1/ger-1/ZK563.7	6
GO:1901698	response to nitrogen compound	2/200	129/9582	0.755306	0.999861	0.981579	gar-2/nhr-6	2
GO:0065004	protein-DNA complex assembly	1/200	67/9582	0.75785	0.999861	0.981579	his-24	1
GO:1902532	negative regulation of intracellular signal transduction	1/200	67/9582	0.75785	0.999861	0.981579	cng-1	1
GO:0009628	response to abiotic stimulus	4/200	247/9582	0.762804	0.999861	0.981579	cyp-14A5/cng-1/ttx-1/parg-2	4
GO:0007169	transmembrane receptor protein tyrosine kinase signaling pathway	2/200	131/9582	0.762838	0.999861	0.981579	src-2/F09A5.2	2
GO:0033674	positive regulation of kinase activity	1/200	68/9582	0.76294	0.999861	0.981579	F09A5.2	1
GO:0051258	protein polymerization	1/200	68/9582	0.76294	0.999861	0.981579	daam-1	1
GO:0006281	DNA repair	3/200	191/9582	0.765948	0.999861	0.981579	dot-1.3/his-3/parg-2	3
GO:0030036	actin cytoskeleton organization	3/200	192/9582	0.769026	0.999861	0.981579	hmr-1/crp-1/daam-1	3
GO:0048589	developmental growth	3/200	192/9582	0.769026	0.999861	0.981579	ins-4/swsn-1/syg-2	3
GO:0006928	movement of cell or subcellular component	6/200	362/9582	0.772762	0.999861	0.981579	egl-43/gpn-1/hmr-1/vab-3/zig-2/crp-1	6
GO:0043254	regulation of protein-containing complex assembly	1/200	70/9582	0.772803	0.999861	0.981579	daam-1	1
GO:0007411	axon guidance	2/200	135/9582	0.777303	0.999861	0.981579	zig-2/crp-1	2
GO:0051270	regulation of cellular component movement	2/200	135/9582	0.777303	0.999861	0.981579	egl-43/vab-3	2
GO:0000209	protein polyubiquitination	1/200	71/9582	0.77758	0.999861	0.981579	F56D2.5	1
GO:0010975	regulation of neuron projection development	1/200	71/9582	0.77758	0.999861	0.981579	tiam-1	1
GO:0042755	eating behavior	1/200	71/9582	0.77758	0.999861	0.981579	nas-6	1
GO:0048639	positive regulation of developmental growth	1/200	71/9582	0.77758	0.999861	0.981579	swsn-1	1
GO:0048666	neuron development	4/200	253/9582	0.77898	0.999861	0.981579	zig-2/syg-2/crp-1/tiam-1	4
GO:0097485	neuron projection guidance	2/200	136/9582	0.780797	0.999861	0.981579	zig-2/crp-1	2
GO:0030029	actin filament-based process	3/200	196/9582	0.781011	0.999861	0.981579	hmr-1/crp-1/daam-1	3
GO:0001505	regulation of neurotransmitter levels	1/200	72/9582	0.782257	0.999861	0.981579	snn-1	1
GO:0006836	neurotransmitter transport	1/200	72/9582	0.782257	0.999861	0.981579	snn-1	1
GO:0030010	establishment of cell polarity	1/200	72/9582	0.782257	0.999861	0.981579	hmr-1	1
GO:0051293	establishment of spindle localization	1/200	72/9582	0.782257	0.999861	0.981579	hmr-1	1
GO:0060560	developmental growth involved in morphogenesis	1/200	72/9582	0.782257	0.999861	0.981579	syg-2	1
GO:0031123	RNA 3'-end processing	1/200	73/9582	0.786836	0.999861	0.981579	R06C1.4	1
GO:0045862	positive regulation of proteolysis	1/200	73/9582	0.786836	0.999861	0.981579	F56D2.5	1
GO:1901700	response to oxygen-containing compound	2/200	138/9582	0.787643	0.999861	0.981579	gar-2/nhr-6	2
GO:0046467	membrane lipid biosynthetic process	1/200	74/9582	0.791319	0.999861	0.981579	asm-3	1
GO:0098661	inorganic anion transmembrane transport	1/200	74/9582	0.791319	0.999861	0.981579	pitr-4	1
GO:0035556	intracellular signal transduction	8/200	482/9582	0.794982	0.999861	0.981579	ced-11/cng-1/gcy-21/C06C3.3/M03C11.1/R12G8.1/dot-1.3/tiam-1	8
GO:0008283	cell population proliferation	1/200	75/9582	0.795709	0.999861	0.981579	lag-2	1
GO:0016441	posttranscriptional gene silencing	1/200	75/9582	0.795709	0.999861	0.981579	wht-1	1
GO:0035194	post-transcriptional gene silencing by RNA	1/200	75/9582	0.795709	0.999861	0.981579	wht-1	1
GO:0051347	positive regulation of transferase activity	1/200	75/9582	0.795709	0.999861	0.981579	F09A5.2	1
GO:0051653	spindle localization	1/200	75/9582	0.795709	0.999861	0.981579	hmr-1	1
GO:0007167	enzyme linked receptor protein signaling pathway	3/200	202/9582	0.798029	0.999861	0.981579	gcy-21/src-2/F09A5.2	3
GO:0048588	developmental cell growth	1/200	76/9582	0.800007	0.999861	0.981579	syg-2	1
GO:0051173	positive regulation of nitrogen compound metabolic process	8/200	485/9582	0.800518	0.999861	0.981579	egl-43/nhr-6/nhr-25/swsn-1/ttx-1/vab-3/gmeb-2/F56D2.5	8
GO:0046662	regulation of oviposition	1/200	77/9582	0.804214	0.999861	0.981579	swsn-1	1
GO:0071824	protein-DNA complex subunit organization	1/200	78/9582	0.808334	0.999861	0.981579	his-24	1
GO:1902903	regulation of supramolecular fiber organization	1/200	78/9582	0.808334	0.999861	0.981579	daam-1	1
GO:1903827	regulation of cellular protein localization	1/200	78/9582	0.808334	0.999861	0.981579	gpn-1	1
GO:0006915	apoptotic process	2/200	145/9582	0.810146	0.999861	0.981579	ced-11/crn-2	2
GO:0080134	regulation of response to stress	2/200	145/9582	0.810146	0.999861	0.981579	F36D1.8/parg-2	2
GO:0042176	regulation of protein catabolic process	1/200	79/9582	0.812367	0.999861	0.981579	F56D2.5	1
GO:0048638	regulation of developmental growth	2/200	146/9582	0.813182	0.999861	0.981579	ins-4/swsn-1	2
GO:0006935	chemotaxis	3/200	208/9582	0.813934	0.999861	0.981579	zig-2/crp-1/clec-41	3
GO:0010648	negative regulation of cell communication	2/200	147/9582	0.816175	0.999861	0.981579	cng-1/gar-2	2
GO:0023057	negative regulation of signaling	2/200	147/9582	0.816175	0.999861	0.981579	cng-1/gar-2	2
GO:0120036	plasma membrane bounded cell projection organization	5/200	327/9582	0.818159	0.999861	0.981579	ttx-1/zig-2/syg-2/crp-1/tiam-1	5
GO:0007631	feeding behavior	1/200	83/9582	0.827674	0.999861	0.981579	nas-6	1
GO:0010948	negative regulation of cell cycle process	1/200	83/9582	0.827674	0.999861	0.981579	dot-1.3	1
GO:0060271	cilium assembly	1/200	83/9582	0.827674	0.999861	0.981579	ttx-1	1
GO:0010638	positive regulation of organelle organization	1/200	84/9582	0.831302	0.999861	0.981579	daam-1	1
GO:0040014	regulation of multicellular organism growth	1/200	86/9582	0.838332	0.999861	0.981579	swsn-1	1
GO:0040012	regulation of locomotion	4/200	279/9582	0.839234	0.999861	0.981579	egl-43/unc-41/vab-3/clec-41	4
GO:0030030	cell projection organization	5/200	339/9582	0.841499	0.999861	0.981579	ttx-1/zig-2/syg-2/crp-1/tiam-1	5
GO:0016049	cell growth	1/200	87/9582	0.841737	0.999861	0.981579	syg-2	1
GO:0040007	growth	3/200	220/9582	0.84259	0.999861	0.981579	ins-4/swsn-1/syg-2	3
GO:0044782	cilium organization	1/200	88/9582	0.845071	0.999861	0.981579	ttx-1	1
GO:0080135	regulation of cellular response to stress	1/200	88/9582	0.845071	0.999861	0.981579	parg-2	1
GO:0042330	taxis	3/200	223/9582	0.849132	0.999861	0.981579	zig-2/crp-1/clec-41	3
GO:2000241	regulation of reproductive process	3/200	224/9582	0.85126	0.999861	0.981579	nhr-6/nhr-25/swsn-1	3
GO:0007369	gastrulation	1/200	90/9582	0.85153	0.999861	0.981579	hmr-1	1
GO:0043269	regulation of ion transport	1/200	90/9582	0.85153	0.999861	0.981579	T13H5.6	1
GO:0045786	negative regulation of cell cycle	1/200	92/9582	0.857721	0.999861	0.981579	dot-1.3	1
GO:0045927	positive regulation of growth	1/200	92/9582	0.857721	0.999861	0.981579	swsn-1	1
GO:0051239	regulation of multicellular organismal process	7/200	465/9582	0.859364	0.999861	0.981579	chs-2/ins-4/nhr-6/nhr-25/swsn-1/vab-3/tiam-1	7
GO:0003002	regionalization	1/200	93/9582	0.860719	0.999861	0.981579	vab-3	1
GO:1901987	regulation of cell cycle phase transition	1/200	93/9582	0.860719	0.999861	0.981579	dot-1.3	1
GO:0006631	fatty acid metabolic process	2/200	164/9582	0.860897	0.999861	0.981579	asah-2/W03F9.4	2
GO:0000122	negative regulation of transcription by RNA polymerase II	1/200	94/9582	0.863655	0.999861	0.981579	egl-43	1
GO:0007264	small GTPase mediated signal transduction	1/200	94/9582	0.863655	0.999861	0.981579	tiam-1	1
GO:0009152	purine ribonucleotide biosynthetic process	1/200	94/9582	0.863655	0.999861	0.981579	gcy-21	1
GO:0061061	muscle structure development	1/200	94/9582	0.863655	0.999861	0.981579	unc-105	1
GO:0120031	plasma membrane bounded cell projection assembly	1/200	94/9582	0.863655	0.999861	0.981579	ttx-1	1
GO:0033043	regulation of organelle organization	3/200	233/9582	0.869268	0.999861	0.981579	ttx-1/crp-1/daam-1	3
GO:0006164	purine nucleotide biosynthetic process	1/200	96/9582	0.869343	0.999861	0.981579	gcy-21	1
GO:0042327	positive regulation of phosphorylation	1/200	96/9582	0.869343	0.999861	0.981579	F09A5.2	1
GO:0046474	glycerophospholipid biosynthetic process	1/200	96/9582	0.869343	0.999861	0.981579	Y18H1A.11	1
GO:0060627	regulation of vesicle-mediated transport	1/200	96/9582	0.869343	0.999861	0.981579	unc-41	1
GO:0007346	regulation of mitotic cell cycle	1/200	97/9582	0.872097	0.999861	0.981579	egl-43	1
GO:0009266	response to temperature stimulus	1/200	98/9582	0.874794	0.999861	0.981579	ttx-1	1
GO:0006974	cellular response to DNA damage stimulus	3/200	236/9582	0.874832	0.999861	0.981579	dot-1.3/his-3/parg-2	3
GO:0012501	programmed cell death	2/200	171/9582	0.876247	0.999861	0.981579	ced-11/crn-2	2
GO:0031047	gene silencing by RNA	1/200	99/9582	0.877435	0.999861	0.981579	wht-1	1
GO:0010562	positive regulation of phosphorus metabolic process	1/200	100/9582	0.88002	0.999861	0.981579	F09A5.2	1
GO:0045937	positive regulation of phosphate metabolic process	1/200	100/9582	0.88002	0.999861	0.981579	F09A5.2	1
GO:0046034	ATP metabolic process	1/200	100/9582	0.88002	0.999861	0.981579	parg-2	1
GO:0040008	regulation of growth	2/200	174/9582	0.882337	0.999861	0.981579	ins-4/swsn-1	2
GO:0006869	lipid transport	1/200	101/9582	0.88255	0.999861	0.981579	scrm-6	1
GO:0035264	multicellular organism growth	1/200	101/9582	0.88255	0.999861	0.981579	swsn-1	1
GO:0071103	DNA conformation change	1/200	101/9582	0.88255	0.999861	0.981579	his-24	1
GO:0072522	purine-containing compound biosynthetic process	1/200	101/9582	0.88255	0.999861	0.981579	gcy-21	1
GO:0009792	embryo development ending in birth or egg hatching	4/200	304/9582	0.88363	0.999861	0.981579	gpn-1/hmr-1/swsn-1/ttx-1	4
GO:0045934	negative regulation of nucleobase-containing compound metabolic process	2/200	175/9582	0.884305	0.999861	0.981579	egl-43/his-24	2
GO:0030031	cell projection assembly	1/200	102/9582	0.885028	0.999861	0.981579	ttx-1	1
GO:0051128	regulation of cellular component organization	6/200	426/9582	0.885701	0.999861	0.981579	ins-4/ttx-1/unc-41/crp-1/tiam-1/daam-1	6
GO:0098655	cation transmembrane transport	5/200	369/9582	0.889281	0.999861	0.981579	ced-11/cng-1/twk-28/unc-105/delm-2	5
GO:0097435	supramolecular fiber organization	2/200	178/9582	0.890029	0.999861	0.981579	crp-1/daam-1	2
GO:0019637	organophosphate metabolic process	6/200	431/9582	0.892097	0.999861	0.981579	gcy-21/W02B12.1/Y18H1A.11/asm-3/plpr-1/Y65B4BR.1	6
GO:0009260	ribonucleotide biosynthetic process	1/200	105/9582	0.892153	0.999861	0.981579	gcy-21	1
GO:0051130	positive regulation of cellular component organization	2/200	180/9582	0.893698	0.999861	0.981579	tiam-1/daam-1	2
GO:0046390	ribose phosphate biosynthetic process	1/200	106/9582	0.894429	0.999861	0.981579	gcy-21	1
GO:0051726	regulation of cell cycle	3/200	249/9582	0.896597	0.999861	0.981579	egl-43/abu-12/dot-1.3	3
GO:0006914	autophagy	1/200	107/9582	0.896657	0.999861	0.981579	ceh-86	1
GO:0031331	positive regulation of cellular catabolic process	1/200	107/9582	0.896657	0.999861	0.981579	F56D2.5	1
GO:0035335	peptidyl-tyrosine dephosphorylation	1/200	107/9582	0.896657	0.999861	0.981579	Y39A3A.4	1
GO:0045017	glycerolipid biosynthetic process	1/200	107/9582	0.896657	0.999861	0.981579	Y18H1A.11	1
GO:0061919	process utilizing autophagic mechanism	1/200	107/9582	0.896657	0.999861	0.981579	ceh-86	1
GO:0003006	developmental process involved in reproduction	7/200	494/9582	0.896981	0.999861	0.981579	lag-2/nhr-25/swsn-1/ptr-16/ptr-19/vab-3/grd-2	7
GO:0098662	inorganic cation transmembrane transport	4/200	314/9582	0.898177	0.999861	0.981579	ced-11/twk-28/unc-105/delm-2	4
GO:1902850	microtubule cytoskeleton organization involved in mitosis	1/200	108/9582	0.898839	0.999861	0.981579	hmr-1	1
GO:0016458	gene silencing	1/200	109/9582	0.900974	0.999861	0.981579	wht-1	1
GO:0006310	DNA recombination	1/200	110/9582	0.903065	0.999861	0.981579	his-24	1
GO:0098660	inorganic ion transmembrane transport	5/200	380/9582	0.903427	0.999861	0.981579	ced-11/twk-28/unc-105/pitr-4/delm-2	5
GO:0008654	phospholipid biosynthetic process	1/200	112/9582	0.907115	0.999861	0.981579	Y18H1A.11	1
GO:0006812	cation transport	6/200	445/9582	0.908418	0.999861	0.981579	ced-11/cng-1/twk-28/unc-105/T13H5.6/delm-2	6
GO:0006520	cellular amino acid metabolic process	2/200	189/9582	0.908849	0.999861	0.981579	cbs-1/mpst-5	2
GO:0071805	potassium ion transmembrane transport	1/200	113/9582	0.909077	0.999861	0.981579	twk-28	1
GO:0009896	positive regulation of catabolic process	1/200	116/9582	0.914718	0.999861	0.981579	F56D2.5	1
GO:0032535	regulation of cellular component size	1/200	116/9582	0.914718	0.999861	0.981579	daam-1	1
GO:0044770	cell cycle phase transition	1/200	116/9582	0.914718	0.999861	0.981579	dot-1.3	1
GO:0055086	nucleobase-containing small molecule metabolic process	3/200	263/9582	0.916195	0.999861	0.981579	gcy-21/ger-1/parg-2	3
GO:0010629	negative regulation of gene expression	3/200	266/9582	0.919931	0.999861	0.981579	wht-1/C37H5.14/M01G12.9	3
GO:0032940	secretion by cell	1/200	120/9582	0.921701	0.999861	0.981579	snn-1	1
GO:0046394	carboxylic acid biosynthetic process	1/200	120/9582	0.921701	0.999861	0.981579	cbs-1	1
GO:0048584	positive regulation of response to stimulus	2/200	198/9582	0.921968	0.999861	0.981579	F36D1.8/clec-41	2
GO:0016053	organic acid biosynthetic process	1/200	121/9582	0.923356	0.999861	0.981579	cbs-1	1
GO:0002119	nematode larval development	6/200	460/9582	0.92351	0.999861	0.981579	chs-2/gpn-1/ins-4/lag-2/swsn-1/bed-3	6
GO:0006813	potassium ion transport	1/200	122/9582	0.924977	0.999861	0.981579	twk-28	1
GO:0032101	regulation of response to external stimulus	1/200	123/9582	0.926563	0.999861	0.981579	clec-41	1
GO:0007389	pattern specification process	1/200	124/9582	0.928115	0.999861	0.981579	vab-3	1
GO:0060341	regulation of cellular localization	1/200	124/9582	0.928115	0.999861	0.981579	gpn-1	1
GO:0090066	regulation of anatomical structure size	1/200	124/9582	0.928115	0.999861	0.981579	daam-1	1
GO:0002164	larval development	6/200	466/9582	0.928913	0.999861	0.981579	chs-2/gpn-1/ins-4/lag-2/swsn-1/bed-3	6
GO:0006650	glycerophospholipid metabolic process	1/200	126/9582	0.931124	0.999861	0.981579	Y18H1A.11	1
GO:0043549	regulation of kinase activity	1/200	129/9582	0.935403	0.999861	0.981579	F09A5.2	1
GO:0072657	protein localization to membrane	1/200	130/9582	0.936769	0.999861	0.981579	gpn-1	1
GO:0140352	export from cell	1/200	130/9582	0.936769	0.999861	0.981579	snn-1	1
GO:0008219	cell death	2/200	211/9582	0.937825	0.999861	0.981579	ced-11/crn-2	2
GO:0006486	protein glycosylation	1/200	131/9582	0.938107	0.999861	0.981579	C02H6.1	1
GO:0032787	monocarboxylic acid metabolic process	2/200	213/9582	0.939976	0.999861	0.981579	asah-2/W03F9.4	2
GO:0061024	membrane organization	2/200	213/9582	0.939976	0.999861	0.981579	scrm-6/crp-1	2
GO:0009165	nucleotide biosynthetic process	1/200	134/9582	0.941954	0.999861	0.981579	gcy-21	1
GO:0032880	regulation of protein localization	1/200	135/9582	0.943183	0.999861	0.981579	gpn-1	1
GO:0098656	anion transmembrane transport	1/200	135/9582	0.943183	0.999861	0.981579	pitr-4	1
GO:1901293	nucleoside phosphate biosynthetic process	1/200	135/9582	0.943183	0.999861	0.981579	gcy-21	1
GO:0051338	regulation of transferase activity	1/200	136/9582	0.944386	0.999861	0.981579	F09A5.2	1
GO:0006979	response to oxidative stress	1/200	137/9582	0.945563	0.999861	0.981579	F36D1.8	1
GO:0009791	post-embryonic development	6/200	490/9582	0.947323	0.999861	0.981579	chs-2/gpn-1/ins-4/lag-2/swsn-1/bed-3	6
GO:0009968	negative regulation of signal transduction	1/200	139/9582	0.947845	0.999861	0.981579	cng-1	1
GO:0010256	endomembrane system organization	1/200	140/9582	0.948949	0.999861	0.981579	scrm-6	1
GO:0010876	lipid localization	1/200	140/9582	0.948949	0.999861	0.981579	scrm-6	1
GO:2000243	positive regulation of reproductive process	1/200	140/9582	0.948949	0.999861	0.981579	nhr-25	1
GO:0000226	microtubule cytoskeleton organization	2/200	224/9582	0.950604	0.999861	0.981579	hmr-1/R09E10.5	2
GO:0015031	protein transport	5/200	435/9582	0.95302	0.999861	0.981579	arrd-24/arrd-19/tbc-16/arrd-22/E03H4.8	5
GO:0046903	secretion	1/200	144/9582	0.95314	0.999861	0.981579	snn-1	1
GO:0045892	negative regulation of transcription, DNA-templated	1/200	145/9582	0.954133	0.999861	0.981579	egl-43	1
GO:1902679	negative regulation of RNA biosynthetic process	1/200	145/9582	0.954133	0.999861	0.981579	egl-43	1
GO:1903507	negative regulation of nucleic acid-templated transcription	1/200	145/9582	0.954133	0.999861	0.981579	egl-43	1
GO:0008610	lipid biosynthetic process	2/200	229/9582	0.95482	0.999861	0.981579	Y18H1A.11/asm-3	2
GO:0018105	peptidyl-serine phosphorylation	1/200	149/9582	0.9579	0.999861	0.981579	M03C11.1	1
GO:0031329	regulation of cellular catabolic process	1/200	150/9582	0.958792	0.999861	0.981579	F56D2.5	1
GO:0006082	organic acid metabolic process	5/200	446/9582	0.959601	0.999861	0.981579	asah-2/cbs-1/mpst-5/cyp-34A9/W03F9.4	5
GO:0018209	peptidyl-serine modification	1/200	151/9582	0.959666	0.999861	0.981579	M03C11.1	1
GO:0046486	glycerolipid metabolic process	1/200	151/9582	0.959666	0.999861	0.981579	Y18H1A.11	1
GO:0045184	establishment of protein localization	5/200	449/9582	0.961245	0.999861	0.981579	arrd-24/arrd-19/tbc-16/arrd-22/E03H4.8	5
GO:1902531	regulation of intracellular signal transduction	1/200	153/9582	0.961359	0.999861	0.981579	cng-1	1
GO:0051253	negative regulation of RNA metabolic process	1/200	156/9582	0.963766	0.999861	0.981579	egl-43	1
GO:0006820	anion transport	2/200	242/9582	0.964238	0.999861	0.981579	pitr-4/samt-1	2
GO:0018991	oviposition	1/200	159/9582	0.966024	0.999861	0.981579	swsn-1	1
GO:0051668	localization within membrane	1/200	159/9582	0.966024	0.999861	0.981579	gpn-1	1
GO:0016071	mRNA metabolic process	3/200	322/9582	0.966907	0.999861	0.981579	R06C1.4/C37H5.14/M01G12.9	3
GO:0032879	regulation of localization	5/200	461/9582	0.967226	0.999861	0.981579	egl-43/gpn-1/unc-41/vab-3/T13H5.6	5
GO:0009150	purine ribonucleotide metabolic process	1/200	161/9582	0.967451	0.999861	0.981579	gcy-21	1
GO:0023051	regulation of signaling	4/200	394/9582	0.967541	0.999861	0.981579	cng-1/gar-2/gpn-1/C30A5.10	4
GO:0051049	regulation of transport	2/200	248/9582	0.967922	0.999861	0.981579	unc-41/T13H5.6	2
GO:0010646	regulation of cell communication	4/200	395/9582	0.968025	0.999861	0.981579	cng-1/gar-2/gpn-1/C30A5.10	4
GO:0044265	cellular macromolecule catabolic process	5/200	465/9582	0.969024	0.999861	0.981579	crn-2/C33G3.4/C37H5.14/M01G12.9/F56D2.5	5
GO:0051276	chromosome organization	3/200	328/9582	0.969995	0.999861	0.981579	his-24/swsn-1/dot-1.3	3
GO:0006163	purine nucleotide metabolic process	1/200	165/9582	0.970129	0.999861	0.981579	gcy-21	1
GO:0009894	regulation of catabolic process	1/200	165/9582	0.970129	0.999861	0.981579	F56D2.5	1
GO:0042325	regulation of phosphorylation	1/200	165/9582	0.970129	0.999861	0.981579	F09A5.2	1
GO:0050795	regulation of behavior	1/200	165/9582	0.970129	0.999861	0.981579	swsn-1	1
GO:0007292	female gamete generation	1/200	166/9582	0.970763	0.999861	0.981579	nhr-6	1
GO:0051656	establishment of organelle localization	1/200	170/9582	0.97317	0.999861	0.981579	hmr-1	1
GO:0007166	cell surface receptor signaling pathway	4/200	407/9582	0.973339	0.999861	0.981579	gcy-21/src-2/F09A5.2/C30A5.10	4
GO:0019752	carboxylic acid metabolic process	4/200	407/9582	0.973339	0.999861	0.981579	asah-2/cbs-1/mpst-5/W03F9.4	4
GO:0032270	positive regulation of cellular protein metabolic process	1/200	171/9582	0.97374	0.999861	0.981579	F56D2.5	1
GO:0043436	oxoacid metabolic process	4/200	408/9582	0.973742	0.999861	0.981579	asah-2/cbs-1/mpst-5/W03F9.4	4
GO:0009259	ribonucleotide metabolic process	1/200	173/9582	0.974844	0.999861	0.981579	gcy-21	1
GO:0048585	negative regulation of response to stimulus	1/200	173/9582	0.974844	0.999861	0.981579	cng-1	1
GO:0007010	cytoskeleton organization	4/200	412/9582	0.9753	0.999861	0.981579	hmr-1/R09E10.5/crp-1/daam-1	4
GO:0018193	peptidyl-amino acid modification	5/200	481/9582	0.975345	0.999861	0.981579	abu-12/src-2/F09A5.2/M03C11.1/dot-1.3	5
GO:0019693	ribose phosphate metabolic process	1/200	176/9582	0.976415	0.999861	0.981579	gcy-21	1
GO:0072521	purine-containing compound metabolic process	1/200	176/9582	0.976415	0.999861	0.981579	gcy-21	1
GO:0048583	regulation of response to stimulus	5/200	486/9582	0.977061	0.999861	0.981579	cng-1/gpn-1/F36D1.8/parg-2/clec-41	5
GO:0048598	embryonic morphogenesis	1/200	178/9582	0.977407	0.999861	0.981579	hmr-1	1
GO:0051247	positive regulation of protein metabolic process	1/200	180/9582	0.978358	0.999861	0.981579	F56D2.5	1
GO:0090407	organophosphate biosynthetic process	2/200	272/9582	0.979334	0.999861	0.981579	gcy-21/Y18H1A.11	2
GO:0031399	regulation of protein modification process	1/200	183/9582	0.97971	0.999861	0.981579	parg-2	1
GO:0010564	regulation of cell cycle process	1/200	184/9582	0.980142	0.999861	0.981579	dot-1.3	1
GO:0043161	proteasome-mediated ubiquitin-dependent protein catabolic process	1/200	185/9582	0.980564	0.999861	0.981579	F56D2.5	1
GO:0044283	small molecule biosynthetic process	1/200	185/9582	0.980564	0.999861	0.981579	cbs-1	1
GO:0006886	intracellular protein transport	2/200	279/9582	0.981846	0.999861	0.981579	tbc-16/E03H4.8	2
GO:0019098	reproductive behavior	1/200	189/9582	0.982167	0.999861	0.981579	swsn-1	1
GO:0016567	protein ubiquitination	1/200	198/9582	0.985309	0.999861	0.981579	F56D2.5	1
GO:0019220	regulation of phosphate metabolic process	1/200	200/9582	0.985928	0.999861	0.981579	F09A5.2	1
GO:0051174	regulation of phosphorus metabolic process	1/200	200/9582	0.985928	0.999861	0.981579	F09A5.2	1
GO:0007017	microtubule-based process	2/200	299/9582	0.987503	0.999861	0.981579	hmr-1/R09E10.5	2
GO:0006470	protein dephosphorylation	1/200	209/9582	0.98841	0.999861	0.981579	Y39A3A.4	1
GO:0010498	proteasomal protein catabolic process	1/200	210/9582	0.988657	0.999861	0.981579	F56D2.5	1
GO:0010608	posttranscriptional regulation of gene expression	1/200	210/9582	0.988657	0.999861	0.981579	wht-1	1
GO:0010558	negative regulation of macromolecule biosynthetic process	1/200	213/9582	0.989368	0.999861	0.981579	egl-43	1
GO:2000113	negative regulation of cellular macromolecule biosynthetic process	1/200	213/9582	0.989368	0.999861	0.981579	egl-43	1
GO:0009117	nucleotide metabolic process	1/200	216/9582	0.990034	0.999861	0.981579	gcy-21	1
GO:0006753	nucleoside phosphate metabolic process	1/200	219/9582	0.990659	0.999861	0.981579	gcy-21	1
GO:0009966	regulation of signal transduction	2/200	316/9582	0.990932	0.999861	0.981579	cng-1/gpn-1	2
GO:0032446	protein modification by small protein conjugation	1/200	222/9582	0.991245	0.999861	0.981579	F56D2.5	1
GO:0031327	negative regulation of cellular biosynthetic process	1/200	224/9582	0.991616	0.999861	0.981579	egl-43	1
GO:0009890	negative regulation of biosynthetic process	1/200	227/9582	0.992142	0.999861	0.981579	egl-43	1
GO:0000278	mitotic cell cycle	2/200	332/9582	0.993313	0.999861	0.981579	egl-43/hmr-1	2
GO:0006397	mRNA processing	1/200	236/9582	0.993531	0.999861	0.981579	R06C1.4	1
GO:0051640	organelle localization	1/200	237/9582	0.99367	0.999861	0.981579	hmr-1	1
GO:0034622	cellular protein-containing complex assembly	2/200	339/9582	0.994151	0.999861	0.981579	his-24/daam-1	2
GO:0006511	ubiquitin-dependent protein catabolic process	1/200	252/9582	0.995425	0.999861	0.981579	F56D2.5	1
GO:0051301	cell division	1/200	258/9582	0.995983	0.999861	0.981579	bed-3	1
GO:0019941	modification-dependent protein catabolic process	1/200	259/9582	0.996069	0.999861	0.981579	F56D2.5	1
GO:0030163	protein catabolic process	2/200	363/9582	0.996318	0.999861	0.981579	C33G3.4/F56D2.5	2
GO:0043632	modification-dependent macromolecule catabolic process	1/200	266/9582	0.996623	0.999861	0.981579	F56D2.5	1
GO:0007276	gamete generation	1/200	271/9582	0.99697	0.999861	0.981579	nhr-6	1
GO:1903047	mitotic cell cycle process	1/200	273/9582	0.997099	0.999861	0.981579	hmr-1	1
GO:0070647	protein modification by small protein conjugation or removal	1/200	277/9582	0.99734	0.999861	0.981579	F56D2.5	1
GO:0006518	peptide metabolic process	3/200	479/9582	0.997823	0.999861	0.981579	T19H12.6/gst-35/gst-38	3
GO:0034613	cellular protein localization	3/200	481/9582	0.997901	0.999861	0.981579	gpn-1/tbc-16/E03H4.8	3
GO:0070925	organelle assembly	1/200	289/9582	0.997951	0.999861	0.981579	ttx-1	1
GO:0007600	sensory perception	2/200	396/9582	0.998066	0.999861	0.981579	cng-1/lhfp-4	2
GO:0070727	cellular macromolecule localization	3/200	491/9582	0.998252	0.999861	0.981579	gpn-1/tbc-16/E03H4.8	3
GO:0065003	protein-containing complex assembly	2/200	416/9582	0.998696	0.999861	0.981579	his-24/daam-1	2
GO:0051603	proteolysis involved in cellular protein catabolic process	1/200	315/9582	0.998837	0.999861	0.981579	F56D2.5	1
GO:0044257	cellular protein catabolic process	1/200	325/9582	0.999065	0.999861	0.981579	F56D2.5	1
GO:0022402	cell cycle process	2/200	452/9582	0.999363	0.999861	0.981579	hmr-1/dot-1.3	2
GO:0019953	sexual reproduction	1/200	343/9582	0.999369	0.999861	0.981579	nhr-6	1
GO:0048609	multicellular organismal reproductive process	2/200	464/9582	0.9995	0.999861	0.981579	nhr-6/swsn-1	2
GO:0044703	multi-organism reproductive process	1/200	360/9582	0.999565	0.999861	0.981579	nhr-6	1
GO:0051704	multi-organism process	1/200	360/9582	0.999565	0.999861	0.981579	nhr-6	1
GO:0043933	protein-containing complex subunit organization	2/200	471/9582	0.999565	0.999861	0.981579	his-24/daam-1	2
GO:0007606	sensory perception of chemical stimulus	1/200	369/9582	0.999643	0.999861	0.981579	cng-1	1
GO:0032504	multicellular organism reproduction	2/200	484/9582	0.999666	0.999861	0.981579	nhr-6/swsn-1	2
GO:0043604	amide biosynthetic process	1/200	412/9582	0.999861	0.999861	0.981579	asm-3	1

## Sheet: FigS6c metl-9 dependent down
Supplementary information Table S2. Gene ontology analysis of the differentially expressed genes or 6mA-modified genes, related to Supplementary information, Fig. S6.
ID	Description	GeneRatio	BgRatio	pvalue	p.adjust	qvalue	geneID	Count
GO:0048477	oogenesis	25/377	126/9582	1.43777e-11	1.62756e-08	1.46653e-08	cyb-2.2/cyb-3/fem-3/meg-3/gna-2/lin-41/nos-2/puf-6/puf-7/rme-2/egg-3/cyp-31A2/meg-1/meg-2/meg-4/egg-2/egg-5/egg-4/cpg-1/cyb-2.1/oma-2/puf-5/cbd-1/egg-1/cpg-2	25
GO:0030703	eggshell formation	10/377	17/9582	1.20144e-10	6.80015e-08	6.12735e-08	gna-2/egg-3/cyp-31A2/egg-2/egg-5/egg-4/cpg-1/cbd-1/egg-1/cpg-2	10
GO:0007292	female gamete generation	26/377	166/9582	1.3246e-09	4.99817e-07	4.50365e-07	cyb-2.2/cyb-3/fem-3/meg-3/gna-2/lin-41/nos-2/puf-6/puf-7/rme-2/egg-3/cyp-31A2/meg-1/meg-2/kca-1/meg-4/egg-2/egg-5/egg-4/cpg-1/cyb-2.1/oma-2/puf-5/cbd-1/egg-1/cpg-2	26
GO:0007281	germ cell development	27/377	183/9582	2.46089e-09	6.96431e-07	6.27526e-07	cyb-2.2/cyb-3/fem-3/meg-3/gna-2/lin-41/nos-2/puf-6/puf-7/rme-2/egg-3/cyp-31A2/meg-1/meg-2/meg-4/uri-1/egg-2/egg-5/egg-4/cpg-1/cyb-2.1/oma-2/puf-5/cbd-1/egg-1/cpg-2/swm-1	27
GO:0009617	response to bacterium	25/377	168/9582	8.18068e-09	1.54342e-06	1.39072e-06	ced-3/grd-3/lys-5/nlp-27/smf-3/C50F4.8/ttr-21/skpo-1/ssp-37/Y43C5A.3/F45E4.5/F59A7.2/zmp-2/math-38/clec-218/cnc-2/col-179/hsp-16.41/lys-4/pgp-1/thn-2/sodh-1/clec-60/acdh-1/clec-82	25
GO:0042742	defense response to bacterium	25/377	168/9582	8.18068e-09	1.54342e-06	1.39072e-06	ced-3/grd-3/lys-5/nlp-27/smf-3/C50F4.8/ttr-21/skpo-1/ssp-37/Y43C5A.3/F45E4.5/F59A7.2/zmp-2/math-38/clec-218/cnc-2/col-179/hsp-16.41/lys-4/pgp-1/thn-2/sodh-1/clec-60/acdh-1/clec-82	25
GO:0022412	cellular process involved in reproduction in multicellular organism	28/377	221/9582	3.8591e-08	6.24072e-06	5.62327e-06	cyb-2.2/cyb-3/fem-3/meg-3/gna-2/lin-41/nos-2/puf-6/puf-7/rme-2/egg-3/cyp-31A2/meg-1/meg-2/kca-1/meg-4/uri-1/egg-2/egg-5/egg-4/cpg-1/cyb-2.1/oma-2/puf-5/cbd-1/egg-1/cpg-2/swm-1	28
GO:0007276	gamete generation	29/377	271/9582	8.58588e-07	0.00012149	0.00010947	cyb-2.2/cyb-3/fem-3/meg-3/gna-2/lin-41/mes-1/nos-2/puf-6/puf-7/rme-2/egg-3/cyp-31A2/meg-1/meg-2/kca-1/meg-4/uri-1/egg-2/egg-5/egg-4/cpg-1/cyb-2.1/oma-2/puf-5/cbd-1/egg-1/cpg-2/swm-1	29
GO:1904377	positive regulation of protein localization to cell periphery	6/377	11/9582	1.39325e-06	0.000175239	0.000157901	egg-3/egg-2/egg-5/egg-4/cbd-1/egg-1	6
GO:0050829	defense response to Gram-negative bacterium	16/377	107/9582	3.9295e-06	0.000404381	0.000364372	ced-3/grd-3/nlp-27/smf-3/ttr-21/ssp-37/Y43C5A.3/F45E4.5/F59A7.2/zmp-2/cnc-2/col-179/hsp-16.41/pgp-1/thn-2/acdh-1	16
GO:0052547	regulation of peptidase activity	16/377	107/9582	3.9295e-06	0.000404381	0.000364372	ced-3/cpi-1/fbl-1/srp-1/srp-2/C54D10.10/piit-1/tag-290/K07A1.6/B0222.5/C02F12.5/C10G8.4/dct-1/T21D12.12/K11D12.13/swm-1	16
GO:0072697	protein localization to cell cortex	6/377	13/9582	4.83809e-06	0.000448945	0.000404527	egg-3/egg-2/egg-5/egg-4/cbd-1/egg-1	6
GO:0052548	regulation of endopeptidase activity	15/377	97/9582	5.15573e-06	0.000448945	0.000404527	ced-3/cpi-1/srp-1/srp-2/C54D10.10/piit-1/tag-290/K07A1.6/B0222.5/C02F12.5/C10G8.4/dct-1/T21D12.12/K11D12.13/swm-1	15
GO:0009880	embryonic pattern specification	10/377	46/9582	9.04552e-06	0.000731395	0.000659031	cyb-2.2/meg-3/pal-1/pie-1/meg-1/meg-2/meg-4/cyb-2.1/mex-1/pos-1	10
GO:0019752	carboxylic acid metabolic process	35/377	407/9582	1.02637e-05	0.000766033	0.000690241	gln-5/gln-6/gpd-1/gpd-2/hgo-1/kat-1/ldh-1/mxl-3/tdc-1/C10C5.3/C10C5.4/C10C5.5/ddo-1/gcsh-1/glna-2/gfat-2/acl-7/C05D11.5/C31H2.4/F26D11.1/daao-1/ech-6/fat-5/fat-7/nhr-68/cpt-5/cth-1/acs-2/F32D8.12/K01C8.1/aldo-1/hphd-1/F25E2.3/K07E1.1/pck-1	35
GO:0043436	oxoacid metabolic process	35/377	408/9582	1.08273e-05	0.000766033	0.000690241	gln-5/gln-6/gpd-1/gpd-2/hgo-1/kat-1/ldh-1/mxl-3/tdc-1/C10C5.3/C10C5.4/C10C5.5/ddo-1/gcsh-1/glna-2/gfat-2/acl-7/C05D11.5/C31H2.4/F26D11.1/daao-1/ech-6/fat-5/fat-7/nhr-68/cpt-5/cth-1/acs-2/F32D8.12/K01C8.1/aldo-1/hphd-1/F25E2.3/K07E1.1/pck-1	35
GO:0006082	organic acid metabolic process	37/377	446/9582	1.28166e-05	0.000853432	0.000768994	gln-5/gln-6/gpd-1/gpd-2/hgo-1/kat-1/ldh-1/mxl-3/tdc-1/C10C5.3/C10C5.4/C10C5.5/ddo-1/gcsh-1/glna-2/gfat-2/cyp-34A2/acl-7/C05D11.5/C31H2.4/F26D11.1/cyp-33C3/daao-1/ech-6/fat-5/fat-7/nhr-68/cpt-5/cth-1/acs-2/F32D8.12/K01C8.1/aldo-1/hphd-1/F25E2.3/K07E1.1/pck-1	37
GO:0032269	negative regulation of cellular protein metabolic process	22/377	203/9582	1.51907e-05	0.000955328	0.000860808	cpi-1/lin-41/nos-2/pie-1/puf-6/srp-1/srp-2/C54D10.10/piit-1/tag-290/K07A1.6/B0222.5/C02F12.5/C10G8.4/zmp-2/egg-5/T21D12.12/egg-4/K11D12.13/oma-2/vit-6/swm-1	22
GO:0051248	negative regulation of protein metabolic process	22/377	204/9582	1.64217e-05	0.00097839	0.000881588	cpi-1/lin-41/nos-2/pie-1/puf-6/srp-1/srp-2/C54D10.10/piit-1/tag-290/K07A1.6/B0222.5/C02F12.5/C10G8.4/zmp-2/egg-5/T21D12.12/egg-4/K11D12.13/oma-2/vit-6/swm-1	22
GO:0010951	negative regulation of endopeptidase activity	13/377	86/9582	2.82182e-05	0.00159715	0.00143913	cpi-1/srp-1/srp-2/C54D10.10/piit-1/tag-290/K07A1.6/B0222.5/C02F12.5/C10G8.4/T21D12.12/K11D12.13/swm-1	13
GO:0010466	negative regulation of peptidase activity	13/377	87/9582	3.20144e-05	0.00168495	0.00151824	cpi-1/srp-1/srp-2/C54D10.10/piit-1/tag-290/K07A1.6/B0222.5/C02F12.5/C10G8.4/T21D12.12/K11D12.13/swm-1	13
GO:0019953	sexual reproduction	30/377	343/9582	3.27465e-05	0.00168495	0.00151824	cyb-2.2/cyb-3/fem-3/flp-20/meg-3/gna-2/lin-41/mes-1/nos-2/puf-6/puf-7/rme-2/egg-3/cyp-31A2/meg-1/meg-2/kca-1/meg-4/uri-1/egg-2/egg-5/egg-4/cpg-1/cyb-2.1/oma-2/puf-5/cbd-1/egg-1/cpg-2/swm-1	30
GO:0045861	negative regulation of proteolysis	13/377	89/9582	4.09648e-05	0.00201618	0.0018167	cpi-1/srp-1/srp-2/C54D10.10/piit-1/tag-290/K07A1.6/B0222.5/C02F12.5/C10G8.4/T21D12.12/K11D12.13/swm-1	13
GO:1904375	regulation of protein localization to cell periphery	6/377	18/9582	4.42513e-05	0.00208719	0.00188068	egg-3/egg-2/egg-5/egg-4/cbd-1/egg-1	6
GO:0043086	negative regulation of catalytic activity	16/377	132/9582	5.81387e-05	0.00256458	0.00231084	cpi-1/srp-1/srp-2/C54D10.10/piit-1/tag-290/K07A1.6/B0222.5/C02F12.5/C10G8.4/uri-1/egg-5/T21D12.12/egg-4/K11D12.13/swm-1	16
GO:0051346	negative regulation of hydrolase activity	14/377	105/9582	5.89037e-05	0.00256458	0.00231084	cpi-1/srp-1/srp-2/C54D10.10/piit-1/tag-290/K07A1.6/B0222.5/C02F12.5/C10G8.4/uri-1/T21D12.12/K11D12.13/swm-1	14
GO:0044703	multi-organism reproductive process	30/377	360/9582	8.03857e-05	0.00305427	0.00275208	cyb-2.2/cyb-3/fem-3/flp-20/meg-3/gna-2/lin-41/mes-1/nos-2/puf-6/puf-7/rme-2/egg-3/cyp-31A2/meg-1/meg-2/kca-1/meg-4/uri-1/egg-2/egg-5/egg-4/cpg-1/cyb-2.1/oma-2/puf-5/cbd-1/egg-1/cpg-2/swm-1	30
GO:0051704	multi-organism process	30/377	360/9582	8.03857e-05	0.00305427	0.00275208	cyb-2.2/cyb-3/fem-3/flp-20/meg-3/gna-2/lin-41/mes-1/nos-2/puf-6/puf-7/rme-2/egg-3/cyp-31A2/meg-1/meg-2/kca-1/meg-4/uri-1/egg-2/egg-5/egg-4/cpg-1/cyb-2.1/oma-2/puf-5/cbd-1/egg-1/cpg-2/swm-1	30
GO:0009994	oocyte differentiation	11/377	70/9582	8.09437e-05	0.00305427	0.00275208	cyb-2.2/cyb-3/fem-3/meg-3/lin-41/rme-2/meg-1/meg-2/meg-4/cyb-2.1/oma-2	11
GO:0048599	oocyte development	11/377	70/9582	8.09437e-05	0.00305427	0.00275208	cyb-2.2/cyb-3/fem-3/meg-3/lin-41/rme-2/meg-1/meg-2/meg-4/cyb-2.1/oma-2	11
GO:0048469	cell maturation	9/377	49/9582	0.000104337	0.00369091	0.00332573	cyb-2.2/cyb-3/fem-3/meg-3/meg-1/meg-2/meg-4/cyb-2.1/oma-2	9
GO:0071695	anatomical structure maturation	9/377	49/9582	0.000104337	0.00369091	0.00332573	cyb-2.2/cyb-3/fem-3/meg-3/meg-1/meg-2/meg-4/cyb-2.1/oma-2	9
GO:0030198	extracellular matrix organization	9/377	51/9582	0.00014413	0.00479868	0.0043239	col-96/col-128/col-135/fbl-1/W01F3.2/C16E9.1/zmp-3/zmp-2/col-179	9
GO:0045229	external encapsulating structure organization	9/377	51/9582	0.00014413	0.00479868	0.0043239	col-96/col-128/col-135/fbl-1/W01F3.2/C16E9.1/zmp-3/zmp-2/col-179	9
GO:0044092	negative regulation of molecular function	16/377	146/9582	0.000194033	0.00615871	0.00554936	cpi-1/srp-1/srp-2/C54D10.10/piit-1/tag-290/K07A1.6/B0222.5/C02F12.5/C10G8.4/uri-1/egg-5/T21D12.12/egg-4/K11D12.13/swm-1	16
GO:0043062	extracellular structure organization	9/377	53/9582	0.00019586	0.00615871	0.00554936	col-96/col-128/col-135/fbl-1/W01F3.2/C16E9.1/zmp-3/zmp-2/col-179	9
GO:0030162	regulation of proteolysis	18/377	180/9582	0.000251822	0.00770439	0.00694212	ced-3/cpi-1/fbl-1/srp-1/srp-2/C54D10.10/E02H4.6/piit-1/tag-290/K04C1.5/K07A1.6/B0222.5/C02F12.5/C10G8.4/dct-1/T21D12.12/K11D12.13/swm-1	18
GO:0021700	developmental maturation	9/377	55/9582	0.000262173	0.00781	0.00703728	cyb-2.2/cyb-3/fem-3/meg-3/meg-1/meg-2/meg-4/cyb-2.1/oma-2	9
GO:0016054	organic acid catabolic process	15/377	139/9582	0.000361657	0.0104973	0.00945872	hgo-1/kat-1/ddo-1/gcsh-1/glna-2/C31H2.4/F26D11.1/daao-1/ech-6/nhr-68/F32D8.12/K01C8.1/hphd-1/F25E2.3/pck-1	15
GO:0044036	cell wall macromolecule metabolic process	4/377	10/9582	0.000410101	0.0116058	0.0104576	lys-5/lys-6/C05C8.7/lys-4	4
GO:0050830	defense response to Gram-positive bacterium	10/377	73/9582	0.000535393	0.0147821	0.0133195	lys-5/C50F4.8/skpo-1/math-38/clec-218/lys-4/thn-2/sodh-1/clec-60/clec-82	10
GO:1901606	alpha-amino acid catabolic process	8/377	49/9582	0.000583722	0.0154844	0.0139523	hgo-1/ddo-1/gcsh-1/glna-2/C31H2.4/daao-1/K01C8.1/hphd-1	8
GO:0032268	regulation of cellular protein metabolic process	33/377	460/9582	0.000588187	0.0154844	0.0139523	ced-3/cpi-1/cyb-2.2/cyb-3/fbl-1/fem-3/lin-41/nos-2/pie-1/puf-6/puf-7/srp-1/srp-2/C54D10.10/E02H4.6/piit-1/tag-290/K04C1.5/K07A1.6/B0222.5/C02F12.5/C10G8.4/dct-1/zmp-2/egg-5/T21D12.12/egg-4/K11D12.13/cyb-2.1/oma-2/puf-5/vit-6/swm-1	33
GO:0071554	cell wall organization or biogenesis	4/377	11/9582	0.00062452	0.0160672	0.0144775	lys-5/lys-6/C05C8.7/lys-4	4
GO:0044282	small molecule catabolic process	17/377	179/9582	0.000676003	0.0168327	0.0151673	hgo-1/kat-1/ddo-1/gcsh-1/glna-2/C01B4.6/C31H2.4/F26D11.1/daao-1/dhs-21/ech-6/nhr-68/F32D8.12/K01C8.1/hphd-1/F25E2.3/pck-1	17
GO:0048609	multicellular organismal reproductive process	33/377	464/9582	0.000684015	0.0168327	0.0151673	ced-3/cln-3.3/cyb-2.2/cyb-3/fem-3/flp-20/meg-3/gna-2/hil-1/lin-41/mes-1/nos-2/puf-6/puf-7/rme-2/egg-3/cyp-31A2/meg-1/meg-2/kca-1/meg-4/uri-1/egg-2/egg-5/egg-4/cpg-1/cyb-2.1/oma-2/puf-5/cbd-1/egg-1/cpg-2/swm-1	33
GO:0006026	aminoglycan catabolic process	4/377	12/9582	0.000907858	0.0202552	0.0182511	lys-5/lys-6/cht-3/lys-4	4
GO:0019432	triglyceride biosynthetic process	4/377	12/9582	0.000907858	0.0202552	0.0182511	dgat-2/K07B1.4/Y53G8B.2/pck-1	4
GO:0046460	neutral lipid biosynthetic process	4/377	12/9582	0.000907858	0.0202552	0.0182511	dgat-2/K07B1.4/Y53G8B.2/pck-1	4
GO:0046463	acylglycerol biosynthetic process	4/377	12/9582	0.000907858	0.0202552	0.0182511	dgat-2/K07B1.4/Y53G8B.2/pck-1	4
GO:1901605	alpha-amino acid metabolic process	13/377	121/9582	0.000918155	0.0202552	0.0182511	gln-5/gln-6/hgo-1/ddo-1/gcsh-1/glna-2/gfat-2/C31H2.4/daao-1/cth-1/K01C8.1/hphd-1/K07E1.1	13
GO:0007351	tripartite regional subdivision	6/377	30/9582	0.000948342	0.0202552	0.0182511	cyb-2.2/meg-3/meg-1/meg-2/meg-4/cyb-2.1	6
GO:0008595	anterior/posterior axis specification, embryo	6/377	30/9582	0.000948342	0.0202552	0.0182511	cyb-2.2/meg-3/meg-1/meg-2/meg-4/cyb-2.1	6
GO:0003006	developmental process involved in reproduction	34/377	494/9582	0.00101021	0.0211771	0.0190818	ceh-39/cyb-2.2/cyb-3/fem-3/meg-3/gna-2/lin-41/mes-1/nos-2/ptr-8/ptr-13/puf-6/puf-7/rme-2/sea-1/dmd-6/F19H6.4/egg-3/cyp-31A2/meg-1/meg-2/meg-4/uri-1/egg-2/egg-5/egg-4/cpg-1/cyb-2.1/oma-2/puf-5/cbd-1/egg-1/cpg-2/swm-1	34
GO:0046395	carboxylic acid catabolic process	14/377	138/9582	0.00104469	0.0215016	0.0193742	hgo-1/kat-1/ddo-1/gcsh-1/glna-2/F26D11.1/daao-1/ech-6/nhr-68/F32D8.12/K01C8.1/hphd-1/F25E2.3/pck-1	14
GO:0040038	polar body extrusion after meiotic divisions	5/377	21/9582	0.00110861	0.0224097	0.0201925	egg-3/cyp-31A2/kca-1/egg-5/egg-4	5
GO:0006520	cellular amino acid metabolic process	17/377	189/9582	0.00124287	0.0246829	0.0222408	gln-5/gln-6/hgo-1/tdc-1/C10C5.3/C10C5.4/C10C5.5/ddo-1/gcsh-1/glna-2/gfat-2/C31H2.4/daao-1/cth-1/K01C8.1/hphd-1/K07E1.1	17
GO:0000578	embryonic axis specification	6/377	32/9582	0.00135435	0.0264331	0.0238178	cyb-2.2/meg-3/meg-1/meg-2/meg-4/cyb-2.1	6
GO:0032504	multicellular organism reproduction	33/377	484/9582	0.00139979	0.026857	0.0241998	ced-3/cln-3.3/cyb-2.2/cyb-3/fem-3/flp-20/meg-3/gna-2/hil-1/lin-41/mes-1/nos-2/puf-6/puf-7/rme-2/egg-3/cyp-31A2/meg-1/meg-2/kca-1/meg-4/uri-1/egg-2/egg-5/egg-4/cpg-1/cyb-2.1/oma-2/puf-5/cbd-1/egg-1/cpg-2/swm-1	33
GO:0051246	regulation of protein metabolic process	33/377	489/9582	0.00165819	0.0312845	0.0281892	ced-3/cpi-1/cyb-2.2/cyb-3/fbl-1/fem-3/lin-41/nos-2/pie-1/puf-6/puf-7/srp-1/srp-2/C54D10.10/E02H4.6/piit-1/tag-290/K04C1.5/K07A1.6/B0222.5/C02F12.5/C10G8.4/dct-1/zmp-2/egg-5/T21D12.12/egg-4/K11D12.13/cyb-2.1/oma-2/puf-5/vit-6/swm-1	33
GO:0033206	meiotic cytokinesis	5/377	23/9582	0.00171818	0.0318725	0.0287191	egg-3/cyp-31A2/kca-1/egg-5/egg-4	5
GO:0051172	negative regulation of nitrogen compound metabolic process	27/377	375/9582	0.00174567	0.0318725	0.0287191	ceh-39/cpi-1/hil-1/lin-41/nos-2/pie-1/puf-6/srp-1/srp-2/C54D10.10/piit-1/tag-290/K07A1.6/flh-3/B0222.5/C02F12.5/C10G8.4/uri-1/zmp-2/egg-5/T21D12.12/egg-4/K11D12.13/oma-2/pos-1/vit-6/swm-1	27
GO:0007350	blastoderm segmentation	6/377	34/9582	0.0018811	0.033272	0.0299801	cyb-2.2/meg-3/meg-1/meg-2/meg-4/cyb-2.1	6
GO:0035282	segmentation	6/377	34/9582	0.0018811	0.033272	0.0299801	cyb-2.2/meg-3/meg-1/meg-2/meg-4/cyb-2.1	6
GO:0007143	female meiotic nuclear division	5/377	24/9582	0.00210125	0.0363399	0.0327445	egg-3/cyp-31A2/kca-1/egg-5/egg-4	5
GO:0007308	oocyte construction	4/377	15/9582	0.00227927	0.0363399	0.0327445	meg-3/meg-1/meg-2/meg-4	4
GO:0007309	oocyte axis specification	4/377	15/9582	0.00227927	0.0363399	0.0327445	meg-3/meg-1/meg-2/meg-4	4
GO:0007314	oocyte anterior/posterior axis specification	4/377	15/9582	0.00227927	0.0363399	0.0327445	meg-3/meg-1/meg-2/meg-4	4
GO:0007315	pole plasm assembly	4/377	15/9582	0.00227927	0.0363399	0.0327445	meg-3/meg-1/meg-2/meg-4	4
GO:0008358	maternal determination of anterior/posterior axis, embryo	4/377	15/9582	0.00227927	0.0363399	0.0327445	meg-3/meg-1/meg-2/meg-4	4
GO:0030719	P granule organization	4/377	15/9582	0.00227927	0.0363399	0.0327445	meg-3/meg-1/meg-2/meg-4	4
GO:0051336	regulation of hydrolase activity	17/377	201/9582	0.00241234	0.0379274	0.0341748	ced-3/cpi-1/fbl-1/srp-1/srp-2/C54D10.10/piit-1/tag-290/K07A1.6/B0222.5/C02F12.5/C10G8.4/dct-1/uri-1/T21D12.12/K11D12.13/swm-1	17
GO:0048646	anatomical structure formation involved in morphogenesis	13/377	135/9582	0.0024968	0.0387175	0.0348868	gna-2/pal-1/pie-1/egg-3/cyp-31A2/egg-2/egg-5/egg-4/cpg-1/mex-1/cbd-1/egg-1/cpg-2	13
GO:0009948	anterior/posterior axis specification	7/377	49/9582	0.00284529	0.0429448	0.0386959	cyb-2.2/meg-3/pal-1/meg-1/meg-2/meg-4/cyb-2.1	7
GO:0016052	carbohydrate catabolic process	7/377	49/9582	0.00284529	0.0429448	0.0386959	gpd-1/gpd-2/C01B4.6/cht-3/F26D11.1/dhs-21/aldo-1	7
GO:0005975	carbohydrate metabolic process	21/377	276/9582	0.00290124	0.0432132	0.0389377	gpd-1/gpd-2/ldh-1/oac-1/oac-15/oac-34/chil-22/T04A8.7/rpia-1/C01B4.6/C05C8.7/C14C6.3/cht-3/oac-10/oac-12/F26D11.1/W06B4.1/bus-1/dhs-21/aldo-1/pck-1	21
GO:0006006	glucose metabolic process	5/377	26/9582	0.00304852	0.0448172	0.040383	gpd-1/gpd-2/C01B4.6/dhs-21/pck-1	5
GO:0006022	aminoglycan metabolic process	7/377	51/9582	0.00358568	0.0520383	0.0468896	gna-2/lys-5/lys-6/cht-3/F49D11.3/F49D11.6/lys-4	7
GO:0001666	response to hypoxia	4/377	17/9582	0.00373395	0.0521831	0.0470201	egl-9/nhr-57/fat-7/rhy-1	4
GO:0006541	glutamine metabolic process	4/377	17/9582	0.00373395	0.0521831	0.0470201	gln-5/gln-6/glna-2/gfat-2	4
GO:0006826	iron ion transport	4/377	17/9582	0.00373395	0.0521831	0.0470201	smf-3/hrg-6/hrg-4/hrg-1	4
GO:0034637	cellular carbohydrate biosynthetic process	8/377	65/9582	0.00378378	0.0522346	0.0470665	oac-1/oac-15/oac-34/T04A8.7/oac-10/oac-12/bus-1/pck-1	8
GO:0031324	negative regulation of cellular metabolic process	27/377	398/9582	0.00401109	0.0547054	0.0492929	ceh-39/cpi-1/hil-1/lin-41/nos-2/pie-1/puf-6/srp-1/srp-2/C54D10.10/piit-1/tag-290/K07A1.6/flh-3/B0222.5/C02F12.5/C10G8.4/uri-1/zmp-2/egg-5/T21D12.12/egg-4/K11D12.13/oma-2/pos-1/vit-6/swm-1	27
GO:0032787	monocarboxylic acid metabolic process	17/377	213/9582	0.0043868	0.0591174	0.0532683	gpd-1/gpd-2/kat-1/mxl-3/acl-7/C05D11.5/F26D11.1/ech-6/fat-5/fat-7/nhr-68/cpt-5/acs-2/F32D8.12/aldo-1/F25E2.3/pck-1	17
GO:0051445	regulation of meiotic cell cycle	6/377	41/9582	0.00499102	0.0651182	0.0586754	cdc-25.3/cyb-3/fem-3/pzf-1/uri-1/oma-2	6
GO:0051446	positive regulation of meiotic cell cycle	5/377	29/9582	0.00499664	0.0651182	0.0586754	cdc-25.3/fem-3/pzf-1/uri-1/oma-2	5
GO:0005976	polysaccharide metabolic process	8/377	68/9582	0.00500467	0.0651182	0.0586754	oac-1/oac-15/oac-34/T04A8.7/cht-3/oac-10/oac-12/bus-1	8
GO:0001556	oocyte maturation	5/377	30/9582	0.0058063	0.0733669	0.066108	cyb-2.2/cyb-3/fem-3/cyb-2.1/oma-2	5
GO:0032963	collagen metabolic process	3/377	10/9582	0.00589787	0.0733669	0.066108	W01F3.2/zmp-3/zmp-2	3
GO:0035434	copper ion transmembrane transport	3/377	10/9582	0.00589787	0.0733669	0.066108	F58G6.3/F58G6.9/F58G6.7	3
GO:0060282	positive regulation of oocyte development	3/377	10/9582	0.00589787	0.0733669	0.066108	fem-3/lin-41/oma-2	3
GO:0000271	polysaccharide biosynthetic process	7/377	56/9582	0.00607471	0.0739417	0.0666259	oac-1/oac-15/oac-34/T04A8.7/oac-10/oac-12/bus-1	7
GO:0033692	cellular polysaccharide biosynthetic process	7/377	56/9582	0.00607471	0.0739417	0.0666259	oac-1/oac-15/oac-34/T04A8.7/oac-10/oac-12/bus-1	7
GO:0006869	lipid transport	10/377	101/9582	0.00626494	0.0754459	0.0679813	mrp-4/Y52B11A.8/zmp-2/ltah-1.2/vit-1/vit-2/vit-3/vit-4/vit-5/vit-6	10
GO:0009064	glutamine family amino acid metabolic process	5/377	31/9582	0.00670414	0.0798851	0.0719812	gln-5/gln-6/glna-2/gfat-2/hphd-1	5
GO:0007028	cytoplasm organization	4/377	20/9582	0.00692502	0.0808157	0.0728198	meg-3/meg-1/meg-2/meg-4	4
GO:0036293	response to decreased oxygen levels	4/377	20/9582	0.00692502	0.0808157	0.0728198	egl-9/nhr-57/fat-7/rhy-1	4
GO:0009798	axis specification	8/377	72/9582	0.00707607	0.0811775	0.0731458	cyb-2.2/meg-3/mes-1/pal-1/meg-1/meg-2/meg-4/cyb-2.1	8
GO:1903829	positive regulation of cellular protein localization	6/377	44/9582	0.00709944	0.0811775	0.0731458	egg-3/egg-2/egg-5/egg-4/cbd-1/egg-1	6
GO:0000041	transition metal ion transport	7/377	58/9582	0.00736636	0.0833872	0.0751369	smf-3/hrg-6/F58G6.3/F58G6.9/hrg-4/F58G6.7/hrg-1	7
GO:0006825	copper ion transport	3/377	11/9582	0.00787538	0.0866517	0.0780784	F58G6.3/F58G6.9/F58G6.7	3
GO:0006878	cellular copper ion homeostasis	3/377	11/9582	0.00787538	0.0866517	0.0780784	F58G6.3/F58G6.9/F58G6.7	3
GO:0006952	defense response	27/377	419/9582	0.00788438	0.0866517	0.0780784	ced-3/grd-3/lys-5/nhr-57/nlp-27/smf-3/C50F4.8/ttr-21/F35C5.12/skpo-1/ssp-37/Y43C5A.3/F45E4.5/F59A7.2/zmp-2/math-38/clec-218/cnc-2/col-179/hsp-16.41/lys-4/pgp-1/thn-2/sodh-1/clec-60/acdh-1/clec-82	27
GO:0006641	triglyceride metabolic process	4/377	21/9582	0.00829359	0.0894128	0.0805663	dgat-2/K07B1.4/Y53G8B.2/pck-1	4
GO:0036093	germ cell proliferation	4/377	21/9582	0.00829359	0.0894128	0.0805663	fem-3/meg-3/meg-1/meg-4	4
GO:0061640	cytoskeleton-dependent cytokinesis	7/377	60/9582	0.0088508	0.0945199	0.0851681	egg-3/cyp-31A2/kca-1/egg-5/egg-4/cpg-1/cpg-2	7
GO:0016051	carbohydrate biosynthetic process	8/377	75/9582	0.0090117	0.0953387	0.0859059	oac-1/oac-15/oac-34/T04A8.7/oac-10/oac-12/bus-1/pck-1	8
GO:0007389	pattern specification process	11/377	124/9582	0.0095689	0.100296	0.090373	cyb-2.2/meg-3/mes-1/pal-1/pie-1/meg-1/meg-2/meg-4/cyb-2.1/mex-1/pos-1	11
GO:0005996	monosaccharide metabolic process	6/377	47/9582	0.00978694	0.101641	0.0915842	gpd-1/gpd-2/rpia-1/C01B4.6/dhs-21/pck-1	6
GO:0055070	copper ion homeostasis	3/377	12/9582	0.0101979	0.104	0.0937103	F58G6.3/F58G6.9/F58G6.7	3
GO:0060281	regulation of oocyte development	3/377	12/9582	0.0101979	0.104	0.0937103	fem-3/lin-41/oma-2	3
GO:0009636	response to toxic substance	8/377	77/9582	0.0105055	0.106181	0.0956752	skpo-1/gsto-1/skpo-3/mlt-7/pgp-1/pgp-14/gpx-3/F10D7.3	8
GO:0098869	cellular oxidant detoxification	6/377	49/9582	0.0119382	0.119593	0.107761	skpo-1/gsto-1/skpo-3/mlt-7/gpx-3/F10D7.3	6
GO:0009063	cellular amino acid catabolic process	7/377	64/9582	0.0124607	0.122286	0.110187	hgo-1/ddo-1/gcsh-1/glna-2/daao-1/K01C8.1/hphd-1	7
GO:0098542	defense response to other organism	26/377	415/9582	0.0127037	0.122286	0.110187	ced-3/grd-3/lys-5/nhr-57/nlp-27/smf-3/C50F4.8/ttr-21/skpo-1/ssp-37/Y43C5A.3/F45E4.5/F59A7.2/zmp-2/math-38/clec-218/cnc-2/col-179/hsp-16.41/lys-4/pgp-1/thn-2/sodh-1/clec-60/acdh-1/clec-82	26
GO:0009084	glutamine family amino acid biosynthetic process	3/377	13/9582	0.012876	0.122286	0.110187	gln-5/gln-6/glna-2	3
GO:1905879	regulation of oogenesis	3/377	13/9582	0.012876	0.122286	0.110187	fem-3/lin-41/oma-2	3
GO:0009607	response to biotic stimulus	26/377	416/9582	0.0130712	0.122286	0.110187	ced-3/grd-3/lys-5/nhr-57/nlp-27/smf-3/C50F4.8/ttr-21/skpo-1/ssp-37/Y43C5A.3/F45E4.5/F59A7.2/zmp-2/math-38/clec-218/cnc-2/col-179/hsp-16.41/lys-4/pgp-1/thn-2/sodh-1/clec-60/acdh-1/clec-82	26
GO:0043207	response to external biotic stimulus	26/377	416/9582	0.0130712	0.122286	0.110187	ced-3/grd-3/lys-5/nhr-57/nlp-27/smf-3/C50F4.8/ttr-21/skpo-1/ssp-37/Y43C5A.3/F45E4.5/F59A7.2/zmp-2/math-38/clec-218/cnc-2/col-179/hsp-16.41/lys-4/pgp-1/thn-2/sodh-1/clec-60/acdh-1/clec-82	26
GO:0044419	biological process involved in interspecies interaction between organisms	26/377	416/9582	0.0130712	0.122286	0.110187	ced-3/grd-3/lys-5/nhr-57/nlp-27/smf-3/C50F4.8/ttr-21/skpo-1/ssp-37/Y43C5A.3/F45E4.5/F59A7.2/zmp-2/math-38/clec-218/cnc-2/col-179/hsp-16.41/lys-4/pgp-1/thn-2/sodh-1/clec-60/acdh-1/clec-82	26
GO:0051707	response to other organism	26/377	416/9582	0.0130712	0.122286	0.110187	ced-3/grd-3/lys-5/nhr-57/nlp-27/smf-3/C50F4.8/ttr-21/skpo-1/ssp-37/Y43C5A.3/F45E4.5/F59A7.2/zmp-2/math-38/clec-218/cnc-2/col-179/hsp-16.41/lys-4/pgp-1/thn-2/sodh-1/clec-60/acdh-1/clec-82	26
GO:0009952	anterior/posterior pattern specification	7/377	66/9582	0.0146167	0.134521	0.121212	cyb-2.2/meg-3/pal-1/meg-1/meg-2/meg-4/cyb-2.1	7
GO:0044264	cellular polysaccharide metabolic process	7/377	66/9582	0.0146167	0.134521	0.121212	oac-1/oac-15/oac-34/T04A8.7/oac-10/oac-12/bus-1	7
GO:0006955	immune response	26/377	422/9582	0.0154599	0.141134	0.12717	ced-3/grd-3/lys-5/nhr-57/nlp-27/smf-3/C50F4.8/ttr-21/skpo-1/ssp-37/Y43C5A.3/F45E4.5/F59A7.2/zmp-2/math-38/clec-218/cnc-2/col-179/hsp-16.41/lys-4/pgp-1/thn-2/sodh-1/clec-60/acdh-1/clec-82	26
GO:0002376	immune system process	26/377	423/9582	0.01589	0.143003	0.128854	ced-3/grd-3/lys-5/nhr-57/nlp-27/smf-3/C50F4.8/ttr-21/skpo-1/ssp-37/Y43C5A.3/F45E4.5/F59A7.2/zmp-2/math-38/clec-218/cnc-2/col-179/hsp-16.41/lys-4/pgp-1/thn-2/sodh-1/clec-60/acdh-1/clec-82	26
GO:2000116	regulation of cysteine-type endopeptidase activity	3/377	14/9582	0.0159173	0.143003	0.128854	ced-3/srp-2/dct-1	3
GO:1990748	cellular detoxification	6/377	53/9582	0.0172002	0.153312	0.138143	skpo-1/gsto-1/skpo-3/mlt-7/gpx-3/F10D7.3	6
GO:0097237	cellular response to toxic substance	6/377	54/9582	0.0187302	0.165645	0.149256	skpo-1/gsto-1/skpo-3/mlt-7/gpx-3/F10D7.3	6
GO:0010332	response to gamma radiation	3/377	15/9582	0.0193268	0.168292	0.151641	ced-3/cpr-4/clec-47	3
GO:0032368	regulation of lipid transport	3/377	15/9582	0.0193268	0.168292	0.151641	zmp-2/ltah-1.2/vit-6	3
GO:0044262	cellular carbohydrate metabolic process	10/377	120/9582	0.0196989	0.168979	0.152261	oac-1/oac-15/oac-34/T04A8.7/oac-10/oac-12/F26D11.1/W06B4.1/bus-1/pck-1	10
GO:0000910	cytokinesis	7/377	70/9582	0.0197043	0.168979	0.152261	egg-3/cyp-31A2/kca-1/egg-5/egg-4/cpg-1/cpg-2	7
GO:0042338	cuticle development involved in collagen and cuticulin-based cuticle molting cycle	4/377	27/9582	0.0202153	0.172058	0.155035	dpy-10/dpy-17/mlt-7/col-19	4
GO:0030203	glycosaminoglycan metabolic process	5/377	41/9582	0.0214902	0.181544	0.163582	lys-5/lys-6/F49D11.3/F49D11.6/lys-4	5
GO:0098754	detoxification	6/377	56/9582	0.0220638	0.185009	0.166704	skpo-1/gsto-1/skpo-3/mlt-7/gpx-3/F10D7.3	6
GO:0006638	neutral lipid metabolic process	4/377	28/9582	0.0228728	0.188993	0.170294	dgat-2/K07B1.4/Y53G8B.2/pck-1	4
GO:0006639	acylglycerol metabolic process	4/377	28/9582	0.0228728	0.188993	0.170294	dgat-2/K07B1.4/Y53G8B.2/pck-1	4
GO:0019318	hexose metabolic process	5/377	42/9582	0.0236329	0.193859	0.174678	gpd-1/gpd-2/C01B4.6/dhs-21/pck-1	5
GO:0030968	endoplasmic reticulum unfolded protein response	12/377	160/9582	0.0239145	0.194757	0.175488	abu-10/bca-1/hsp-16.11/hsp-16.49/hsp-70/tbb-6/abu-6/abu-7/abu-9/hsp-16.41/abu-15/acl-12	12
GO:0072329	monocarboxylic acid catabolic process	7/377	73/9582	0.0242521	0.196096	0.176694	kat-1/F26D11.1/ech-6/nhr-68/F32D8.12/F25E2.3/pck-1	7
GO:0046189	phenol-containing compound biosynthetic process	3/377	17/9582	0.0272584	0.218841	0.197189	tbh-1/tdc-1/tyr-4	3
GO:0008283	cell population proliferation	7/377	75/9582	0.0276561	0.220469	0.198656	fem-3/meg-3/puf-6/meg-1/aptf-2/meg-4/uri-1	7
GO:0003002	regionalization	8/377	93/9582	0.0297095	0.235183	0.211914	cyb-2.2/meg-3/mes-1/pal-1/meg-1/meg-2/meg-4/cyb-2.1	8
GO:0044283	small molecule biosynthetic process	13/377	185/9582	0.0307476	0.24171	0.217796	gln-5/gln-6/mxl-3/tbh-1/tdc-1/glna-2/fat-5/fat-7/cth-1/K07E1.1/mmaa-1/pck-1/cblc-1	13
GO:0006040	amino sugar metabolic process	3/377	18/9582	0.0317793	0.243661	0.219553	gna-2/gfat-2/cht-3	3
GO:0010952	positive regulation of peptidase activity	3/377	18/9582	0.0317793	0.243661	0.219553	ced-3/fbl-1/dct-1	3
GO:1905475	regulation of protein localization to membrane	3/377	18/9582	0.0317793	0.243661	0.219553	egg-2/cbd-1/egg-1	3
GO:0034620	cellular response to unfolded protein	13/377	186/9582	0.0319302	0.243661	0.219553	abu-10/bca-1/hsp-16.11/hsp-16.49/hsp-70/tbb-6/F11F1.1/abu-6/abu-7/abu-9/hsp-16.41/abu-15/acl-12	13
GO:0006090	pyruvate metabolic process	4/377	31/9582	0.0320719	0.243661	0.219553	gpd-1/gpd-2/aldo-1/pck-1	4
GO:1903827	regulation of cellular protein localization	7/377	78/9582	0.0333478	0.251665	0.226765	egg-3/zmp-2/egg-2/egg-5/egg-4/cbd-1/egg-1	7
GO:0050790	regulation of catalytic activity	27/377	474/9582	0.0336172	0.252018	0.227083	ced-3/cpi-1/cyb-2.2/cyb-3/fbl-1/fem-3/kin-15/kin-16/srp-1/srp-2/tag-52/C54D10.10/piit-1/tag-290/K07A1.6/B0222.5/C02F12.5/C10G8.4/dct-1/uri-1/egg-5/T21D12.12/egg-4/K11D12.13/cyb-2.1/oma-2/swm-1	27
GO:0070887	cellular response to chemical stimulus	28/377	498/9582	0.0356046	0.26516	0.238925	abu-10/bca-1/ced-3/egl-9/hsp-16.11/hsp-16.49/hsp-70/nhr-3/tbb-6/F11F1.1/skpo-1/cyp-34A2/gsto-1/dop-4/skpo-3/cyp-33C3/mlt-7/abu-6/abu-7/abu-9/hsp-16.41/abu-15/gpx-3/rhy-1/acl-12/F10D7.3/msra-1/pck-1	28
GO:0006986	response to unfolded protein	13/377	190/9582	0.0369905	0.273681	0.246603	abu-10/bca-1/hsp-16.11/hsp-16.49/hsp-70/tbb-6/F11F1.1/abu-6/abu-7/abu-9/hsp-16.41/abu-15/acl-12	13
GO:0018958	phenol-containing compound metabolic process	3/377	20/9582	0.041915	0.306389	0.276074	tbh-1/tdc-1/tyr-4	3
GO:1990778	protein localization to cell periphery	6/377	65/9582	0.0419525	0.306389	0.276074	egg-3/egg-2/egg-5/egg-4/cbd-1/egg-1	6
GO:0006979	response to oxidative stress	10/377	137/9582	0.0436063	0.316425	0.285118	smf-3/skpo-1/gsto-1/skpo-3/F49D11.3/F49D11.6/mlt-7/gpx-3/F10D7.3/msra-1	10
GO:0031400	negative regulation of protein modification process	5/377	50/9582	0.0457375	0.329776	0.297148	pie-1/zmp-2/egg-5/egg-4/vit-6	5
GO:0035967	cellular response to topologically incorrect protein	13/377	197/9582	0.0471796	0.332315	0.299436	abu-10/bca-1/hsp-16.11/hsp-16.49/hsp-70/tbb-6/F11F1.1/abu-6/abu-7/abu-9/hsp-16.41/abu-15/acl-12	13
GO:0009185	ribonucleoside diphosphate metabolic process	4/377	35/9582	0.0472639	0.332315	0.299436	gpd-1/gpd-2/C29F7.3/aldo-1	4
GO:0070482	response to oxygen levels	4/377	35/9582	0.0472639	0.332315	0.299436	egl-9/nhr-57/fat-7/rhy-1	4
GO:0097190	apoptotic signaling pathway	4/377	35/9582	0.0472639	0.332315	0.299436	ced-3/skr-7/dct-1/uri-1	4
GO:0051301	cell division	16/377	258/9582	0.048195	0.33677	0.30345	cdc-25.3/cyb-3/mei-2/mes-1/puf-6/puf-7/egg-3/cyp-31A2/rmd-1/kca-1/uri-1/egg-5/egg-4/cpg-1/puf-5/cpg-2	16
GO:0010876	lipid localization	10/377	140/9582	0.0492801	0.34224	0.308379	mrp-4/Y52B11A.8/zmp-2/ltah-1.2/vit-1/vit-2/vit-3/vit-4/vit-5/vit-6	10
GO:0045859	regulation of protein kinase activity	7/377	86/9582	0.052175	0.360135	0.324503	cyb-2.2/cyb-3/fem-3/egg-5/egg-4/cyb-2.1/oma-2	7
GO:0018996	molting cycle, collagen and cuticulin-based cuticle	8/377	105/9582	0.0545673	0.366757	0.33047	dpy-10/dpy-17/nas-20/ptr-8/ptr-13/zmp-2/mlt-7/col-19	8
GO:0006030	chitin metabolic process	2/377	10/9582	0.0563744	0.366757	0.33047	gna-2/cht-3	2
GO:0009309	amine biosynthetic process	2/377	10/9582	0.0563744	0.366757	0.33047	tbh-1/tdc-1	2
GO:0033013	tetrapyrrole metabolic process	2/377	10/9582	0.0563744	0.366757	0.33047	mmaa-1/cblc-1	2
GO:0033559	unsaturated fatty acid metabolic process	2/377	10/9582	0.0563744	0.366757	0.33047	fat-5/fat-7	2
GO:0042401	cellular biogenic amine biosynthetic process	2/377	10/9582	0.0563744	0.366757	0.33047	tbh-1/tdc-1	2
GO:0043280	positive regulation of cysteine-type endopeptidase activity involved in apoptotic process	2/377	10/9582	0.0563744	0.366757	0.33047	ced-3/dct-1	2
GO:1903863	P granule assembly	2/377	10/9582	0.0563744	0.366757	0.33047	meg-3/meg-4	2
GO:1904000	positive regulation of eating behavior	2/377	10/9582	0.0563744	0.366757	0.33047	inx-3/zmp-2	2
GO:2001056	positive regulation of cysteine-type endopeptidase activity	2/377	10/9582	0.0563744	0.366757	0.33047	ced-3/dct-1	2
GO:0006631	fatty acid metabolic process	11/377	164/9582	0.058748	0.380016	0.342417	kat-1/mxl-3/acl-7/ech-6/fat-5/fat-7/nhr-68/cpt-5/acs-2/F25E2.3/pck-1	11
GO:0071900	regulation of protein serine/threonine kinase activity	5/377	54/9582	0.0602355	0.387424	0.349092	cyb-2.2/cyb-3/fem-3/cyb-2.1/oma-2	5
GO:0009132	nucleoside diphosphate metabolic process	4/377	38/9582	0.0608593	0.389224	0.350715	gpd-1/gpd-2/C29F7.3/aldo-1	4
GO:0042303	molting cycle	8/377	108/9582	0.0623854	0.396743	0.357489	dpy-10/dpy-17/nas-20/ptr-8/ptr-13/zmp-2/mlt-7/col-19	8
GO:0035966	response to topologically incorrect protein	13/377	206/9582	0.0629435	0.397989	0.358612	abu-10/bca-1/hsp-16.11/hsp-16.49/hsp-70/tbb-6/F11F1.1/abu-6/abu-7/abu-9/hsp-16.41/abu-15/acl-12	13
GO:1901607	alpha-amino acid biosynthetic process	5/377	55/9582	0.064224	0.397989	0.358612	gln-5/gln-6/glna-2/cth-1/K07E1.1	5
GO:1901617	organic hydroxy compound biosynthetic process	5/377	55/9582	0.064224	0.397989	0.358612	tbh-1/tdc-1/strm-1/tyr-4/pck-1	5
GO:1901264	carbohydrate derivative transport	4/377	39/9582	0.0658039	0.397989	0.358612	ent-5/slc-28.1/nstp-8/R07E3.4	4
GO:0006096	glycolytic process	3/377	24/9582	0.0663795	0.397989	0.358612	gpd-1/gpd-2/aldo-1	3
GO:0006757	ATP generation from ADP	3/377	24/9582	0.0663795	0.397989	0.358612	gpd-1/gpd-2/aldo-1	3
GO:1905952	regulation of lipid localization	3/377	24/9582	0.0663795	0.397989	0.358612	zmp-2/ltah-1.2/vit-6	3
GO:0010042	response to manganese ion	2/377	11/9582	0.0671519	0.397989	0.358612	ced-3/smf-3	2
GO:0042133	neurotransmitter metabolic process	2/377	11/9582	0.0671519	0.397989	0.358612	tbh-1/tdc-1	2
GO:0043405	regulation of MAP kinase activity	2/377	11/9582	0.0671519	0.397989	0.358612	fem-3/oma-2	2
GO:0090263	positive regulation of canonical Wnt signaling pathway	2/377	11/9582	0.0671519	0.397989	0.358612	E02H4.6/K04C1.5	2
GO:0093002	response to nematicide	2/377	11/9582	0.0671519	0.397989	0.358612	pgp-1/pgp-14	2
GO:2000253	positive regulation of feeding behavior	2/377	11/9582	0.0671519	0.397989	0.358612	inx-3/zmp-2	2
GO:0043549	regulation of kinase activity	9/377	129/9582	0.0677989	0.398371	0.358956	cyb-2.2/cyb-3/fem-3/kin-15/kin-16/egg-5/egg-4/cyb-2.1/oma-2	9
GO:0008610	lipid biosynthetic process	14/377	229/9582	0.0679201	0.398371	0.358956	mxl-3/F19H6.4/dgat-2/cyp-31A2/acl-7/strm-1/K07B1.4/T23B12.5/Y53G8B.2/fat-5/fat-7/acl-12/pmt-2/pck-1	14
GO:0045787	positive regulation of cell cycle	6/377	74/9582	0.0705123	0.411443	0.370735	cdc-25.3/cyb-3/fem-3/pzf-1/uri-1/oma-2	6
GO:0055076	transition metal ion homeostasis	4/377	40/9582	0.0709512	0.411881	0.371129	smf-3/F58G6.3/F58G6.9/F58G6.7	4
GO:1903046	meiotic cell cycle process	11/377	170/9582	0.0720189	0.415946	0.374792	cdc-25.3/cyb-3/fem-3/mei-2/egg-3/cyp-31A2/pzf-1/kca-1/egg-5/egg-4/oma-2	11
GO:0006570	tyrosine metabolic process	2/377	12/9582	0.0785427	0.437982	0.394648	hgo-1/C31H2.4	2
GO:0006766	vitamin metabolic process	2/377	12/9582	0.0785427	0.437982	0.394648	mmaa-1/cblc-1	2
GO:0006767	water-soluble vitamin metabolic process	2/377	12/9582	0.0785427	0.437982	0.394648	mmaa-1/cblc-1	2
GO:0018126	protein hydroxylation	2/377	12/9582	0.0785427	0.437982	0.394648	egl-9/phy-2	2
GO:0032370	positive regulation of lipid transport	2/377	12/9582	0.0785427	0.437982	0.394648	zmp-2/vit-6	2
GO:0071168	protein localization to chromatin	2/377	12/9582	0.0785427	0.437982	0.394648	fem-3/oma-2	2
GO:1901071	glucosamine-containing compound metabolic process	2/377	12/9582	0.0785427	0.437982	0.394648	gna-2/cht-3	2
GO:0009225	nucleotide-sugar metabolic process	3/377	26/9582	0.0805656	0.44706	0.402828	gna-2/gfat-2/C05C8.7	3
GO:0009566	fertilization	4/377	42/9582	0.0818421	0.449734	0.405237	cyb-3/egg-2/oma-2/egg-1	4
GO:1903008	organelle disassembly	4/377	42/9582	0.0818421	0.449734	0.405237	meg-1/meg-2/dct-1/sqst-2	4
GO:0032880	regulation of protein localization	9/377	135/9582	0.084674	0.463048	0.417234	egl-9/egg-3/zmp-2/egg-2/egg-5/egg-4/mex-6/cbd-1/egg-1	9
GO:0015850	organic hydroxy compound transport	4/377	43/9582	0.0875788	0.472804	0.426025	aqp-7/hmit-1.1/zmp-2/vit-6	4
GO:0040002	collagen and cuticulin-based cuticle development	4/377	43/9582	0.0875788	0.472804	0.426025	dpy-10/dpy-17/mlt-7/col-19	4
GO:0051338	regulation of transferase activity	9/377	136/9582	0.087711	0.472804	0.426025	cyb-2.2/cyb-3/fem-3/kin-15/kin-16/egg-5/egg-4/cyb-2.1/oma-2	9
GO:0010950	positive regulation of endopeptidase activity	2/377	13/9582	0.0904821	0.478625	0.43127	ced-3/dct-1	2
GO:0015918	sterol transport	2/377	13/9582	0.0904821	0.478625	0.43127	zmp-2/vit-6	2
GO:0043281	regulation of cysteine-type endopeptidase activity involved in apoptotic process	2/377	13/9582	0.0904821	0.478625	0.43127	ced-3/dct-1	2
GO:0046112	nucleobase biosynthetic process	2/377	13/9582	0.0904821	0.478625	0.43127	C29F7.3/ppat-1	2
GO:0008652	cellular amino acid biosynthetic process	5/377	61/9582	0.0911637	0.479988	0.432498	gln-5/gln-6/glna-2/cth-1/K07E1.1	5
GO:0001932	regulation of protein phosphorylation	8/377	118/9582	0.0932805	0.488859	0.440491	cyb-2.2/cyb-3/fem-3/pie-1/egg-5/egg-4/cyb-2.1/oma-2	8
GO:0006165	nucleoside diphosphate phosphorylation	3/377	28/9582	0.0959377	0.4923	0.443592	gpd-1/gpd-2/aldo-1	3
GO:0030866	cortical actin cytoskeleton organization	3/377	28/9582	0.0959377	0.4923	0.443592	egg-3/egg-5/egg-4	3
GO:0046031	ADP metabolic process	3/377	28/9582	0.0959377	0.4923	0.443592	gpd-1/gpd-2/aldo-1	3
GO:0072659	protein localization to plasma membrane	3/377	28/9582	0.0959377	0.4923	0.443592	egg-2/cbd-1/egg-1	3
GO:0034976	response to endoplasmic reticulum stress	12/377	200/9582	0.0961115	0.4923	0.443592	abu-10/bca-1/hsp-16.11/hsp-16.49/hsp-70/tbb-6/abu-6/abu-7/abu-9/hsp-16.41/abu-15/acl-12	12
GO:0046394	carboxylic acid biosynthetic process	8/377	120/9582	0.100352	0.511707	0.461079	gln-5/gln-6/mxl-3/glna-2/fat-5/fat-7/cth-1/K07E1.1	8
GO:0006536	glutamate metabolic process	2/377	14/9582	0.10291	0.518816	0.467485	glna-2/hphd-1	2
GO:0016053	organic acid biosynthetic process	8/377	121/9582	0.103999	0.518816	0.467485	gln-5/gln-6/mxl-3/glna-2/fat-5/fat-7/cth-1/K07E1.1	8
GO:0001933	negative regulation of protein phosphorylation	3/377	29/9582	0.104038	0.518816	0.467485	pie-1/egg-5/egg-4	3
GO:0007338	single fertilization	3/377	29/9582	0.104038	0.518816	0.467485	cyb-3/egg-2/egg-1	3
GO:0045931	positive regulation of mitotic cell cycle	3/377	29/9582	0.104038	0.518816	0.467485	cdc-25.3/cyb-3/uri-1	3
GO:0051321	meiotic cell cycle	13/377	226/9582	0.109501	0.543665	0.489875	cdc-25.3/cyb-2.2/cyb-3/fem-3/mei-2/egg-3/cyp-31A2/pzf-1/kca-1/uri-1/egg-5/egg-4/oma-2	13
GO:0042127	regulation of cell population proliferation	4/377	47/9582	0.112373	0.553195	0.498462	fem-3/puf-6/aptf-2/uri-1	4
GO:0046939	nucleotide phosphorylation	3/377	30/9582	0.112398	0.553195	0.498462	gpd-1/gpd-2/aldo-1	3
GO:0042325	regulation of phosphorylation	10/377	165/9582	0.115709	0.564871	0.508982	cyb-2.2/cyb-3/fem-3/kin-15/kin-16/pie-1/egg-5/egg-4/cyb-2.1/oma-2	10
GO:0030177	positive regulation of Wnt signaling pathway	2/377	15/9582	0.115769	0.564871	0.508982	E02H4.6/K04C1.5	2
GO:0009408	response to heat	5/377	66/9582	0.117395	0.567909	0.511721	hsp-70/zmp-2/hsp-16.2/hsp-16.41/sip-1	5
GO:0030522	intracellular receptor signaling pathway	5/377	66/9582	0.117395	0.567909	0.511721	nhr-3/nhr-100/nhr-68/nhr-101/nhr-137	5
GO:0042335	cuticle development	4/377	48/9582	0.119011	0.573126	0.516421	dpy-10/dpy-17/mlt-7/col-19	4
GO:0000079	regulation of cyclin-dependent protein serine/threonine kinase activity	3/377	31/9582	0.121005	0.573126	0.516421	cyb-2.2/cyb-3/cyb-2.1	3
GO:0042326	negative regulation of phosphorylation	3/377	31/9582	0.121005	0.573126	0.516421	pie-1/egg-5/egg-4	3
GO:0046916	cellular transition metal ion homeostasis	3/377	31/9582	0.121005	0.573126	0.516421	F58G6.3/F58G6.9/F58G6.7	3
GO:1904029	regulation of cyclin-dependent protein kinase activity	3/377	31/9582	0.121005	0.573126	0.516421	cyb-2.2/cyb-3/cyb-2.1	3
GO:0060465	pharynx development	4/377	49/9582	0.125814	0.590296	0.531892	hil-1/abu-6/abu-7/abu-15	4
GO:0045017	glycerolipid biosynthetic process	7/377	107/9582	0.128329	0.590296	0.531892	dgat-2/K07B1.4/T23B12.5/Y53G8B.2/acl-12/pmt-2/pck-1	7
GO:0009062	fatty acid catabolic process	5/377	68/9582	0.128787	0.590296	0.531892	kat-1/ech-6/nhr-68/F25E2.3/pck-1	5
GO:0009074	aromatic amino acid family catabolic process	2/377	16/9582	0.129006	0.590296	0.531892	hgo-1/C31H2.4	2
GO:0040032	post-embryonic body morphogenesis	2/377	16/9582	0.129006	0.590296	0.531892	dpy-10/mlt-7	2
GO:0042440	pigment metabolic process	2/377	16/9582	0.129006	0.590296	0.531892	ppat-1/tyr-4	2
GO:0046148	pigment biosynthetic process	2/377	16/9582	0.129006	0.590296	0.531892	ppat-1/tyr-4	2
GO:0010212	response to ionizing radiation	3/377	32/9582	0.129844	0.590296	0.531892	ced-3/cpr-4/clec-47	3
GO:0043065	positive regulation of apoptotic process	3/377	32/9582	0.129844	0.590296	0.531892	ced-3/pal-1/dct-1	3
GO:0046165	alcohol biosynthetic process	3/377	32/9582	0.129844	0.590296	0.531892	tbh-1/tdc-1/pck-1	3
GO:0010563	negative regulation of phosphorus metabolic process	4/377	50/9582	0.132777	0.59882	0.539573	pie-1/uri-1/egg-5/egg-4	4
GO:0045936	negative regulation of phosphate metabolic process	4/377	50/9582	0.132777	0.59882	0.539573	pie-1/uri-1/egg-5/egg-4	4
GO:0009135	purine nucleoside diphosphate metabolic process	3/377	33/9582	0.138904	0.616625	0.555616	gpd-1/gpd-2/aldo-1	3
GO:0009179	purine ribonucleoside diphosphate metabolic process	3/377	33/9582	0.138904	0.616625	0.555616	gpd-1/gpd-2/aldo-1	3
GO:0030865	cortical cytoskeleton organization	3/377	33/9582	0.138904	0.616625	0.555616	egg-3/egg-5/egg-4	3
GO:0050000	chromosome localization	3/377	33/9582	0.138904	0.616625	0.555616	rmd-1/H04D03.6/oma-2	3
GO:0009226	nucleotide-sugar biosynthetic process	2/377	17/9582	0.142572	0.620737	0.559322	gna-2/C05C8.7	2
GO:0051084	'de novo' posttranslational protein folding	2/377	17/9582	0.142572	0.620737	0.559322	hsp-70/F11F1.1	2
GO:0051085	chaperone cofactor-dependent protein refolding	2/377	17/9582	0.142572	0.620737	0.559322	hsp-70/F11F1.1	2
GO:1901992	positive regulation of mitotic cell cycle phase transition	2/377	17/9582	0.142572	0.620737	0.559322	cdc-25.3/cyb-3	2
GO:1905954	positive regulation of lipid localization	2/377	17/9582	0.142572	0.620737	0.559322	zmp-2/vit-6	2
GO:0006081	cellular aldehyde metabolic process	2/377	18/9582	0.156421	0.673266	0.606653	C05D11.5/alh-5	2
GO:0006458	'de novo' protein folding	2/377	18/9582	0.156421	0.673266	0.606653	hsp-70/F11F1.1	2
GO:0071478	cellular response to radiation	2/377	18/9582	0.156421	0.673266	0.606653	ced-3/cpr-4	2
GO:0009069	serine family amino acid metabolic process	3/377	35/9582	0.157631	0.675901	0.609027	gcsh-1/cth-1/K01C8.1	3
GO:0045862	positive regulation of proteolysis	5/377	73/9582	0.159326	0.680592	0.613254	ced-3/fbl-1/E02H4.6/K04C1.5/dct-1	5
GO:0090068	positive regulation of cell cycle process	4/377	54/9582	0.162118	0.689917	0.621656	cdc-25.3/cyb-3/fem-3/oma-2	4
GO:0019220	regulation of phosphate metabolic process	11/377	200/9582	0.164968	0.696807	0.627865	cyb-2.2/cyb-3/fem-3/kin-15/kin-16/pie-1/uri-1/egg-5/egg-4/cyb-2.1/oma-2	11
GO:0051174	regulation of phosphorus metabolic process	11/377	200/9582	0.164968	0.696807	0.627865	cyb-2.2/cyb-3/fem-3/kin-15/kin-16/pie-1/uri-1/egg-5/egg-4/cyb-2.1/oma-2	11
GO:0008643	carbohydrate transport	3/377	36/9582	0.167271	0.703905	0.634261	aqp-7/W06A7.4/nstp-8	3
GO:0008630	intrinsic apoptotic signaling pathway in response to DNA damage	2/377	19/9582	0.17051	0.714879	0.644149	skr-7/uri-1	2
GO:0016042	lipid catabolic process	9/377	160/9582	0.179106	0.748146	0.674125	kat-1/lips-5/lips-17/ech-6/nhr-68/lips-10/F25E2.3/lipl-3/pck-1	9
GO:0031399	regulation of protein modification process	10/377	183/9582	0.184533	0.763474	0.687936	cyb-2.2/cyb-3/fem-3/pie-1/zmp-2/egg-5/egg-4/cyb-2.1/oma-2/vit-6	10
GO:0010389	regulation of G2/M transition of mitotic cell cycle	2/377	20/9582	0.184798	0.763474	0.687936	cdc-25.3/cyb-3	2
GO:0072593	reactive oxygen species metabolic process	2/377	20/9582	0.184798	0.763474	0.687936	zmp-2/vit-6	2
GO:0006023	aminoglycan biosynthetic process	3/377	38/9582	0.18704	0.767134	0.691234	gna-2/F49D11.3/F49D11.6	3
GO:0007530	sex determination	3/377	38/9582	0.18704	0.767134	0.691234	ceh-39/fem-3/sea-1	3
GO:0018208	peptidyl-proline modification	3/377	39/9582	0.197143	0.797574	0.718662	egl-9/fkb-7/phy-2	3
GO:0000086	G2/M transition of mitotic cell cycle	2/377	21/9582	0.199249	0.797574	0.718662	cdc-25.3/cyb-3	2
GO:0030855	epithelial cell differentiation	2/377	21/9582	0.199249	0.797574	0.718662	lin-41/let-4	2
GO:0043410	positive regulation of MAPK cascade	2/377	21/9582	0.199249	0.797574	0.718662	fem-3/oma-2	2
GO:0071902	positive regulation of protein serine/threonine kinase activity	2/377	21/9582	0.199249	0.797574	0.718662	fem-3/oma-2	2
GO:1902749	regulation of cell cycle G2/M phase transition	2/377	21/9582	0.199249	0.797574	0.718662	cdc-25.3/cyb-3	2
GO:0042981	regulation of apoptotic process	5/377	79/9582	0.199394	0.797574	0.718662	ced-3/pal-1/skr-7/BE0003N10.3/dct-1	5
GO:0015849	organic acid transport	6/377	100/9582	0.200472	0.799064	0.720005	cln-3.3/nac-1/Y52B11A.8/B0454.6/F23F1.6/ltah-1.2	6
GO:0043068	positive regulation of programmed cell death	3/377	40/9582	0.207375	0.823677	0.742183	ced-3/pal-1/dct-1	3
GO:0006469	negative regulation of protein kinase activity	2/377	22/9582	0.213827	0.826116	0.74438	egg-5/egg-4	2
GO:0009072	aromatic amino acid family metabolic process	2/377	22/9582	0.213827	0.826116	0.74438	hgo-1/C31H2.4	2
GO:0009886	post-embryonic animal morphogenesis	2/377	22/9582	0.213827	0.826116	0.74438	dpy-10/mlt-7	2
GO:0015908	fatty acid transport	2/377	22/9582	0.213827	0.826116	0.74438	Y52B11A.8/ltah-1.2	2
GO:0032465	regulation of cytokinesis	2/377	22/9582	0.213827	0.826116	0.74438	cpg-1/cpg-2	2
GO:0040019	positive regulation of embryonic development	2/377	22/9582	0.213827	0.826116	0.74438	oma-2/puf-5	2
GO:0044839	cell cycle G2/M phase transition	2/377	22/9582	0.213827	0.826116	0.74438	cdc-25.3/cyb-3	2
GO:1901616	organic hydroxy compound catabolic process	2/377	22/9582	0.213827	0.826116	0.74438	tbh-1/F32D8.12	2
GO:0060341	regulation of cellular localization	7/377	124/9582	0.215959	0.831517	0.749247	egg-3/zmp-2/egg-2/egg-5/egg-4/cbd-1/egg-1	7
GO:0010720	positive regulation of cell development	3/377	41/9582	0.217723	0.833622	0.751143	fem-3/lin-41/oma-2	3
GO:0006790	sulfur compound metabolic process	11/377	213/9582	0.217979	0.833622	0.751143	gst-9/mce-1/gsto-1/F49D11.3/F49D11.6/gst-19/sqrd-1/cth-1/F25E2.3/K07E1.1/cblc-1	11
GO:0006575	cellular modified amino acid metabolic process	6/377	103/9582	0.219208	0.835499	0.752835	gst-9/gsto-1/gst-19/cpt-5/argk-1/cblc-1	6
GO:0022411	cellular component disassembly	7/377	125/9582	0.221693	0.842135	0.758814	ced-3/mei-2/meg-1/meg-2/dct-1/sqst-2/oma-2	7
GO:0017148	negative regulation of translation	4/377	62/9582	0.226695	0.842547	0.759186	lin-41/nos-2/puf-6/oma-2	4
GO:0034249	negative regulation of cellular amide metabolic process	4/377	62/9582	0.226695	0.842547	0.759186	lin-41/nos-2/puf-6/oma-2	4
GO:0006694	steroid biosynthetic process	2/377	23/9582	0.2285	0.842547	0.759186	F19H6.4/strm-1	2
GO:0009112	nucleobase metabolic process	2/377	23/9582	0.2285	0.842547	0.759186	C29F7.3/ppat-1	2
GO:0033673	negative regulation of kinase activity	2/377	23/9582	0.2285	0.842547	0.759186	egg-5/egg-4	2
GO:0036499	PERK-mediated unfolded protein response	2/377	23/9582	0.2285	0.842547	0.759186	tbb-6/acl-12	2
GO:0051348	negative regulation of transferase activity	2/377	23/9582	0.2285	0.842547	0.759186	egg-5/egg-4	2
GO:0097193	intrinsic apoptotic signaling pathway	2/377	23/9582	0.2285	0.842547	0.759186	skr-7/uri-1	2
GO:0140467	integrated stress response signaling	2/377	23/9582	0.2285	0.842547	0.759186	tbb-6/acl-12	2
GO:1901615	organic hydroxy compound metabolic process	6/377	106/9582	0.238505	0.876584	0.789855	tbh-1/tdc-1/strm-1/F32D8.12/tyr-4/pck-1	6
GO:0000097	sulfur amino acid biosynthetic process	2/377	24/9582	0.243238	0.879698	0.792661	cth-1/K07E1.1	2
GO:0034599	cellular response to oxidative stress	2/377	24/9582	0.243238	0.879698	0.792661	F10D7.3/msra-1	2
GO:0051303	establishment of chromosome localization	2/377	24/9582	0.243238	0.879698	0.792661	rmd-1/oma-2	2
GO:0071214	cellular response to abiotic stimulus	2/377	24/9582	0.243238	0.879698	0.792661	ced-3/cpr-4	2
GO:0104004	cellular response to environmental stimulus	2/377	24/9582	0.243238	0.879698	0.792661	ced-3/cpr-4	2
GO:0022402	cell cycle process	21/377	452/9582	0.244394	0.880291	0.793195	cdc-25.3/cyb-2.2/cyb-3/fem-3/klp-15/mei-2/mes-1/egg-3/cpar-1/cyp-31A2/rmd-1/pzf-1/kca-1/uri-1/egg-5/egg-4/H04D03.6/cpg-1/cyb-2.1/oma-2/cpg-2	21
GO:0006820	anion transport	12/377	242/9582	0.244957	0.880291	0.793195	cln-3.3/nac-1/nhx-1/best-7/Y52B11A.8/nstp-8/F47E1.4/lgc-54/best-17/best-20/best-24/R07E3.4	12
GO:0055082	cellular chemical homeostasis	7/377	131/9582	0.257151	0.915585	0.824997	cln-3.3/mgl-2/nhx-1/F58G6.3/F58G6.9/F58G6.7/pck-1	7
GO:0006576	cellular biogenic amine metabolic process	2/377	25/9582	0.258014	0.915585	0.824997	tbh-1/tdc-1	2
GO:0043171	peptide catabolic process	2/377	25/9582	0.258014	0.915585	0.824997	R03G8.6/ltah-1.2	2
GO:1901989	positive regulation of cell cycle phase transition	2/377	25/9582	0.258014	0.915585	0.824997	cdc-25.3/cyb-3	2
GO:0009628	response to abiotic stimulus	12/377	247/9582	0.266841	0.943949	0.850554	ced-3/egl-9/hsp-70/nhr-57/zmp-2/cpr-4/fat-7/hsp-16.2/hsp-16.41/sip-1/clec-47/rhy-1	12
GO:0071310	cellular response to organic substance	16/377	342/9582	0.272314	0.950187	0.856176	abu-10/bca-1/hsp-16.11/hsp-16.49/hsp-70/nhr-3/tbb-6/F11F1.1/dop-4/abu-6/abu-7/abu-9/hsp-16.41/abu-15/acl-12/pck-1	16
GO:0006334	nucleosome assembly	2/377	26/9582	0.272801	0.950187	0.856176	hil-1/nasp-2	2
GO:0030728	ovulation	2/377	26/9582	0.272801	0.950187	0.856176	rme-2/oma-2	2
GO:0061077	chaperone-mediated protein folding	2/377	26/9582	0.272801	0.950187	0.856176	hsp-70/F11F1.1	2
GO:0062197	cellular response to chemical stress	2/377	26/9582	0.272801	0.950187	0.856176	F10D7.3/msra-1	2
GO:0051726	regulation of cell cycle	12/377	249/9582	0.275775	0.9576	0.862855	cdc-25.3/cyb-2.2/cyb-3/fem-3/nos-2/pzf-1/dct-1/uri-1/cpg-1/cyb-2.1/oma-2/cpg-2	12
GO:0033674	positive regulation of kinase activity	4/377	68/9582	0.278728	0.963644	0.868301	fem-3/kin-15/kin-16/oma-2	4
GO:0048565	digestive tract development	5/377	90/9582	0.28007	0.963644	0.868301	hil-1/mes-1/abu-6/abu-7/abu-15	5
GO:0055123	digestive system development	5/377	90/9582	0.28007	0.963644	0.868301	hil-1/mes-1/abu-6/abu-7/abu-15	5
GO:0009890	negative regulation of biosynthetic process	11/377	227/9582	0.281723	0.966396	0.870781	ceh-39/lin-41/nos-2/pie-1/puf-6/flh-3/uri-1/zmp-2/oma-2/pos-1/vit-6	11
GO:0034502	protein localization to chromosome	2/377	27/9582	0.287576	0.975661	0.879129	fem-3/oma-2	2
GO:0044106	cellular amine metabolic process	2/377	27/9582	0.287576	0.975661	0.879129	tbh-1/tdc-1	2
GO:0043067	regulation of programmed cell death	5/377	91/9582	0.287731	0.975661	0.879129	ced-3/pal-1/skr-7/BE0003N10.3/dct-1	5
GO:0140013	meiotic nuclear division	7/377	136/9582	0.287872	0.975661	0.879129	cyb-3/egg-3/cyp-31A2/pzf-1/kca-1/egg-5/egg-4	7
GO:0007040	lysosome organization	2/377	28/9582	0.302318	0.980687	0.883658	cln-3.3/mrp-4	2
GO:0009308	amine metabolic process	2/377	28/9582	0.302318	0.980687	0.883658	tbh-1/tdc-1	2
GO:0080171	lytic vacuole organization	2/377	28/9582	0.302318	0.980687	0.883658	cln-3.3/mrp-4	2
GO:0006821	chloride transport	5/377	94/9582	0.310929	0.980687	0.883658	best-7/lgc-54/best-17/best-20/best-24	5
GO:2000243	positive regulation of reproductive process	7/377	140/9582	0.313039	0.980687	0.883658	cdc-25.3/ced-3/fem-3/lin-41/pzf-1/uri-1/oma-2	7
GO:0006749	glutathione metabolic process	4/377	72/9582	0.314405	0.980687	0.883658	gst-9/gsto-1/gst-19/cblc-1	4
GO:0010171	body morphogenesis	4/377	72/9582	0.314405	0.980687	0.883658	dpy-10/hil-1/tbx-9/mlt-7	4
GO:0044772	mitotic cell cycle phase transition	4/377	72/9582	0.314405	0.980687	0.883658	cdc-25.3/cyb-2.2/cyb-3/cyb-2.1	4
GO:1901136	carbohydrate derivative catabolic process	4/377	72/9582	0.314405	0.980687	0.883658	lys-5/lys-6/cht-3/lys-4	4
GO:0009066	aspartate family amino acid metabolic process	2/377	29/9582	0.317005	0.980687	0.883658	K01C8.1/K07E1.1	2
GO:0031497	chromatin assembly	2/377	29/9582	0.317005	0.980687	0.883658	hil-1/nasp-2	2
GO:0060828	regulation of canonical Wnt signaling pathway	2/377	29/9582	0.317005	0.980687	0.883658	E02H4.6/K04C1.5	2
GO:0042327	positive regulation of phosphorylation	5/377	96/9582	0.326537	0.980687	0.883658	cyb-3/fem-3/kin-15/kin-16/oma-2	5
GO:0015711	organic anion transport	6/377	119/9582	0.326893	0.980687	0.883658	cln-3.3/nac-1/Y52B11A.8/nstp-8/F47E1.4/R07E3.4	6
GO:0036498	IRE1-mediated unfolded protein response	6/377	119/9582	0.326893	0.980687	0.883658	bca-1/hsp-16.11/hsp-16.49/hsp-70/hsp-16.41/acl-12	6
GO:0000423	mitophagy	1/377	10/9582	0.330743	0.980687	0.883658	sqst-2	1
GO:0010286	heat acclimation	1/377	10/9582	0.330743	0.980687	0.883658	zmp-2	1
GO:0019359	nicotinamide nucleotide biosynthetic process	1/377	10/9582	0.330743	0.980687	0.883658	F17C8.9	1
GO:0019363	pyridine nucleotide biosynthetic process	1/377	10/9582	0.330743	0.980687	0.883658	F17C8.9	1
GO:0019400	alditol metabolic process	1/377	10/9582	0.330743	0.980687	0.883658	pck-1	1
GO:0032309	icosanoid secretion	1/377	10/9582	0.330743	0.980687	0.883658	Y52B11A.8	1
GO:0032387	negative regulation of intracellular transport	1/377	10/9582	0.330743	0.980687	0.883658	zmp-2	1
GO:0035150	regulation of tube size	1/377	10/9582	0.330743	0.980687	0.883658	let-4	1
GO:0042006	masculinization of hermaphroditic germ-line	1/377	10/9582	0.330743	0.980687	0.883658	fem-3	1
GO:0050482	arachidonic acid secretion	1/377	10/9582	0.330743	0.980687	0.883658	Y52B11A.8	1
GO:0050667	homocysteine metabolic process	1/377	10/9582	0.330743	0.980687	0.883658	cth-1	1
GO:0051156	glucose 6-phosphate metabolic process	1/377	10/9582	0.330743	0.980687	0.883658	rpia-1	1
GO:0051447	negative regulation of meiotic cell cycle	1/377	10/9582	0.330743	0.980687	0.883658	oma-2	1
GO:0071482	cellular response to light stimulus	1/377	10/9582	0.330743	0.980687	0.883658	cpr-4	1
GO:0071715	icosanoid transport	1/377	10/9582	0.330743	0.980687	0.883658	Y52B11A.8	1
GO:0072334	UDP-galactose transmembrane transport	1/377	10/9582	0.330743	0.980687	0.883658	nstp-8	1
GO:0072530	purine-containing compound transmembrane transport	1/377	10/9582	0.330743	0.980687	0.883658	R07E3.4	1
GO:0090087	regulation of peptide transport	1/377	10/9582	0.330743	0.980687	0.883658	ltah-1.2	1
GO:0110155	NAD-cap decapping	1/377	10/9582	0.330743	0.980687	0.883658	eol-1	1
GO:1901216	positive regulation of neuron death	1/377	10/9582	0.330743	0.980687	0.883658	ced-3	1
GO:1901995	positive regulation of meiotic cell cycle phase transition	1/377	10/9582	0.330743	0.980687	0.883658	cdc-25.3	1
GO:1903963	arachidonate transport	1/377	10/9582	0.330743	0.980687	0.883658	Y52B11A.8	1
GO:2001234	negative regulation of apoptotic signaling pathway	1/377	10/9582	0.330743	0.980687	0.883658	skr-7	1
GO:0000422	autophagy of mitochondrion	2/377	30/9582	0.33162	0.980687	0.883658	dct-1/sqst-2	2
GO:0040034	regulation of development, heterochronic	2/377	30/9582	0.33162	0.980687	0.883658	ced-3/lin-41	2
GO:0043648	dicarboxylic acid metabolic process	2/377	30/9582	0.33162	0.980687	0.883658	glna-2/hphd-1	2
GO:0051453	regulation of intracellular pH	2/377	30/9582	0.33162	0.980687	0.883658	cln-3.3/nhx-1	2
GO:0061726	mitochondrion disassembly	2/377	30/9582	0.33162	0.980687	0.883658	dct-1/sqst-2	2
GO:1902884	positive regulation of response to oxidative stress	2/377	30/9582	0.33162	0.980687	0.883658	F49D11.3/F49D11.6	2
GO:0098771	inorganic ion homeostasis	7/377	143/9582	0.332177	0.980687	0.883658	cln-3.3/mgl-2/nhx-1/smf-3/F58G6.3/F58G6.9/F58G6.7	7
GO:0006633	fatty acid biosynthetic process	3/377	52/9582	0.335971	0.980687	0.883658	mxl-3/fat-5/fat-7	3
GO:0055080	cation homeostasis	7/377	144/9582	0.338595	0.980687	0.883658	cln-3.3/mgl-2/nhx-1/smf-3/F58G6.3/F58G6.9/F58G6.7	7
GO:0044255	cellular lipid metabolic process	19/377	432/9582	0.34063	0.980687	0.883658	kat-1/mxl-3/dgat-2/acl-7/Y52B11A.8/K07B1.4/T23B12.5/Y53G8B.2/ech-6/fat-5/fat-7/nhr-68/cpt-5/acs-2/acl-12/F25E2.3/pmt-2/plpp-1.2/pck-1	19
GO:0006066	alcohol metabolic process	4/377	75/9582	0.341422	0.980687	0.883658	tbh-1/tdc-1/strm-1/pck-1	4
GO:0051347	positive regulation of transferase activity	4/377	75/9582	0.341422	0.980687	0.883658	fem-3/kin-15/kin-16/oma-2	4
GO:0009266	response to temperature stimulus	5/377	98/9582	0.342224	0.980687	0.883658	hsp-70/zmp-2/hsp-16.2/hsp-16.41/sip-1	5
GO:0000096	sulfur amino acid metabolic process	2/377	31/9582	0.346145	0.980687	0.883658	cth-1/K07E1.1	2
GO:0006333	chromatin assembly or disassembly	2/377	31/9582	0.346145	0.980687	0.883658	hil-1/nasp-2	2
GO:0006984	ER-nucleus signaling pathway	2/377	31/9582	0.346145	0.980687	0.883658	tbb-6/acl-12	2
GO:0030641	regulation of cellular pH	2/377	31/9582	0.346145	0.980687	0.883658	cln-3.3/nhx-1	2
GO:0045995	regulation of embryonic development	2/377	31/9582	0.346145	0.980687	0.883658	oma-2/puf-5	2
GO:0002064	epithelial cell development	1/377	11/9582	0.357103	0.980687	0.883658	let-4	1
GO:0006555	methionine metabolic process	1/377	11/9582	0.357103	0.980687	0.883658	K07E1.1	1
GO:0006563	L-serine metabolic process	1/377	11/9582	0.357103	0.980687	0.883658	K01C8.1	1
GO:0008203	cholesterol metabolic process	1/377	11/9582	0.357103	0.980687	0.883658	strm-1	1
GO:0009086	methionine biosynthetic process	1/377	11/9582	0.357103	0.980687	0.883658	K07E1.1	1
GO:0009220	pyrimidine ribonucleotide biosynthetic process	1/377	11/9582	0.357103	0.980687	0.883658	C29F7.3	1
GO:0016126	sterol biosynthetic process	1/377	11/9582	0.357103	0.980687	0.883658	strm-1	1
GO:0017145	stem cell division	1/377	11/9582	0.357103	0.980687	0.883658	uri-1	1
GO:0035046	pronuclear migration	1/377	11/9582	0.357103	0.980687	0.883658	cyb-3	1
GO:0042078	germ-line stem cell division	1/377	11/9582	0.357103	0.980687	0.883658	uri-1	1
GO:0042464	dosage compensation by hypoactivation of X chromosome	1/377	11/9582	0.357103	0.980687	0.883658	sea-1	1
GO:0046835	carbohydrate phosphorylation	1/377	11/9582	0.357103	0.980687	0.883658	W06B4.1	1
GO:0071763	nuclear membrane organization	1/377	11/9582	0.357103	0.980687	0.883658	oma-2	1
GO:1901993	regulation of meiotic cell cycle phase transition	1/377	11/9582	0.357103	0.980687	0.883658	cdc-25.3	1
GO:1904747	positive regulation of apoptotic process involved in development	1/377	11/9582	0.357103	0.980687	0.883658	ced-3	1
GO:1905516	positive regulation of fertilization	1/377	11/9582	0.357103	0.980687	0.883658	oma-2	1
GO:2001233	regulation of apoptotic signaling pathway	1/377	11/9582	0.357103	0.980687	0.883658	skr-7	1
GO:0010562	positive regulation of phosphorus metabolic process	5/377	100/9582	0.357963	0.980687	0.883658	cyb-3/fem-3/kin-15/kin-16/oma-2	5
GO:0045937	positive regulation of phosphate metabolic process	5/377	100/9582	0.357963	0.980687	0.883658	cyb-3/fem-3/kin-15/kin-16/oma-2	5
GO:0032270	positive regulation of cellular protein metabolic process	8/377	171/9582	0.359552	0.980687	0.883658	ced-3/cyb-3/fbl-1/fem-3/E02H4.6/K04C1.5/dct-1/oma-2	8
GO:0000280	nuclear division	10/377	219/9582	0.360505	0.980687	0.883658	cyb-3/klp-15/egg-3/cpar-1/cyp-31A2/rmd-1/pzf-1/kca-1/egg-5/egg-4	10
GO:0006885	regulation of pH	2/377	32/9582	0.360565	0.980687	0.883658	cln-3.3/nhx-1	2
GO:0030206	chondroitin sulfate biosynthetic process	2/377	32/9582	0.360565	0.980687	0.883658	F49D11.3/F49D11.6	2
GO:0045860	positive regulation of protein kinase activity	2/377	32/9582	0.360565	0.980687	0.883658	fem-3/oma-2	2
GO:2000242	negative regulation of reproductive process	2/377	32/9582	0.360565	0.980687	0.883658	flp-20/oma-2	2
GO:0006417	regulation of translation	6/377	124/9582	0.362126	0.980687	0.883658	lin-41/nos-2/puf-6/puf-7/oma-2/puf-5	6
GO:0006873	cellular ion homeostasis	6/377	124/9582	0.362126	0.980687	0.883658	cln-3.3/mgl-2/nhx-1/F58G6.3/F58G6.9/F58G6.7	6
GO:0030003	cellular cation homeostasis	6/377	124/9582	0.362126	0.980687	0.883658	cln-3.3/mgl-2/nhx-1/F58G6.3/F58G6.9/F58G6.7	6
GO:0050801	ion homeostasis	7/377	148/9582	0.364416	0.983154	0.885881	cln-3.3/mgl-2/nhx-1/smf-3/F58G6.3/F58G6.9/F58G6.7	7
GO:0048878	chemical homeostasis	9/377	196/9582	0.365941	0.983154	0.885881	cln-3.3/mgl-2/nhx-1/smf-3/F58G6.3/F58G6.9/fat-7/F58G6.7/pck-1	9
GO:0072330	monocarboxylic acid biosynthetic process	3/377	55/9582	0.368564	0.983154	0.885881	mxl-3/fat-5/fat-7	3
GO:0030204	chondroitin sulfate metabolic process	2/377	33/9582	0.374866	0.983154	0.885881	F49D11.3/F49D11.6	2
GO:0034248	regulation of cellular amide metabolic process	6/377	126/9582	0.376293	0.983154	0.885881	lin-41/nos-2/puf-6/puf-7/oma-2/puf-5	6
GO:0035295	tube development	5/377	103/9582	0.381612	0.983154	0.885881	hil-1/mes-1/abu-6/abu-7/abu-15	5
GO:0006739	NADP metabolic process	1/377	12/9582	0.382426	0.983154	0.885881	rpia-1	1
GO:0007080	mitotic metaphase plate congression	1/377	12/9582	0.382426	0.983154	0.885881	rmd-1	1
GO:0009068	aspartate family amino acid catabolic process	1/377	12/9582	0.382426	0.983154	0.885881	K01C8.1	1
GO:0015865	purine nucleotide transport	1/377	12/9582	0.382426	0.983154	0.885881	R07E3.4	1
GO:0015868	purine ribonucleotide transport	1/377	12/9582	0.382426	0.983154	0.885881	R07E3.4	1
GO:0034605	cellular response to heat	1/377	12/9582	0.382426	0.983154	0.885881	zmp-2	1
GO:0034607	turning behavior involved in mating	1/377	12/9582	0.382426	0.983154	0.885881	flp-20	1
GO:0035178	turning behavior	1/377	12/9582	0.382426	0.983154	0.885881	flp-20	1
GO:0044550	secondary metabolite biosynthetic process	1/377	12/9582	0.382426	0.983154	0.885881	tyr-4	1
GO:0051503	adenine nucleotide transport	1/377	12/9582	0.382426	0.983154	0.885881	R07E3.4	1
GO:0070593	dendrite self-avoidance	1/377	12/9582	0.382426	0.983154	0.885881	zig-3	1
GO:0090727	positive regulation of brood size	1/377	12/9582	0.382426	0.983154	0.885881	lin-41	1
GO:1900193	regulation of oocyte maturation	1/377	12/9582	0.382426	0.983154	0.885881	oma-2	1
GO:1901679	nucleotide transmembrane transport	1/377	12/9582	0.382426	0.983154	0.885881	R07E3.4	1
GO:1901970	positive regulation of mitotic sister chromatid separation	1/377	12/9582	0.382426	0.983154	0.885881	cyb-3	1
GO:0019725	cellular homeostasis	8/377	175/9582	0.383615	0.983154	0.885881	ced-3/cln-3.3/mgl-2/nhx-1/F58G6.3/F58G6.9/F58G6.7/pck-1	8
GO:0043085	positive regulation of catalytic activity	7/377	151/9582	0.383882	0.983154	0.885881	ced-3/fbl-1/fem-3/kin-15/kin-16/dct-1/oma-2	7
GO:0046486	glycerolipid metabolic process	7/377	151/9582	0.383882	0.983154	0.885881	dgat-2/K07B1.4/T23B12.5/Y53G8B.2/acl-12/pmt-2/pck-1	7
GO:0030001	metal ion transport	13/377	297/9582	0.386695	0.986961	0.889311	nac-1/nhx-1/smf-3/twk-1/twk-33/hrg-6/F58G6.3/del-6/acd-2/F58G6.9/hrg-4/F58G6.7/hrg-1	13
GO:2000241	regulation of reproductive process	10/377	224/9582	0.387112	0.986961	0.889311	cdc-25.3/ced-3/cln-3.3/cyb-3/fem-3/flp-20/lin-41/pzf-1/uri-1/oma-2	10
GO:0010942	positive regulation of cell death	3/377	57/9582	0.390143	0.992453	0.89426	ced-3/pal-1/dct-1	3
GO:0044272	sulfur compound biosynthetic process	4/377	81/9582	0.395523	1	0.90106	F49D11.3/F49D11.6/cth-1/K07E1.1	4
GO:0001708	cell fate specification	8/377	177/9582	0.395681	1	0.90106	ced-3/lin-41/mes-1/sea-1/tbx-9/tbx-36/mex-1/pos-1	8
GO:0006024	glycosaminoglycan biosynthetic process	2/377	35/9582	0.403059	1	0.90106	F49D11.3/F49D11.6	2
GO:1903510	mucopolysaccharide metabolic process	2/377	35/9582	0.403059	1	0.90106	F49D11.3/F49D11.6	2
GO:0006656	phosphatidylcholine biosynthetic process	1/377	13/9582	0.406755	1	0.90106	pmt-2	1
GO:0007549	dosage compensation	1/377	13/9582	0.406755	1	0.90106	sea-1	1
GO:0019344	cysteine biosynthetic process	1/377	13/9582	0.406755	1	0.90106	cth-1	1
GO:0019362	pyridine nucleotide metabolic process	1/377	13/9582	0.406755	1	0.90106	F17C8.9	1
GO:0019748	secondary metabolic process	1/377	13/9582	0.406755	1	0.90106	tyr-4	1
GO:0034219	carbohydrate transmembrane transport	1/377	13/9582	0.406755	1	0.90106	W06A7.4	1
GO:0046496	nicotinamide nucleotide metabolic process	1/377	13/9582	0.406755	1	0.90106	F17C8.9	1
GO:0072525	pyridine-containing compound biosynthetic process	1/377	13/9582	0.406755	1	0.90106	F17C8.9	1
GO:0090481	pyrimidine nucleotide-sugar transmembrane transport	1/377	13/9582	0.406755	1	0.90106	nstp-8	1
GO:1902101	positive regulation of metaphase/anaphase transition of cell cycle	1/377	13/9582	0.406755	1	0.90106	cyb-3	1
GO:0001934	positive regulation of protein phosphorylation	3/377	59/9582	0.411535	1	0.90106	cyb-3/fem-3/oma-2	3
GO:0006865	amino acid transport	3/377	59/9582	0.411535	1	0.90106	cln-3.3/B0454.6/F23F1.6	3
GO:0051247	positive regulation of protein metabolic process	8/377	180/9582	0.413792	1	0.90106	ced-3/cyb-3/fbl-1/fem-3/E02H4.6/K04C1.5/dct-1/oma-2	8
GO:0034728	nucleosome organization	2/377	36/9582	0.416929	1	0.90106	hil-1/nasp-2	2
GO:0045165	cell fate commitment	10/377	230/9582	0.419206	1	0.90106	ced-3/lin-41/mes-1/pal-1/pie-1/sea-1/tbx-9/tbx-36/mex-1/pos-1	10
GO:0048285	organelle fission	10/377	230/9582	0.419206	1	0.90106	cyb-3/klp-15/egg-3/cpar-1/cyp-31A2/rmd-1/pzf-1/kca-1/egg-5/egg-4	10
GO:0044242	cellular lipid catabolic process	5/377	108/9582	0.420919	1	0.90106	kat-1/ech-6/nhr-68/F25E2.3/pck-1	5
GO:1903825	organic acid transmembrane transport	3/377	60/9582	0.422146	1	0.90106	nac-1/B0454.6/F23F1.6	3
GO:1905039	carboxylic acid transmembrane transport	3/377	60/9582	0.422146	1	0.90106	nac-1/B0454.6/F23F1.6	3
GO:0006206	pyrimidine nucleobase metabolic process	1/377	14/9582	0.430128	1	0.90106	C29F7.3	1
GO:0006862	nucleotide transport	1/377	14/9582	0.430128	1	0.90106	R07E3.4	1
GO:0008608	attachment of spindle microtubules to kinetochore	1/377	14/9582	0.430128	1	0.90106	rmd-1	1
GO:0009127	purine nucleoside monophosphate biosynthetic process	1/377	14/9582	0.430128	1	0.90106	ppat-1	1
GO:0009168	purine ribonucleoside monophosphate biosynthetic process	1/377	14/9582	0.430128	1	0.90106	ppat-1	1
GO:0009755	hormone-mediated signaling pathway	1/377	14/9582	0.430128	1	0.90106	nhr-3	1
GO:0010923	negative regulation of phosphatase activity	1/377	14/9582	0.430128	1	0.90106	uri-1	1
GO:0035305	negative regulation of dephosphorylation	1/377	14/9582	0.430128	1	0.90106	uri-1	1
GO:0046470	phosphatidylcholine metabolic process	1/377	14/9582	0.430128	1	0.90106	pmt-2	1
GO:0051123	RNA polymerase II preinitiation complex assembly	1/377	14/9582	0.430128	1	0.90106	taf-11.2	1
GO:0051310	metaphase plate congression	1/377	14/9582	0.430128	1	0.90106	rmd-1	1
GO:0060278	regulation of ovulation	1/377	14/9582	0.430128	1	0.90106	oma-2	1
GO:1902435	regulation of male mating behavior	1/377	14/9582	0.430128	1	0.90106	flp-20	1
GO:1903429	regulation of cell maturation	1/377	14/9582	0.430128	1	0.90106	oma-2	1
GO:1904748	regulation of apoptotic process involved in development	1/377	14/9582	0.430128	1	0.90106	ced-3	1
GO:0008202	steroid metabolic process	2/377	37/9582	0.430635	1	0.90106	F19H6.4/strm-1	2
GO:0009123	nucleoside monophosphate metabolic process	2/377	37/9582	0.430635	1	0.90106	C29F7.3/ppat-1	2
GO:0001704	formation of primary germ layer	3/377	61/9582	0.432691	1	0.90106	pal-1/pie-1/mex-1	3
GO:0030111	regulation of Wnt signaling pathway	2/377	38/9582	0.444168	1	0.90106	E02H4.6/K04C1.5	2
GO:0050650	chondroitin sulfate proteoglycan biosynthetic process	2/377	38/9582	0.444168	1	0.90106	F49D11.3/F49D11.6	2
GO:0051051	negative regulation of transport	2/377	38/9582	0.444168	1	0.90106	zmp-2/ltah-1.2	2
GO:0055065	metal ion homeostasis	5/377	111/9582	0.444309	1	0.90106	mgl-2/smf-3/F58G6.3/F58G6.9/F58G6.7	5
GO:0042592	homeostatic process	10/377	236/9582	0.451278	1	0.90106	ced-3/cln-3.3/mgl-2/nhx-1/smf-3/F58G6.3/F58G6.9/fat-7/F58G6.7/pck-1	10
GO:0000303	response to superoxide	1/377	15/9582	0.452582	1	0.90106	gsto-1	1
GO:0000305	response to oxygen radical	1/377	15/9582	0.452582	1	0.90106	gsto-1	1
GO:0001676	long-chain fatty acid metabolic process	1/377	15/9582	0.452582	1	0.90106	fat-5	1
GO:0006221	pyrimidine nucleotide biosynthetic process	1/377	15/9582	0.452582	1	0.90106	C29F7.3	1
GO:0007019	microtubule depolymerization	1/377	15/9582	0.452582	1	0.90106	mei-2	1
GO:0007212	dopamine receptor signaling pathway	1/377	15/9582	0.452582	1	0.90106	dop-4	1
GO:0007286	spermatid development	1/377	15/9582	0.452582	1	0.90106	swm-1	1
GO:0009218	pyrimidine ribonucleotide metabolic process	1/377	15/9582	0.452582	1	0.90106	C29F7.3	1
GO:0015780	nucleotide-sugar transmembrane transport	1/377	15/9582	0.452582	1	0.90106	nstp-8	1
GO:0022404	molting cycle process	1/377	15/9582	0.452582	1	0.90106	zmp-2	1
GO:0031644	regulation of nervous system process	1/377	15/9582	0.452582	1	0.90106	eol-1	1
GO:0042395	ecdysis, collagen and cuticulin-based cuticle	1/377	15/9582	0.452582	1	0.90106	zmp-2	1
GO:0044771	meiotic cell cycle phase transition	1/377	15/9582	0.452582	1	0.90106	cdc-25.3	1
GO:0045910	negative regulation of DNA recombination	1/377	15/9582	0.452582	1	0.90106	hil-1	1
GO:0030004	cellular monovalent inorganic cation homeostasis	2/377	39/9582	0.45752	1	0.90106	cln-3.3/nhx-1	2
GO:0032436	positive regulation of proteasomal ubiquitin-dependent protein catabolic process	2/377	39/9582	0.45752	1	0.90106	E02H4.6/K04C1.5	2
GO:0042178	xenobiotic catabolic process	2/377	39/9582	0.45752	1	0.90106	cyp-34A2/cyp-33C3	2
GO:0050654	chondroitin sulfate proteoglycan metabolic process	2/377	39/9582	0.45752	1	0.90106	F49D11.3/F49D11.6	2
GO:0055086	nucleobase-containing small molecule metabolic process	11/377	263/9582	0.461768	1	0.90106	gna-2/gpd-1/gpd-2/C29F7.3/mce-1/gfat-2/ppat-1/C05C8.7/F17C8.9/aldo-1/F25E2.3	11
GO:0010558	negative regulation of macromolecule biosynthetic process	9/377	213/9582	0.461984	1	0.90106	ceh-39/lin-41/nos-2/pie-1/puf-6/flh-3/uri-1/oma-2/pos-1	9
GO:2000113	negative regulation of cellular macromolecule biosynthetic process	9/377	213/9582	0.461984	1	0.90106	ceh-39/lin-41/nos-2/pie-1/puf-6/flh-3/uri-1/oma-2/pos-1	9
GO:2000060	positive regulation of ubiquitin-dependent protein catabolic process	2/377	40/9582	0.470686	1	0.90106	E02H4.6/K04C1.5	2
GO:0009314	response to radiation	3/377	65/9582	0.474113	1	0.90106	ced-3/cpr-4/clec-47	3
GO:0019217	regulation of fatty acid metabolic process	1/377	16/9582	0.474153	1	0.90106	mxl-3	1
GO:0030155	regulation of cell adhesion	1/377	16/9582	0.474153	1	0.90106	ced-3	1
GO:0033157	regulation of intracellular protein transport	1/377	16/9582	0.474153	1	0.90106	zmp-2	1
GO:0046890	regulation of lipid biosynthetic process	1/377	16/9582	0.474153	1	0.90106	mxl-3	1
GO:2001021	negative regulation of response to DNA damage stimulus	1/377	16/9582	0.474153	1	0.90106	skr-7	1
GO:0044770	cell cycle phase transition	5/377	116/9582	0.482738	1	0.90106	cdc-25.3/cyb-2.2/cyb-3/uri-1/cyb-2.1	5
GO:0006814	sodium ion transport	4/377	91/9582	0.483646	1	0.90106	nac-1/nhx-1/del-6/acd-2	4
GO:0000281	mitotic cytokinesis	2/377	41/9582	0.483659	1	0.90106	cpg-1/cpg-2	2
GO:0001709	cell fate determination	2/377	41/9582	0.483659	1	0.90106	mes-1/pie-1	2
GO:0006805	xenobiotic metabolic process	2/377	41/9582	0.483659	1	0.90106	cyp-34A2/cyp-33C3	2
GO:0071466	cellular response to xenobiotic stimulus	2/377	41/9582	0.483659	1	0.90106	cyp-34A2/cyp-33C3	2
GO:1902882	regulation of response to oxidative stress	2/377	41/9582	0.483659	1	0.90106	F49D11.3/F49D11.6	2
GO:0051345	positive regulation of hydrolase activity	3/377	67/9582	0.494302	1	0.90106	ced-3/fbl-1/dct-1	3
GO:0065004	protein-DNA complex assembly	3/377	67/9582	0.494302	1	0.90106	hil-1/taf-11.2/nasp-2	3
GO:0000212	meiotic spindle organization	1/377	17/9582	0.494877	1	0.90106	mei-2	1
GO:0006998	nuclear envelope organization	1/377	17/9582	0.494877	1	0.90106	oma-2	1
GO:0007032	endosome organization	1/377	17/9582	0.494877	1	0.90106	sqst-2	1
GO:0007215	glutamate receptor signaling pathway	1/377	17/9582	0.494877	1	0.90106	mgl-2	1
GO:0010883	regulation of lipid storage	1/377	17/9582	0.494877	1	0.90106	ltah-1.2	1
GO:0016540	protein autoprocessing	1/377	17/9582	0.494877	1	0.90106	ced-3	1
GO:0034508	centromere complex assembly	1/377	17/9582	0.494877	1	0.90106	nasp-2	1
GO:0044275	cellular carbohydrate catabolic process	1/377	17/9582	0.494877	1	0.90106	F26D11.1	1
GO:0048515	spermatid differentiation	1/377	17/9582	0.494877	1	0.90106	swm-1	1
GO:0051053	negative regulation of DNA metabolic process	1/377	17/9582	0.494877	1	0.90106	hil-1	1
GO:0072331	signal transduction by p53 class mediator	1/377	17/9582	0.494877	1	0.90106	uri-1	1
GO:0110154	RNA decapping	1/377	17/9582	0.494877	1	0.90106	eol-1	1
GO:1902652	secondary alcohol metabolic process	1/377	17/9582	0.494877	1	0.90106	strm-1	1
GO:1903828	negative regulation of cellular protein localization	1/377	17/9582	0.494877	1	0.90106	zmp-2	1
GO:1905820	positive regulation of chromosome separation	1/377	17/9582	0.494877	1	0.90106	cyb-3	1
GO:0006637	acyl-CoA metabolic process	2/377	42/9582	0.496433	1	0.90106	mce-1/F25E2.3	2
GO:0032434	regulation of proteasomal ubiquitin-dependent protein catabolic process	2/377	42/9582	0.496433	1	0.90106	E02H4.6/K04C1.5	2
GO:0035383	thioester metabolic process	2/377	42/9582	0.496433	1	0.90106	mce-1/F25E2.3	2
GO:0036065	fucosylation	2/377	42/9582	0.496433	1	0.90106	C14C6.3/C27D9.1	2
GO:0051261	protein depolymerization	2/377	42/9582	0.496433	1	0.90106	ced-3/mei-2	2
GO:0006875	cellular metal ion homeostasis	4/377	93/9582	0.500698	1	0.90106	mgl-2/F58G6.3/F58G6.9/F58G6.7	4
GO:0006635	fatty acid beta-oxidation	2/377	43/9582	0.509004	1	0.90106	kat-1/ech-6	2
GO:0043408	regulation of MAPK cascade	2/377	43/9582	0.509004	1	0.90106	fem-3/oma-2	2
GO:2000058	regulation of ubiquitin-dependent protein catabolic process	2/377	43/9582	0.509004	1	0.90106	E02H4.6/K04C1.5	2
GO:0006915	apoptotic process	6/377	145/9582	0.509091	1	0.90106	ced-3/pal-1/skr-7/BE0003N10.3/dct-1/uri-1	6
GO:0000122	negative regulation of transcription by RNA polymerase II	4/377	94/9582	0.509132	1	0.90106	ceh-39/pie-1/uri-1/pos-1	4
GO:0009101	glycoprotein biosynthetic process	7/377	171/9582	0.512246	1	0.90106	gfat-2/T07A5.1/C05C8.7/C27D9.1/F49D11.3/F49D11.6/bus-2	7
GO:0015698	inorganic anion transport	5/377	120/9582	0.512813	1	0.90106	best-7/lgc-54/best-17/best-20/best-24	5
GO:0048520	positive regulation of behavior	3/377	69/9582	0.514099	1	0.90106	ced-3/inx-3/zmp-2	3
GO:0007189	adenylate cyclase-activating G protein-coupled receptor signaling pathway	1/377	18/9582	0.514786	1	0.90106	dop-4	1
GO:0009067	aspartate family amino acid biosynthetic process	1/377	18/9582	0.514786	1	0.90106	K07E1.1	1
GO:0010565	regulation of cellular ketone metabolic process	1/377	18/9582	0.514786	1	0.90106	mxl-3	1
GO:0015833	peptide transport	1/377	18/9582	0.514786	1	0.90106	ltah-1.2	1
GO:0015909	long-chain fatty acid transport	1/377	18/9582	0.514786	1	0.90106	Y52B11A.8	1
GO:0035249	synaptic transmission, glutamatergic	1/377	18/9582	0.514786	1	0.90106	mgl-2	1
GO:0042398	cellular modified amino acid biosynthetic process	1/377	18/9582	0.514786	1	0.90106	argk-1	1
GO:0045144	meiotic sister chromatid segregation	1/377	18/9582	0.514786	1	0.90106	cyb-3	1
GO:0051383	kinetochore organization	1/377	18/9582	0.514786	1	0.90106	cyb-3	1
GO:0051785	positive regulation of nuclear division	1/377	18/9582	0.514786	1	0.90106	cyb-3	1
GO:0055072	iron ion homeostasis	1/377	18/9582	0.514786	1	0.90106	smf-3	1
GO:0070988	demethylation	1/377	18/9582	0.514786	1	0.90106	cblc-1	1
GO:0072524	pyridine-containing compound metabolic process	1/377	18/9582	0.514786	1	0.90106	F17C8.9	1
GO:0072528	pyrimidine-containing compound biosynthetic process	1/377	18/9582	0.514786	1	0.90106	C29F7.3	1
GO:0098664	G protein-coupled serotonin receptor signaling pathway	1/377	18/9582	0.514786	1	0.90106	dop-4	1
GO:0048584	positive regulation of response to stimulus	8/377	198/9582	0.52081	1	0.90106	ced-3/fem-3/E02H4.6/K04C1.5/F49D11.3/F49D11.6/zmp-2/oma-2	8
GO:0031327	negative regulation of cellular biosynthetic process	9/377	224/9582	0.522942	1	0.90106	ceh-39/lin-41/nos-2/pie-1/puf-6/flh-3/uri-1/oma-2/pos-1	9
GO:0009259	ribonucleotide metabolic process	7/377	173/9582	0.524664	1	0.90106	gpd-1/gpd-2/C29F7.3/mce-1/ppat-1/aldo-1/F25E2.3	7
GO:0019439	aromatic compound catabolic process	7/377	173/9582	0.524664	1	0.90106	hgo-1/lin-41/puf-6/tbh-1/C31H2.4/eol-1/ZK1127.13	7
GO:0019637	organophosphate metabolic process	17/377	431/9582	0.532115	1	0.90106	gpd-1/gpd-2/C29F7.3/mce-1/gfat-2/ppat-1/acl-7/Y52B11A.8/rpia-1/T23B12.5/F17C8.9/argk-1/aldo-1/acl-12/F25E2.3/pmt-2/plpp-1.2	17
GO:0045597	positive regulation of cell differentiation	3/377	71/9582	0.533478	1	0.90106	fem-3/lin-41/oma-2	3
GO:0003333	amino acid transmembrane transport	2/377	45/9582	0.533524	1	0.90106	B0454.6/F23F1.6	2
GO:0000018	regulation of DNA recombination	1/377	19/9582	0.533913	1	0.90106	hil-1	1
GO:0005977	glycogen metabolic process	1/377	19/9582	0.533913	1	0.90106	T04A8.7	1
GO:0006073	cellular glucan metabolic process	1/377	19/9582	0.533913	1	0.90106	T04A8.7	1
GO:0006112	energy reserve metabolic process	1/377	19/9582	0.533913	1	0.90106	T04A8.7	1
GO:0007135	meiosis II	1/377	19/9582	0.533913	1	0.90106	cyb-3	1
GO:0007187	G protein-coupled receptor signaling pathway, coupled to cyclic nucleotide second messenger	1/377	19/9582	0.533913	1	0.90106	dop-4	1
GO:0009126	purine nucleoside monophosphate metabolic process	1/377	19/9582	0.533913	1	0.90106	ppat-1	1
GO:0009167	purine ribonucleoside monophosphate metabolic process	1/377	19/9582	0.533913	1	0.90106	ppat-1	1
GO:0015718	monocarboxylic acid transport	1/377	19/9582	0.533913	1	0.90106	Y52B11A.8	1
GO:0043094	cellular metabolic compound salvage	1/377	19/9582	0.533913	1	0.90106	K07E1.1	1
GO:0044042	glucan metabolic process	1/377	19/9582	0.533913	1	0.90106	T04A8.7	1
GO:0046716	muscle cell cellular homeostasis	1/377	19/9582	0.533913	1	0.90106	ced-3	1
GO:0060972	left/right pattern formation	1/377	19/9582	0.533913	1	0.90106	mes-1	1
GO:0070897	transcription preinitiation complex assembly	1/377	19/9582	0.533913	1	0.90106	taf-11.2	1
GO:0070986	left/right axis specification	1/377	19/9582	0.533913	1	0.90106	mes-1	1
GO:0071027	nuclear RNA surveillance	1/377	19/9582	0.533913	1	0.90106	eol-1	1
GO:0071028	nuclear mRNA surveillance	1/377	19/9582	0.533913	1	0.90106	eol-1	1
GO:0080154	regulation of fertilization	1/377	19/9582	0.533913	1	0.90106	oma-2	1
GO:0009792	embryo development ending in birth or egg hatching	12/377	304/9582	0.537869	1	0.90106	ced-3/meg-3/mei-2/pal-1/rme-2/kca-1/cpg-1/let-4/mex-1/pos-1/sip-1/cpg-2	12
GO:0010941	regulation of cell death	5/377	124/9582	0.542151	1	0.90106	ced-3/pal-1/skr-7/BE0003N10.3/dct-1	5
GO:0015931	nucleobase-containing compound transport	4/377	98/9582	0.5422	1	0.90106	ent-5/slc-28.1/nstp-8/R07E3.4	4
GO:0019693	ribose phosphate metabolic process	7/377	176/9582	0.543065	1	0.90106	gpd-1/gpd-2/C29F7.3/mce-1/ppat-1/aldo-1/F25E2.3	7
GO:0008356	asymmetric cell division	2/377	46/9582	0.545466	1	0.90106	mes-1/cyp-31A2	2
GO:0043413	macromolecule glycosylation	6/377	151/9582	0.549059	1	0.90106	gfat-2/T07A5.1/C05C8.7/C14C6.3/C27D9.1/bus-2	6
GO:0044093	positive regulation of molecular function	7/377	177/9582	0.549133	1	0.90106	ced-3/fbl-1/fem-3/kin-15/kin-16/dct-1/oma-2	7
GO:1901361	organic cyclic compound catabolic process	7/377	177/9582	0.549133	1	0.90106	hgo-1/lin-41/puf-6/tbh-1/C31H2.4/eol-1/ZK1127.13	7
GO:0006220	pyrimidine nucleotide metabolic process	1/377	20/9582	0.552287	1	0.90106	C29F7.3	1
GO:0006534	cysteine metabolic process	1/377	20/9582	0.552287	1	0.90106	cth-1	1
GO:0007097	nuclear migration	1/377	20/9582	0.552287	1	0.90106	cyb-3	1
GO:0030071	regulation of mitotic metaphase/anaphase transition	1/377	20/9582	0.552287	1	0.90106	cyb-3	1
GO:0060378	regulation of brood size	1/377	20/9582	0.552287	1	0.90106	lin-41	1
GO:1902742	apoptotic process involved in development	1/377	20/9582	0.552287	1	0.90106	ced-3	1
GO:0048598	embryonic morphogenesis	7/377	178/9582	0.555168	1	0.90106	inx-3/mes-1/pal-1/pie-1/tbx-9/cyp-31A2/mex-1	7
GO:0055067	monovalent inorganic cation homeostasis	2/377	47/9582	0.557193	1	0.90106	cln-3.3/nhx-1	2
GO:0010033	response to organic substance	16/377	412/9582	0.558905	1	0.90106	abu-10/bca-1/hsp-16.11/hsp-16.49/hsp-70/nhr-3/tbb-6/F11F1.1/dop-4/abu-6/abu-7/abu-9/hsp-16.41/abu-15/acl-12/pck-1	16
GO:0044265	cellular macromolecule catabolic process	18/377	465/9582	0.564081	1	0.90106	lin-41/lys-5/lys-6/puf-6/skr-7/E02H4.6/K04C1.5/BE0003N10.3/C16C8.4/cpr-8/W07B8.4/spsb-2/eol-1/ZK1127.13/C28G1.10/cpr-1/cpr-4/lys-4	18
GO:0007188	adenylate cyclase-modulating G protein-coupled receptor signaling pathway	2/377	48/9582	0.568705	1	0.90106	mgl-2/dop-4	2
GO:0030322	stabilization of membrane potential	2/377	48/9582	0.568705	1	0.90106	twk-1/twk-33	2
GO:0060070	canonical Wnt signaling pathway	2/377	48/9582	0.568705	1	0.90106	E02H4.6/K04C1.5	2
GO:0009070	serine family amino acid biosynthetic process	1/377	21/9582	0.569939	1	0.90106	cth-1	1
GO:0040021	hermaphrodite germ-line sex determination	1/377	21/9582	0.569939	1	0.90106	fem-3	1
GO:0046173	polyol biosynthetic process	1/377	21/9582	0.569939	1	0.90106	pck-1	1
GO:0060249	anatomical structure homeostasis	1/377	21/9582	0.569939	1	0.90106	ced-3	1
GO:0061983	meiosis II cell cycle process	1/377	21/9582	0.569939	1	0.90106	cyb-3	1
GO:0071025	RNA surveillance	1/377	21/9582	0.569939	1	0.90106	eol-1	1
GO:0070085	glycosylation	6/377	155/9582	0.574877	1	0.90106	gfat-2/T07A5.1/C05C8.7/C14C6.3/C27D9.1/bus-2	6
GO:0007051	spindle organization	3/377	76/9582	0.579949	1	0.90106	klp-15/mei-2/rmd-1	3
GO:0035725	sodium ion transmembrane transport	3/377	76/9582	0.579949	1	0.90106	nhx-1/del-6/acd-2	3
GO:0030166	proteoglycan biosynthetic process	2/377	49/9582	0.579999	1	0.90106	F49D11.3/F49D11.6	2
GO:0009967	positive regulation of signal transduction	4/377	103/9582	0.581874	1	0.90106	fem-3/E02H4.6/K04C1.5/oma-2	4
GO:0006835	dicarboxylic acid transport	1/377	22/9582	0.586897	1	0.90106	nac-1	1
GO:0007091	metaphase/anaphase transition of mitotic cell cycle	1/377	22/9582	0.586897	1	0.90106	cyb-3	1
GO:0009156	ribonucleoside monophosphate biosynthetic process	1/377	22/9582	0.586897	1	0.90106	ppat-1	1
GO:0010721	negative regulation of cell development	1/377	22/9582	0.586897	1	0.90106	oma-2	1
GO:0015669	gas transport	1/377	22/9582	0.586897	1	0.90106	T19C4.5	1
GO:0015671	oxygen transport	1/377	22/9582	0.586897	1	0.90106	T19C4.5	1
GO:0016125	sterol metabolic process	1/377	22/9582	0.586897	1	0.90106	strm-1	1
GO:0046839	phospholipid dephosphorylation	1/377	22/9582	0.586897	1	0.90106	plpp-1.2	1
GO:1900180	regulation of protein localization to nucleus	1/377	22/9582	0.586897	1	0.90106	zmp-2	1
GO:1901214	regulation of neuron death	1/377	22/9582	0.586897	1	0.90106	ced-3	1
GO:0010608	posttranscriptional regulation of gene expression	8/377	210/9582	0.588307	1	0.90106	lin-41/nos-2/puf-6/puf-7/puf-11/oma-2/puf-3/puf-5	8
GO:0031401	positive regulation of protein modification process	3/377	77/9582	0.588887	1	0.90106	cyb-3/fem-3/oma-2	3
GO:0060284	regulation of cell development	3/377	77/9582	0.588887	1	0.90106	fem-3/lin-41/oma-2	3
GO:0060429	epithelium development	3/377	77/9582	0.588887	1	0.90106	lin-41/bus-1/let-4	3
GO:0010564	regulation of cell cycle process	7/377	184/9582	0.590602	1	0.90106	cdc-25.3/cyb-3/fem-3/uri-1/cpg-1/oma-2/cpg-2	7
GO:0006029	proteoglycan metabolic process	2/377	50/9582	0.591074	1	0.90106	F49D11.3/F49D11.6	2
GO:1901800	positive regulation of proteasomal protein catabolic process	2/377	50/9582	0.591074	1	0.90106	E02H4.6/K04C1.5	2
GO:0006486	protein glycosylation	5/377	131/9582	0.591397	1	0.90106	gfat-2/T07A5.1/C05C8.7/C27D9.1/bus-2	5
GO:0051640	organelle localization	9/377	237/9582	0.591743	1	0.90106	cyb-3/meg-3/mes-1/rmd-1/kca-1/meg-4/F42G2.5/H04D03.6/oma-2	9
GO:0008219	cell death	8/377	211/9582	0.593729	1	0.90106	ced-3/pal-1/skr-7/asp-17/BE0003N10.3/dct-1/uri-1/hrg-7	8
GO:0071824	protein-DNA complex subunit organization	3/377	78/9582	0.597702	1	0.90106	hil-1/taf-11.2/nasp-2	3
GO:0019395	fatty acid oxidation	2/377	51/9582	0.601931	1	0.90106	kat-1/ech-6	2
GO:0034440	lipid oxidation	2/377	51/9582	0.601931	1	0.90106	kat-1/ech-6	2
GO:1903052	positive regulation of proteolysis involved in cellular protein catabolic process	2/377	51/9582	0.601931	1	0.90106	E02H4.6/K04C1.5	2
GO:0007006	mitochondrial membrane organization	1/377	23/9582	0.603188	1	0.90106	dct-1	1
GO:0007088	regulation of mitotic nuclear division	1/377	23/9582	0.603188	1	0.90106	cyb-3	1
GO:0007210	serotonin receptor signaling pathway	1/377	23/9582	0.603188	1	0.90106	dop-4	1
GO:0008284	positive regulation of cell population proliferation	1/377	23/9582	0.603188	1	0.90106	uri-1	1
GO:0008355	olfactory learning	1/377	23/9582	0.603188	1	0.90106	eol-1	1
GO:0042886	amide transport	1/377	23/9582	0.603188	1	0.90106	ltah-1.2	1
GO:0045167	asymmetric protein localization involved in cell fate determination	1/377	23/9582	0.603188	1	0.90106	mes-1	1
GO:0048521	negative regulation of behavior	1/377	23/9582	0.603188	1	0.90106	flp-20	1
GO:0051647	nucleus localization	1/377	23/9582	0.603188	1	0.90106	cyb-3	1
GO:0061912	selective autophagy	1/377	23/9582	0.603188	1	0.90106	sqst-2	1
GO:0097194	execution phase of apoptosis	1/377	23/9582	0.603188	1	0.90106	ced-3	1
GO:0035335	peptidyl-tyrosine dephosphorylation	4/377	107/9582	0.61215	1	0.90106	cdc-25.3/egg-3/egg-5/egg-4	4
GO:0009150	purine ribonucleotide metabolic process	6/377	161/9582	0.612182	1	0.90106	gpd-1/gpd-2/mce-1/ppat-1/aldo-1/F25E2.3	6
GO:0019915	lipid storage	2/377	52/9582	0.612569	1	0.90106	mrp-4/ltah-1.2	2
GO:0033865	nucleoside bisphosphate metabolic process	2/377	52/9582	0.612569	1	0.90106	mce-1/F25E2.3	2
GO:0033875	ribonucleoside bisphosphate metabolic process	2/377	52/9582	0.612569	1	0.90106	mce-1/F25E2.3	2
GO:0034032	purine nucleoside bisphosphate metabolic process	2/377	52/9582	0.612569	1	0.90106	mce-1/F25E2.3	2
GO:1901990	regulation of mitotic cell cycle phase transition	2/377	52/9582	0.612569	1	0.90106	cdc-25.3/cyb-3	2
GO:0098656	anion transmembrane transport	5/377	135/9582	0.618192	1	0.90106	nac-1/nhx-1/nstp-8/lgc-54/R07E3.4	5
GO:0007156	homophilic cell adhesion via plasma membrane adhesion molecules	1/377	24/9582	0.618838	1	0.90106	zig-3	1
GO:0009411	response to UV	1/377	24/9582	0.618838	1	0.90106	cpr-4	1
GO:0030042	actin filament depolymerization	1/377	24/9582	0.618838	1	0.90106	ced-3	1
GO:0009117	nucleotide metabolic process	8/377	216/9582	0.620303	1	0.90106	gpd-1/gpd-2/C29F7.3/mce-1/ppat-1/F17C8.9/aldo-1/F25E2.3	8
GO:0006323	DNA packaging	2/377	53/9582	0.62299	1	0.90106	hil-1/nasp-2	2
GO:0007052	mitotic spindle organization	2/377	53/9582	0.62299	1	0.90106	klp-15/rmd-1	2
GO:0043624	cellular protein complex disassembly	2/377	53/9582	0.62299	1	0.90106	ced-3/mei-2	2
GO:0010038	response to metal ion	3/377	82/9582	0.631712	1	0.90106	ced-3/smf-3/pgp-1	3
GO:0046942	carboxylic acid transport	3/377	82/9582	0.631712	1	0.90106	cln-3.3/nac-1/Y52B11A.8	3
GO:0061136	regulation of proteasomal protein catabolic process	2/377	54/9582	0.633192	1	0.90106	E02H4.6/K04C1.5	2
GO:0010965	regulation of mitotic sister chromatid separation	1/377	25/9582	0.633872	1	0.90106	cyb-3	1
GO:0070997	neuron death	1/377	25/9582	0.633872	1	0.90106	ced-3	1
GO:1902099	regulation of metaphase/anaphase transition of cell cycle	1/377	25/9582	0.633872	1	0.90106	cyb-3	1
GO:0006753	nucleoside phosphate metabolic process	8/377	219/9582	0.635798	1	0.90106	gpd-1/gpd-2/C29F7.3/mce-1/ppat-1/F17C8.9/aldo-1/F25E2.3	8
GO:0006163	purine nucleotide metabolic process	6/377	165/9582	0.636018	1	0.90106	gpd-1/gpd-2/mce-1/ppat-1/aldo-1/F25E2.3	6
GO:0050795	regulation of behavior	6/377	165/9582	0.636018	1	0.90106	ced-3/cln-3.3/flp-20/inx-3/zmp-2/eol-1	6
GO:1903047	mitotic cell cycle process	10/377	273/9582	0.637568	1	0.90106	cdc-25.3/cyb-2.2/cyb-3/klp-15/mes-1/cpar-1/rmd-1/cpg-1/cyb-2.1/cpg-2	10
GO:1902533	positive regulation of intracellular signal transduction	2/377	55/9582	0.643178	1	0.90106	fem-3/oma-2	2
GO:1903050	regulation of proteolysis involved in cellular protein catabolic process	2/377	55/9582	0.643178	1	0.90106	E02H4.6/K04C1.5	2
GO:0007218	neuropeptide signaling pathway	5/377	139/9582	0.643928	1	0.90106	nlp-12/nlp-17/nlp-20/nlp-26/nlp-27	5
GO:0008654	phospholipid biosynthetic process	4/377	112/9582	0.64804	1	0.90106	acl-7/T23B12.5/acl-12/pmt-2	4
GO:0009124	nucleoside monophosphate biosynthetic process	1/377	26/9582	0.648315	1	0.90106	ppat-1	1
GO:0062012	regulation of small molecule metabolic process	1/377	26/9582	0.648315	1	0.90106	mxl-3	1
GO:1903364	positive regulation of cellular protein catabolic process	2/377	56/9582	0.652949	1	0.90106	E02H4.6/K04C1.5	2
GO:1903998	regulation of eating behavior	2/377	56/9582	0.652949	1	0.90106	inx-3/zmp-2	2
GO:0000278	mitotic cell cycle	12/377	332/9582	0.660969	1	0.90106	cdc-25.3/cyb-2.2/cyb-3/klp-15/mes-1/tbb-6/cpar-1/rmd-1/uri-1/cpg-1/cyb-2.1/cpg-2	12
GO:0000723	telomere maintenance	1/377	27/9582	0.66219	1	0.90106	trt-1	1
GO:0009161	ribonucleoside monophosphate metabolic process	1/377	27/9582	0.66219	1	0.90106	ppat-1	1
GO:0032200	telomere organization	1/377	27/9582	0.66219	1	0.90106	trt-1	1
GO:0044706	multi-multicellular organism process	1/377	27/9582	0.66219	1	0.90106	lin-41	1
GO:0051480	regulation of cytosolic calcium ion concentration	1/377	27/9582	0.66219	1	0.90106	mgl-2	1
GO:0098742	cell-cell adhesion via plasma-membrane adhesion molecules	1/377	27/9582	0.66219	1	0.90106	zig-3	1
GO:0006401	RNA catabolic process	4/377	115/9582	0.668493	1	0.90106	lin-41/puf-6/eol-1/ZK1127.13	4
GO:0012501	programmed cell death	6/377	171/9582	0.670108	1	0.90106	ced-3/pal-1/skr-7/BE0003N10.3/dct-1/uri-1	6
GO:0030258	lipid modification	3/377	87/9582	0.671354	1	0.90106	kat-1/ech-6/plpp-1.2	3
GO:0009410	response to xenobiotic stimulus	2/377	58/9582	0.67185	1	0.90106	cyp-34A2/cyp-33C3	2
GO:0098609	cell-cell adhesion	2/377	58/9582	0.67185	1	0.90106	clc-2/zig-3	2
GO:0000381	regulation of alternative mRNA splicing, via spliceosome	1/377	28/9582	0.675518	1	0.90106	spn-4	1
GO:0008544	epidermis development	1/377	28/9582	0.675518	1	0.90106	lin-41	1
GO:0018992	germ-line sex determination	1/377	28/9582	0.675518	1	0.90106	fem-3	1
GO:0044784	metaphase/anaphase transition of cell cycle	1/377	28/9582	0.675518	1	0.90106	cyb-3	1
GO:0048557	embryonic digestive tract morphogenesis	1/377	28/9582	0.675518	1	0.90106	mes-1	1
GO:0071897	DNA biosynthetic process	1/377	28/9582	0.675518	1	0.90106	trt-1	1
GO:0090307	mitotic spindle assembly	1/377	28/9582	0.675518	1	0.90106	klp-15	1
GO:0009100	glycoprotein metabolic process	7/377	200/9582	0.67757	1	0.90106	gfat-2/T07A5.1/C05C8.7/C27D9.1/F49D11.3/F49D11.6/bus-2	7
GO:0080135	regulation of cellular response to stress	3/377	88/9582	0.678897	1	0.90106	skr-7/zmp-2/rhy-1	3
GO:0045892	negative regulation of transcription, DNA-templated	5/377	145/9582	0.680446	1	0.90106	ceh-39/pie-1/flh-3/uri-1/pos-1	5
GO:0080134	regulation of response to stress	5/377	145/9582	0.680446	1	0.90106	skr-7/F49D11.3/F49D11.6/zmp-2/rhy-1	5
GO:1902679	negative regulation of RNA biosynthetic process	5/377	145/9582	0.680446	1	0.90106	ceh-39/pie-1/flh-3/uri-1/pos-1	5
GO:1903507	negative regulation of nucleic acid-templated transcription	5/377	145/9582	0.680446	1	0.90106	ceh-39/pie-1/flh-3/uri-1/pos-1	5
GO:0006338	chromatin remodeling	2/377	59/9582	0.680983	1	0.90106	hil-1/nasp-2	2
GO:0051302	regulation of cell division	2/377	59/9582	0.680983	1	0.90106	cpg-1/cpg-2	2
GO:0140014	mitotic nuclear division	4/377	118/9582	0.688118	1	0.90106	cyb-3/klp-15/cpar-1/rmd-1	4
GO:0007029	endoplasmic reticulum organization	1/377	29/9582	0.688322	1	0.90106	F42G2.5	1
GO:0008038	neuron recognition	1/377	29/9582	0.688322	1	0.90106	zig-3	1
GO:2001020	regulation of response to DNA damage stimulus	1/377	29/9582	0.688322	1	0.90106	skr-7	1
GO:0006644	phospholipid metabolic process	6/377	175/9582	0.69168	1	0.90106	acl-7/Y52B11A.8/T23B12.5/acl-12/pmt-2/plpp-1.2	6
GO:0045934	negative regulation of nucleobase-containing compound metabolic process	6/377	175/9582	0.69168	1	0.90106	ceh-39/hil-1/pie-1/flh-3/uri-1/pos-1	6
GO:0006402	mRNA catabolic process	3/377	90/9582	0.693596	1	0.90106	lin-41/puf-6/eol-1	3
GO:0007369	gastrulation	3/377	90/9582	0.693596	1	0.90106	pal-1/pie-1/mex-1	3
GO:0072521	purine-containing compound metabolic process	6/377	176/9582	0.696925	1	0.90106	gpd-1/gpd-2/mce-1/ppat-1/aldo-1/F25E2.3	6
GO:0060259	regulation of feeding behavior	2/377	61/9582	0.698628	1	0.90106	inx-3/zmp-2	2
GO:0000413	protein peptidyl-prolyl isomerization	1/377	30/9582	0.700622	1	0.90106	fkb-7	1
GO:0010921	regulation of phosphatase activity	1/377	30/9582	0.700622	1	0.90106	uri-1	1
GO:0072527	pyrimidine-containing compound metabolic process	1/377	30/9582	0.700622	1	0.90106	C29F7.3	1
GO:1901046	positive regulation of oviposition	1/377	30/9582	0.700622	1	0.90106	ced-3	1
GO:1905818	regulation of chromosome separation	1/377	30/9582	0.700622	1	0.90106	cyb-3	1
GO:0051603	proteolysis involved in cellular protein catabolic process	11/377	315/9582	0.701247	1	0.90106	skr-7/E02H4.6/K04C1.5/BE0003N10.3/C16C8.4/cpr-8/W07B8.4/spsb-2/C28G1.10/cpr-1/cpr-4	11
GO:0006897	endocytosis	6/377	177/9582	0.702111	1	0.90106	ptr-8/ptr-13/rme-2/E02H4.6/K04C1.5/scav-2	6
GO:1903362	regulation of cellular protein catabolic process	2/377	62/9582	0.707144	1	0.90106	E02H4.6/K04C1.5	2
GO:0006091	generation of precursor metabolites and energy	5/377	150/9582	0.708907	1	0.90106	gpd-1/gpd-2/T04A8.7/rpia-1/aldo-1	5
GO:0006367	transcription initiation from RNA polymerase II promoter	1/377	31/9582	0.712438	1	0.90106	taf-11.2	1
GO:0006506	GPI anchor biosynthetic process	1/377	31/9582	0.712438	1	0.90106	T23B12.5	1
GO:0008037	cell recognition	1/377	31/9582	0.712438	1	0.90106	zig-3	1
GO:0030261	chromosome condensation	1/377	31/9582	0.712438	1	0.90106	hil-1	1
GO:0050832	defense response to fungus	1/377	31/9582	0.712438	1	0.90106	cnc-2	1
GO:0051223	regulation of protein transport	1/377	31/9582	0.712438	1	0.90106	zmp-2	1
GO:0140056	organelle localization by membrane tethering	1/377	31/9582	0.712438	1	0.90106	F42G2.5	1
GO:0010035	response to inorganic substance	4/377	122/9582	0.712989	1	0.90106	ced-3/smf-3/gsto-1/pgp-1	4
GO:1901987	regulation of cell cycle phase transition	3/377	93/9582	0.714686	1	0.90106	cdc-25.3/cyb-3/uri-1	3
GO:0007283	spermatogenesis	2/377	63/9582	0.715458	1	0.90106	fem-3/swm-1	2
GO:0000070	mitotic sister chromatid segregation	3/377	94/9582	0.721462	1	0.90106	cyb-3/cpar-1/rmd-1	3
GO:0006487	protein N-linked glycosylation	1/377	32/9582	0.723789	1	0.90106	gfat-2	1
GO:0006505	GPI anchor metabolic process	1/377	32/9582	0.723789	1	0.90106	T23B12.5	1
GO:0009620	response to fungus	1/377	32/9582	0.723789	1	0.90106	cnc-2	1
GO:0022406	membrane docking	1/377	32/9582	0.723789	1	0.90106	F42G2.5	1
GO:0035303	regulation of dephosphorylation	1/377	32/9582	0.723789	1	0.90106	uri-1	1
GO:0045596	negative regulation of cell differentiation	1/377	32/9582	0.723789	1	0.90106	oma-2	1
GO:0048562	embryonic organ morphogenesis	1/377	32/9582	0.723789	1	0.90106	mes-1	1
GO:0032984	protein-containing complex disassembly	2/377	65/9582	0.731492	1	0.90106	ced-3/mei-2	2
GO:0045732	positive regulation of protein catabolic process	2/377	65/9582	0.731492	1	0.90106	E02H4.6/K04C1.5	2
GO:0046474	glycerophospholipid biosynthetic process	3/377	96/9582	0.734639	1	0.90106	T23B12.5/acl-12/pmt-2	3
GO:0000380	alternative mRNA splicing, via spliceosome	1/377	33/9582	0.734693	1	0.90106	spn-4	1
GO:0008306	associative learning	1/377	33/9582	0.734693	1	0.90106	eol-1	1
GO:0019216	regulation of lipid metabolic process	1/377	33/9582	0.734693	1	0.90106	mxl-3	1
GO:0048566	embryonic digestive tract development	1/377	33/9582	0.734693	1	0.90106	mes-1	1
GO:0051306	mitotic sister chromatid separation	1/377	33/9582	0.734693	1	0.90106	cyb-3	1
GO:1903350	response to dopamine	1/377	33/9582	0.734693	1	0.90106	dop-4	1
GO:1903351	cellular response to dopamine	1/377	33/9582	0.734693	1	0.90106	dop-4	1
GO:0044257	cellular protein catabolic process	11/377	325/9582	0.738951	1	0.90106	skr-7/E02H4.6/K04C1.5/BE0003N10.3/C16C8.4/cpr-8/W07B8.4/spsb-2/C28G1.10/cpr-1/cpr-4	11
GO:0051253	negative regulation of RNA metabolic process	5/377	156/9582	0.740661	1	0.90106	ceh-39/pie-1/flh-3/uri-1/pos-1	5
GO:0007346	regulation of mitotic cell cycle	3/377	97/9582	0.741041	1	0.90106	cdc-25.3/cyb-3/uri-1	3
GO:0031146	SCF-dependent proteasomal ubiquitin-dependent protein catabolic process	1/377	34/9582	0.745167	1	0.90106	skr-7	1
GO:0031647	regulation of protein stability	1/377	34/9582	0.745167	1	0.90106	ced-3	1
GO:0060179	male mating behavior	1/377	34/9582	0.745167	1	0.90106	flp-20	1
GO:0071868	cellular response to monoamine stimulus	1/377	34/9582	0.745167	1	0.90106	dop-4	1
GO:0071869	response to catecholamine	1/377	34/9582	0.745167	1	0.90106	dop-4	1
GO:0071870	cellular response to catecholamine stimulus	1/377	34/9582	0.745167	1	0.90106	dop-4	1
GO:0048232	male gamete generation	2/377	68/9582	0.754103	1	0.90106	fem-3/swm-1	2
GO:0031668	cellular response to extracellular stimulus	1/377	35/9582	0.755229	1	0.90106	gsto-1	1
GO:0033045	regulation of sister chromatid segregation	1/377	35/9582	0.755229	1	0.90106	cyb-3	1
GO:0051052	regulation of DNA metabolic process	1/377	35/9582	0.755229	1	0.90106	hil-1	1
GO:0060078	regulation of postsynaptic membrane potential	1/377	35/9582	0.755229	1	0.90106	mgl-2	1
GO:0070201	regulation of establishment of protein localization	1/377	35/9582	0.755229	1	0.90106	zmp-2	1
GO:0071248	cellular response to metal ion	1/377	35/9582	0.755229	1	0.90106	ced-3	1
GO:0071867	response to monoamine	1/377	35/9582	0.755229	1	0.90106	dop-4	1
GO:0018108	peptidyl-tyrosine phosphorylation	3/377	100/9582	0.759514	1	0.90106	kin-15/kin-16/mes-1	3
GO:0046034	ATP metabolic process	3/377	100/9582	0.759514	1	0.90106	gpd-1/gpd-2/aldo-1	3
GO:0071496	cellular response to external stimulus	1/377	36/9582	0.764895	1	0.90106	gsto-1	1
GO:0018212	peptidyl-tyrosine modification	3/377	102/9582	0.771229	1	0.90106	kin-15/kin-16/mes-1	3
GO:0030163	protein catabolic process	12/377	363/9582	0.773263	1	0.90106	ced-3/skr-7/E02H4.6/K04C1.5/BE0003N10.3/C16C8.4/cpr-8/W07B8.4/spsb-2/C28G1.10/cpr-1/cpr-4	12
GO:0000077	DNA damage checkpoint signaling	1/377	37/9582	0.77418	1	0.90106	uri-1	1
GO:0007612	learning	1/377	37/9582	0.77418	1	0.90106	eol-1	1
GO:0009416	response to light stimulus	1/377	37/9582	0.77418	1	0.90106	cpr-4	1
GO:0000209	protein polyubiquitination	2/377	71/9582	0.775055	1	0.90106	marc-3/C28G1.10	2
GO:0016055	Wnt signaling pathway	2/377	71/9582	0.775055	1	0.90106	E02H4.6/K04C1.5	2
GO:0042755	eating behavior	2/377	71/9582	0.775055	1	0.90106	inx-3/zmp-2	2
GO:0001505	regulation of neurotransmitter levels	2/377	72/9582	0.781686	1	0.90106	tbh-1/tdc-1	2
GO:0007033	vacuole organization	2/377	72/9582	0.781686	1	0.90106	cln-3.3/mrp-4	2
GO:0051293	establishment of spindle localization	2/377	72/9582	0.781686	1	0.90106	mes-1/kca-1	2
GO:0198738	cell-cell signaling by wnt	2/377	72/9582	0.781686	1	0.90106	E02H4.6/K04C1.5	2
GO:0010172	embryonic body morphogenesis	1/377	38/9582	0.783099	1	0.90106	tbx-9	1
GO:0040029	regulation of gene expression, epigenetic	1/377	38/9582	0.783099	1	0.90106	sea-1	1
GO:0048546	digestive tract morphogenesis	1/377	38/9582	0.783099	1	0.90106	mes-1	1
GO:0000226	microtubule cytoskeleton organization	7/377	224/9582	0.784326	1	0.90106	cyb-3/klp-15/mei-2/mes-1/tbb-6/rmd-1/kca-1	7
GO:0000302	response to reactive oxygen species	1/377	39/9582	0.791667	1	0.90106	gsto-1	1
GO:0007098	centrosome cycle	1/377	39/9582	0.791667	1	0.90106	cyb-3	1
GO:0009247	glycolipid biosynthetic process	1/377	39/9582	0.791667	1	0.90106	T23B12.5	1
GO:0019751	polyol metabolic process	1/377	39/9582	0.791667	1	0.90106	pck-1	1
GO:0031109	microtubule polymerization or depolymerization	1/377	39/9582	0.791667	1	0.90106	mei-2	1
GO:0023056	positive regulation of signaling	4/377	137/9582	0.793263	1	0.90106	fem-3/E02H4.6/K04C1.5/oma-2	4
GO:0016567	protein ubiquitination	6/377	198/9582	0.797165	1	0.90106	lin-41/skr-7/marc-3/BE0003N10.3/C16C8.4/C28G1.10	6
GO:0010647	positive regulation of cell communication	4/377	138/9582	0.79791	1	0.90106	fem-3/E02H4.6/K04C1.5/oma-2	4
GO:0032870	cellular response to hormone stimulus	1/377	40/9582	0.799897	1	0.90106	nhr-3	1
GO:0043066	negative regulation of apoptotic process	1/377	40/9582	0.799897	1	0.90106	skr-7	1
GO:0048024	regulation of mRNA splicing, via spliceosome	1/377	40/9582	0.799897	1	0.90106	spn-4	1
GO:0048568	embryonic organ development	1/377	40/9582	0.799897	1	0.90106	mes-1	1
GO:0061065	regulation of dauer larval development	1/377	40/9582	0.799897	1	0.90106	strm-1	1
GO:0071407	cellular response to organic cyclic compound	1/377	40/9582	0.799897	1	0.90106	dop-4	1
GO:0110037	regulation of nematode male tail tip morphogenesis	1/377	40/9582	0.799897	1	0.90106	lin-41	1
GO:0051653	spindle localization	2/377	75/9582	0.800558	1	0.90106	mes-1/kca-1	2
GO:1902850	microtubule cytoskeleton organization involved in mitosis	3/377	108/9582	0.803598	1	0.90106	klp-15/mes-1/rmd-1	3
GO:0051656	establishment of organelle localization	5/377	170/9582	0.804713	1	0.90106	cyb-3/mes-1/rmd-1/kca-1/oma-2	5
GO:0007617	mating behavior	1/377	41/9582	0.807803	1	0.90106	flp-20	1
GO:0009725	response to hormone	1/377	41/9582	0.807803	1	0.90106	nhr-3	1
GO:0098659	inorganic cation import across plasma membrane	1/377	41/9582	0.807803	1	0.90106	nhx-1	1
GO:0099587	inorganic ion import across plasma membrane	1/377	41/9582	0.807803	1	0.90106	nhx-1	1
GO:0046662	regulation of oviposition	2/377	77/9582	0.812324	1	0.90106	ced-3/cln-3.3	2
GO:0007155	cell adhesion	3/377	110/9582	0.813499	1	0.90106	ced-3/clc-2/zig-3	3
GO:0022610	biological adhesion	3/377	110/9582	0.813499	1	0.90106	ced-3/clc-2/zig-3	3
GO:0006606	protein import into nucleus	1/377	42/9582	0.815398	1	0.90106	zmp-2	1
GO:0042180	cellular ketone metabolic process	1/377	42/9582	0.815398	1	0.90106	mxl-3	1
GO:0043069	negative regulation of programmed cell death	1/377	42/9582	0.815398	1	0.90106	skr-7	1
GO:0051783	regulation of nuclear division	1/377	42/9582	0.815398	1	0.90106	cyb-3	1
GO:0071241	cellular response to inorganic substance	1/377	42/9582	0.815398	1	0.90106	ced-3	1
GO:0098739	import across plasma membrane	1/377	42/9582	0.815398	1	0.90106	nhx-1	1
GO:0042391	regulation of membrane potential	5/377	173/9582	0.816676	1	0.90106	mgl-2/twk-1/twk-33/lgc-1/lgc-54	5
GO:0006352	DNA-templated transcription, initiation	1/377	43/9582	0.822693	1	0.90106	taf-11.2	1
GO:0051225	spindle assembly	1/377	43/9582	0.822693	1	0.90106	klp-15	1
GO:0000819	sister chromatid segregation	3/377	112/9582	0.822976	1	0.90106	cyb-3/cpar-1/rmd-1	3
GO:0009991	response to extracellular stimulus	2/377	79/9582	0.823468	1	0.90106	gsto-1/pck-1	2
GO:0042176	regulation of protein catabolic process	2/377	79/9582	0.823468	1	0.90106	E02H4.6/K04C1.5	2
GO:0071805	potassium ion transmembrane transport	3/377	113/9582	0.827558	1	0.90106	nhx-1/twk-1/twk-33	3
GO:0006997	nucleus organization	1/377	44/9582	0.8297	1	0.90106	oma-2	1
GO:0007618	mating	1/377	44/9582	0.8297	1	0.90106	flp-20	1
GO:0014070	response to organic cyclic compound	1/377	44/9582	0.8297	1	0.90106	dop-4	1
GO:0031023	microtubule organizing center organization	1/377	44/9582	0.8297	1	0.90106	cyb-3	1
GO:0031570	DNA integrity checkpoint signaling	1/377	44/9582	0.8297	1	0.90106	uri-1	1
GO:0051170	import into nucleus	1/377	44/9582	0.8297	1	0.90106	zmp-2	1
GO:1901137	carbohydrate derivative biosynthetic process	11/377	354/9582	0.829763	1	0.90106	gna-2/C29F7.3/gfat-2/ppat-1/T07A5.1/C05C8.7/C27D9.1/F49D11.3/F49D11.6/T23B12.5/bus-2	11
GO:0070192	chromosome organization involved in meiotic cell cycle	1/377	45/9582	0.836432	1	0.90106	cyb-3	1
GO:0000165	MAPK cascade	2/377	82/9582	0.839072	1	0.90106	fem-3/oma-2	2
GO:0006839	mitochondrial transport	2/377	82/9582	0.839072	1	0.90106	dct-1/R07E3.4	2
GO:0006812	cation transport	14/377	445/9582	0.84201	1	0.90106	cln-3.3/nac-1/nhx-1/smf-3/twk-1/twk-33/hrg-6/F58G6.3/del-6/acd-2/F58G6.9/hrg-4/F58G6.7/hrg-1	14
GO:0015748	organophosphate ester transport	1/377	46/9582	0.842897	1	0.90106	R07E3.4	1
GO:0050684	regulation of mRNA processing	1/377	46/9582	0.842897	1	0.90106	spn-4	1
GO:0050807	regulation of synapse organization	1/377	46/9582	0.842897	1	0.90106	ced-3	1
GO:0051983	regulation of chromosome segregation	1/377	46/9582	0.842897	1	0.90106	cyb-3	1
GO:0007631	feeding behavior	2/377	83/9582	0.84399	1	0.90106	inx-3/zmp-2	2
GO:0010948	negative regulation of cell cycle process	2/377	83/9582	0.84399	1	0.90106	uri-1/oma-2	2
GO:0010628	positive regulation of gene expression	3/377	117/9582	0.844887	1	0.90106	ced-3/fem-3/zmp-2	3
GO:0090407	organophosphate biosynthetic process	8/377	272/9582	0.845562	1	0.90106	C29F7.3/ppat-1/acl-7/T23B12.5/F17C8.9/argk-1/acl-12/pmt-2	8
GO:0046488	phosphatidylinositol metabolic process	2/377	85/9582	0.853419	1	0.90106	T23B12.5/acl-12	2
GO:0034655	nucleobase-containing compound catabolic process	4/377	152/9582	0.854497	1	0.90106	lin-41/puf-6/eol-1/ZK1127.13	4
GO:0032386	regulation of intracellular transport	1/377	48/9582	0.855074	1	0.90106	zmp-2	1
GO:0042770	signal transduction in response to DNA damage	1/377	48/9582	0.855074	1	0.90106	uri-1	1
GO:0008340	determination of adult lifespan	7/377	246/9582	0.856877	1	0.90106	cln-3.3/hsp-70/srr-4/skpo-1/dct-1/zmp-2/sip-1	7
GO:0010259	multicellular organism aging	7/377	246/9582	0.856877	1	0.90106	cln-3.3/hsp-70/srr-4/skpo-1/dct-1/zmp-2/sip-1	7
GO:0043051	regulation of pharyngeal pumping	1/377	49/9582	0.860805	1	0.90106	inx-3	1
GO:0098657	import into cell	1/377	49/9582	0.860805	1	0.90106	nhx-1	1
GO:0006813	potassium ion transport	3/377	122/9582	0.864412	1	0.90106	nhx-1/twk-1/twk-33	3
GO:0009888	tissue development	5/377	187/9582	0.864929	1	0.90106	lin-41/nhr-3/pal-1/bus-1/let-4	5
GO:0035239	tube morphogenesis	1/377	50/9582	0.86631	1	0.90106	mes-1	1
GO:0043484	regulation of RNA splicing	1/377	50/9582	0.86631	1	0.90106	spn-4	1
GO:0051235	maintenance of location	2/377	89/9582	0.870737	1	0.90106	mrp-4/ltah-1.2	2
GO:0006664	glycolipid metabolic process	1/377	51/9582	0.871597	1	0.90106	T23B12.5	1
GO:0033044	regulation of chromosome organization	1/377	51/9582	0.871597	1	0.90106	cyb-3	1
GO:1903509	liposaccharide metabolic process	1/377	51/9582	0.871597	1	0.90106	T23B12.5	1
GO:0045132	meiotic chromosome segregation	2/377	90/9582	0.874763	1	0.90106	cyb-3/pzf-1	2
GO:0032446	protein modification by small protein conjugation	6/377	222/9582	0.875203	1	0.90106	lin-41/skr-7/marc-3/BE0003N10.3/C16C8.4/C28G1.10	6
GO:0007568	aging	7/377	253/9582	0.87533	1	0.90106	cln-3.3/hsp-70/srr-4/skpo-1/dct-1/zmp-2/sip-1	7
GO:0098662	inorganic cation transmembrane transport	9/377	314/9582	0.875998	1	0.90106	nhx-1/smf-3/twk-1/twk-33/F58G6.3/del-6/acd-2/F58G6.9/F58G6.7	9
GO:0016311	dephosphorylation	8/377	284/9582	0.876448	1	0.90106	cdc-25.3/egg-3/uri-1/egg-5/egg-4/acp-6/acp-7/plpp-1.2	8
GO:0050803	regulation of synapse structure or activity	1/377	52/9582	0.876676	1	0.90106	ced-3	1
GO:0006650	glycerophospholipid metabolic process	3/377	126/9582	0.878446	1	0.90106	T23B12.5/acl-12/pmt-2	3
GO:0007059	chromosome segregation	5/377	192/9582	0.879367	1	0.90106	cyb-3/klp-15/cpar-1/rmd-1/pzf-1	5
GO:0006874	cellular calcium ion homeostasis	1/377	53/9582	0.881555	1	0.90106	mgl-2	1
GO:0008154	actin polymerization or depolymerization	1/377	53/9582	0.881555	1	0.90106	ced-3	1
GO:0055074	calcium ion homeostasis	1/377	53/9582	0.881555	1	0.90106	mgl-2	1
GO:0045786	negative regulation of cell cycle	2/377	92/9582	0.882471	1	0.90106	uri-1/oma-2	2
GO:0007611	learning or memory	1/377	54/9582	0.886241	1	0.90106	eol-1	1
GO:0045138	nematode male tail tip morphogenesis	3/377	129/9582	0.888111	1	0.90106	lin-41/ptr-8/ptr-13	3
GO:0098813	nuclear chromosome segregation	4/377	163/9582	0.888982	1	0.90106	cyb-3/cpar-1/rmd-1/pzf-1	4
GO:0019941	modification-dependent protein catabolic process	7/377	259/9582	0.889543	1	0.90106	skr-7/E02H4.6/K04C1.5/BE0003N10.3/C16C8.4/spsb-2/C28G1.10	7
GO:0051260	protein homooligomerization	1/377	55/9582	0.890742	1	0.90106	T05E12.3	1
GO:0072657	protein localization to membrane	3/377	130/9582	0.891177	1	0.90106	egg-2/cbd-1/egg-1	3
GO:0007010	cytoskeleton organization	12/377	412/9582	0.893073	1	0.90106	ced-3/cyb-3/klp-15/mei-2/mes-1/tbb-6/egg-3/rmd-1/kca-1/F09G8.5/egg-5/egg-4	12
GO:0006497	protein lipidation	1/377	56/9582	0.895066	1	0.90106	T23B12.5	1
GO:0042158	lipoprotein biosynthetic process	1/377	56/9582	0.895066	1	0.90106	T23B12.5	1
GO:0060795	cell fate commitment involved in formation of primary germ layer	1/377	56/9582	0.895066	1	0.90106	pal-1	1
GO:0046700	heterocycle catabolic process	4/377	166/9582	0.897056	1	0.90106	lin-41/puf-6/eol-1/ZK1127.13	4
GO:0002009	morphogenesis of an epithelium	1/377	57/9582	0.899219	1	0.90106	bus-1	1
GO:0051259	protein complex oligomerization	1/377	57/9582	0.899219	1	0.90106	T05E12.3	1
GO:0060548	negative regulation of cell death	1/377	57/9582	0.899219	1	0.90106	skr-7	1
GO:0044270	cellular nitrogen compound catabolic process	4/377	167/9582	0.89963	1	0.90106	lin-41/puf-6/eol-1/ZK1127.13	4
GO:0009165	nucleotide biosynthetic process	3/377	134/9582	0.902703	1	0.90106	C29F7.3/ppat-1/F17C8.9	3
GO:0050890	cognition	1/377	58/9582	0.903208	1	0.90106	eol-1	1
GO:0010629	negative regulation of gene expression	7/377	266/9582	0.904384	1	0.90106	lin-41/nos-2/puf-6/C04B4.2/skpo-1/eol-1/oma-2	7
GO:0043632	modification-dependent macromolecule catabolic process	7/377	266/9582	0.904384	1	0.90106	skr-7/E02H4.6/K04C1.5/BE0003N10.3/C16C8.4/spsb-2/C28G1.10	7
GO:1901293	nucleoside phosphate biosynthetic process	3/377	135/9582	0.905407	1	0.90106	C29F7.3/ppat-1/F17C8.9	3
GO:1901701	cellular response to oxygen-containing compound	2/377	99/9582	0.906125	1	0.90106	dop-4/pck-1	2
GO:0000075	cell cycle checkpoint signaling	1/377	59/9582	0.907039	1	0.90106	uri-1	1
GO:0090502	RNA phosphodiester bond hydrolysis, endonucleolytic	1/377	59/9582	0.907039	1	0.90106	Y53F4B.39	1
GO:1902476	chloride transmembrane transport	1/377	59/9582	0.907039	1	0.90106	lgc-54	1
GO:0007017	microtubule-based process	8/377	299/9582	0.907749	1	0.90106	cyb-3/klp-15/mei-2/mes-1/tbb-6/rmd-1/dlc-3/kca-1	8
GO:1905114	cell surface receptor signaling pathway involved in cell-cell signaling	2/377	100/9582	0.909117	1	0.90106	E02H4.6/K04C1.5	2
GO:0071103	DNA conformation change	2/377	101/9582	0.91202	1	0.90106	hil-1/nasp-2	2
GO:1901700	response to oxygen-containing compound	3/377	138/9582	0.913118	1	0.90106	gsto-1/dop-4/pck-1	3
GO:0048585	negative regulation of response to stimulus	4/377	173/9582	0.91392	1	0.90106	ced-3/rgs-9/skr-7/rhy-1	4
GO:0006661	phosphatidylinositol biosynthetic process	1/377	61/9582	0.914254	1	0.90106	T23B12.5	1
GO:0010453	regulation of cell fate commitment	1/377	61/9582	0.914254	1	0.90106	ced-3	1
GO:0042659	regulation of cell fate specification	1/377	61/9582	0.914254	1	0.90106	ced-3	1
GO:0051304	chromosome separation	1/377	61/9582	0.914254	1	0.90106	cyb-3	1
GO:0006457	protein folding	2/377	102/9582	0.914836	1	0.90106	hsp-70/F11F1.1	2
GO:0034504	protein localization to nucleus	1/377	62/9582	0.917649	1	0.90106	zmp-2	1
GO:0042594	response to starvation	1/377	62/9582	0.917649	1	0.90106	pck-1	1
GO:0072503	cellular divalent inorganic cation homeostasis	1/377	62/9582	0.917649	1	0.90106	mgl-2	1
GO:0010256	endomembrane system organization	3/377	140/9582	0.917937	1	0.90106	F42G2.5/sqst-2/oma-2	3
GO:0016236	macroautophagy	1/377	63/9582	0.92091	1	0.90106	sqst-2	1
GO:0040001	establishment of mitotic spindle localization	1/377	63/9582	0.92091	1	0.90106	mes-1	1
GO:0043050	pharyngeal pumping	1/377	63/9582	0.92091	1	0.90106	inx-3	1
GO:1990542	mitochondrial transmembrane transport	1/377	63/9582	0.92091	1	0.90106	R07E3.4	1
GO:0090598	male anatomical structure morphogenesis	3/377	142/9582	0.922511	1	0.90106	lin-41/ptr-8/ptr-13	3
GO:0009260	ribonucleotide biosynthetic process	2/377	105/9582	0.922784	1	0.90106	C29F7.3/ppat-1	2
GO:0042692	muscle cell differentiation	1/377	64/9582	0.924043	1	0.90106	pal-1	1
GO:1901988	negative regulation of cell cycle phase transition	1/377	64/9582	0.924043	1	0.90106	uri-1	1
GO:0046390	ribose phosphate biosynthetic process	2/377	106/9582	0.925275	1	0.90106	C29F7.3/ppat-1	2
GO:0051241	negative regulation of multicellular organismal process	2/377	106/9582	0.925275	1	0.90106	flp-20/oma-2	2
GO:0072507	divalent inorganic cation homeostasis	1/377	65/9582	0.927051	1	0.90106	mgl-2	1
GO:0006914	autophagy	2/377	107/9582	0.92769	1	0.90106	dct-1/sqst-2	2
GO:0031331	positive regulation of cellular catabolic process	2/377	107/9582	0.92769	1	0.90106	E02H4.6/K04C1.5	2
GO:0061919	process utilizing autophagic mechanism	2/377	107/9582	0.92769	1	0.90106	dct-1/sqst-2	2
GO:0007163	establishment or maintenance of cell polarity	2/377	108/9582	0.930032	1	0.90106	mes-1/mex-1	2
GO:0042157	lipoprotein metabolic process	1/377	67/9582	0.932717	1	0.90106	T23B12.5	1
GO:1902532	negative regulation of intracellular signal transduction	1/377	67/9582	0.932717	1	0.90106	skr-7	1
GO:0006511	ubiquitin-dependent protein catabolic process	6/377	252/9582	0.935937	1	0.90106	skr-7/E02H4.6/K04C1.5/BE0003N10.3/spsb-2/C28G1.10	6
GO:0098660	inorganic ion transmembrane transport	10/377	380/9582	0.936236	1	0.90106	nhx-1/smf-3/twk-1/twk-33/F58G6.3/del-6/acd-2/lgc-54/F58G6.9/F58G6.7	10
GO:0043161	proteasome-mediated ubiquitin-dependent protein catabolic process	4/377	185/9582	0.93718	1	0.90106	skr-7/E02H4.6/K04C1.5/spsb-2	4
GO:0046661	male sex differentiation	3/377	152/9582	0.942076	1	0.90106	lin-41/ptr-8/ptr-13	3
GO:0061982	meiosis I cell cycle process	1/377	71/9582	0.942765	1	0.90106	cdc-25.3	1
GO:0019098	reproductive behavior	4/377	189/9582	0.943566	1	0.90106	ced-3/cln-3.3/flp-20/hil-1	4
GO:1902531	regulation of intracellular signal transduction	3/377	153/9582	0.943758	1	0.90106	fem-3/skr-7/oma-2	3
GO:0051604	protein maturation	2/377	115/9582	0.944523	1	0.90106	ced-3/gcsh-1	2
GO:0030010	establishment of cell polarity	1/377	72/9582	0.945033	1	0.90106	mex-1	1
GO:0009896	positive regulation of catabolic process	2/377	116/9582	0.946345	1	0.90106	E02H4.6/K04C1.5	2
GO:0051050	positive regulation of transport	2/377	116/9582	0.946345	1	0.90106	zmp-2/vit-6	2
GO:0045087	innate immune response	7/377	293/9582	0.946761	1	0.90106	lys-5/nhr-57/skpo-1/cnc-2/col-179/pgp-1/acdh-1	7
GO:0030036	actin cytoskeleton organization	4/377	192/9582	0.947961	1	0.90106	ced-3/egg-3/egg-5/egg-4	4
GO:2000026	regulation of multicellular organismal development	4/377	192/9582	0.947961	1	0.90106	lin-41/strm-1/oma-2/puf-5	4
GO:0045595	regulation of cell differentiation	3/377	156/9582	0.948537	1	0.90106	fem-3/lin-41/oma-2	3
GO:0000956	nuclear-transcribed mRNA catabolic process	1/377	74/9582	0.949305	1	0.90106	eol-1	1
GO:0017038	protein import	1/377	74/9582	0.949305	1	0.90106	zmp-2	1
GO:0046467	membrane lipid biosynthetic process	1/377	74/9582	0.949305	1	0.90106	T23B12.5	1
GO:0071417	cellular response to organonitrogen compound	1/377	74/9582	0.949305	1	0.90106	dop-4	1
GO:0098661	inorganic anion transmembrane transport	1/377	74/9582	0.949305	1	0.90106	lgc-54	1
GO:0051173	positive regulation of nitrogen compound metabolic process	13/377	485/9582	0.949404	1	0.90106	ced-3/cyb-3/fbl-1/fem-3/lin-41/mxl-3/pal-1/sea-1/taf-11.2/E02H4.6/K04C1.5/dct-1/oma-2	13
GO:0140694	non-membrane-bounded organelle assembly	3/377	157/9582	0.950044	1	0.90106	meg-3/klp-15/meg-4	3
GO:0018991	oviposition	3/377	159/9582	0.952936	1	0.90106	ced-3/cln-3.3/hil-1	3
GO:0051668	localization within membrane	3/377	159/9582	0.952936	1	0.90106	egg-2/cbd-1/egg-1	3
GO:0007626	locomotory behavior	1/377	76/9582	0.953246	1	0.90106	flp-20	1
GO:0031667	response to nutrient levels	1/377	76/9582	0.953246	1	0.90106	pck-1	1
GO:0048588	developmental cell growth	1/377	76/9582	0.953246	1	0.90106	oma-2	1
GO:0030029	actin filament-based process	4/377	196/9582	0.953335	1	0.90106	ced-3/egg-3/egg-5/egg-4	4
GO:1901699	cellular response to nitrogen compound	1/377	77/9582	0.9551	1	0.90106	dop-4	1
GO:1902600	proton transmembrane transport	1/377	77/9582	0.9551	1	0.90106	nhx-1	1
GO:0040017	positive regulation of locomotion	2/377	122/9582	0.956134	1	0.90106	fbl-1/zmp-2	2
GO:0098655	cation transmembrane transport	9/377	369/9582	0.958094	1	0.90106	nhx-1/smf-3/twk-1/twk-33/F58G6.3/del-6/acd-2/F58G6.9/F58G6.7	9
GO:1903311	regulation of mRNA metabolic process	1/377	82/9582	0.963327	1	0.90106	spn-4	1
GO:0044057	regulation of system process	1/377	83/9582	0.964782	1	0.90106	eol-1	1
GO:0050804	modulation of chemical synaptic transmission	1/377	83/9582	0.964782	1	0.90106	mgl-2	1
GO:0060271	cilium assembly	1/377	83/9582	0.964782	1	0.90106	dlc-3	1
GO:0099177	regulation of trans-synaptic signaling	1/377	83/9582	0.964782	1	0.90106	mgl-2	1
GO:0070647	protein modification by small protein conjugation or removal	6/377	277/9582	0.964808	1	0.90106	lin-41/skr-7/marc-3/BE0003N10.3/C16C8.4/C28G1.10	6
GO:0010638	positive regulation of organelle organization	1/377	84/9582	0.96618	1	0.90106	cyb-3	1
GO:0016197	endosomal transport	1/377	84/9582	0.96618	1	0.90106	blos-4	1
GO:0006325	chromatin organization	2/377	130/9582	0.966561	1	0.90106	hil-1/nasp-2	2
GO:0006470	protein dephosphorylation	4/377	209/9582	0.967471	1	0.90106	cdc-25.3/egg-3/egg-5/egg-4	4
GO:0050808	synapse organization	1/377	85/9582	0.967523	1	0.90106	ced-3	1
GO:0007169	transmembrane receptor protein tyrosine kinase signaling pathway	2/377	131/9582	0.967683	1	0.90106	kin-15/kin-16	2
GO:0010498	proteasomal protein catabolic process	4/377	210/9582	0.968374	1	0.90106	skr-7/E02H4.6/K04C1.5/spsb-2	4
GO:0006518	peptide metabolic process	12/377	479/9582	0.968658	1	0.90106	gst-9/lin-41/nos-2/puf-6/puf-7/R03G8.6/gsto-1/ltah-1.2/gst-19/oma-2/puf-5/cblc-1	12
GO:0071495	cellular response to endogenous stimulus	2/377	132/9582	0.968769	1	0.90106	nhr-3/dop-4	2
GO:0007018	microtubule-based movement	1/377	86/9582	0.968812	1	0.90106	klp-15	1
GO:0009719	response to endogenous stimulus	2/377	133/9582	0.96982	1	0.90106	nhr-3/dop-4	2
GO:0006913	nucleocytoplasmic transport	1/377	87/9582	0.97005	1	0.90106	zmp-2	1
GO:0016049	cell growth	1/377	87/9582	0.97005	1	0.90106	oma-2	1
GO:0051169	nuclear transport	1/377	87/9582	0.97005	1	0.90106	zmp-2	1
GO:0016485	protein processing	1/377	88/9582	0.971239	1	0.90106	ced-3	1
GO:0044782	cilium organization	1/377	88/9582	0.971239	1	0.90106	dlc-3	1
GO:0016050	vesicle organization	1/377	89/9582	0.972381	1	0.90106	sqst-2	1
GO:0048583	regulation of response to stimulus	12/377	486/9582	0.972752	1	0.90106	ced-3/fem-3/rgs-9/skr-7/E02H4.6/K04C1.5/F49D11.3/F49D11.6/zmp-2/eol-1/oma-2/rhy-1	12
GO:0007548	sex differentiation	6/377	288/9582	0.973259	1	0.90106	fem-3/lin-41/ptr-8/ptr-13/dmd-6/F19H6.4	6
GO:0090501	RNA phosphodiester bond hydrolysis	1/377	91/9582	0.974532	1	0.90106	Y53F4B.39	1
GO:0009968	negative regulation of signal transduction	2/377	139/9582	0.975446	1	0.90106	rgs-9/skr-7	2
GO:0045944	positive regulation of transcription by RNA polymerase II	4/377	219/9582	0.975515	1	0.90106	lin-41/mxl-3/pal-1/sea-1	4
GO:0032879	regulation of localization	11/377	461/9582	0.976466	1	0.90106	egl-9/egg-3/zmp-2/egg-2/egg-5/egg-4/ltah-1.2/mex-6/vit-6/cbd-1/egg-1	11
GO:0009152	purine ribonucleotide biosynthetic process	1/377	94/9582	0.977448	1	0.90106	ppat-1	1
GO:0061061	muscle structure development	1/377	94/9582	0.977448	1	0.90106	pal-1	1
GO:0120031	plasma membrane bounded cell projection assembly	1/377	94/9582	0.977448	1	0.90106	dlc-3	1
GO:0007015	actin filament organization	1/377	95/9582	0.978344	1	0.90106	ced-3	1
GO:0006164	purine nucleotide biosynthetic process	1/377	96/9582	0.979204	1	0.90106	ppat-1	1
GO:0006643	membrane lipid metabolic process	1/377	96/9582	0.979204	1	0.90106	T23B12.5	1
GO:0051094	positive regulation of developmental process	5/377	263/9582	0.979824	1	0.90106	ced-3/fem-3/lin-41/oma-2/puf-5	5
GO:0032259	methylation	2/377	145/9582	0.980054	1	0.90106	strm-1/pmt-2	2
GO:0010648	negative regulation of cell communication	2/377	147/9582	0.981394	1	0.90106	rgs-9/skr-7	2
GO:0023057	negative regulation of signaling	2/377	147/9582	0.981394	1	0.90106	rgs-9/skr-7	2
GO:0007005	mitochondrion organization	2/377	149/9582	0.982648	1	0.90106	dct-1/sqst-2	2
GO:0018105	peptidyl-serine phosphorylation	2/377	149/9582	0.982648	1	0.90106	E02H4.6/K04C1.5	2
GO:0015980	energy derivation by oxidation of organic compounds	1/377	101/9582	0.983022	1	0.90106	T04A8.7	1
GO:0035264	multicellular organism growth	1/377	101/9582	0.983022	1	0.90106	hil-1	1
GO:0061062	regulation of nematode larval development	1/377	101/9582	0.983022	1	0.90106	strm-1	1
GO:0072522	purine-containing compound biosynthetic process	1/377	101/9582	0.983022	1	0.90106	ppat-1	1
GO:0031329	regulation of cellular catabolic process	2/377	150/9582	0.983243	1	0.90106	E02H4.6/K04C1.5	2
GO:0030031	cell projection assembly	1/377	102/9582	0.983697	1	0.90106	dlc-3	1
GO:0048580	regulation of post-embryonic development	1/377	102/9582	0.983697	1	0.90106	strm-1	1
GO:0048729	tissue morphogenesis	1/377	102/9582	0.983697	1	0.90106	bus-1	1
GO:0018209	peptidyl-serine modification	2/377	151/9582	0.983819	1	0.90106	E02H4.6/K04C1.5	2
GO:0045893	positive regulation of transcription, DNA-templated	5/377	274/9582	0.985089	1	0.90106	lin-41/mxl-3/pal-1/sea-1/taf-11.2	5
GO:1902680	positive regulation of RNA biosynthetic process	5/377	274/9582	0.985089	1	0.90106	lin-41/mxl-3/pal-1/sea-1/taf-11.2	5
GO:1903508	positive regulation of nucleic acid-templated transcription	5/377	274/9582	0.985089	1	0.90106	lin-41/mxl-3/pal-1/sea-1/taf-11.2	5
GO:0009966	regulation of signal transduction	6/377	316/9582	0.987064	1	0.90106	fem-3/rgs-9/skr-7/E02H4.6/K04C1.5/oma-2	6
GO:0006310	DNA recombination	1/377	110/9582	0.988218	1	0.90106	hil-1	1
GO:0040028	regulation of vulval development	1/377	110/9582	0.988218	1	0.90106	ced-3	1
GO:0090305	nucleic acid phosphodiester bond hydrolysis	2/377	162/9582	0.989012	1	0.90106	eol-1/Y53F4B.39	2
GO:0043414	macromolecule methylation	1/377	113/9582	0.98957	1	0.90106	strm-1	1
GO:0051093	negative regulation of developmental process	1/377	114/9582	0.989985	1	0.90106	oma-2	1
GO:0009894	regulation of catabolic process	2/377	165/9582	0.990119	1	0.90106	E02H4.6/K04C1.5	2
GO:0040024	dauer larval development	1/377	115/9582	0.990384	1	0.90106	strm-1	1
GO:0007267	cell-cell signaling	7/377	364/9582	0.990524	1	0.90106	grd-3/mgl-2/E02H4.6/K04C1.5/dop-4/lgc-1/lgc-54	7
GO:0051276	chromosome organization	6/377	328/9582	0.990627	1	0.90106	cyb-3/hil-1/trt-1/nasp-2/cpar-1/rmd-1	6
GO:0034330	cell junction organization	1/377	117/9582	0.991134	1	0.90106	ced-3	1
GO:0061024	membrane organization	3/377	213/9582	0.991312	1	0.90106	dct-1/F42G2.5/oma-2	3
GO:0009887	animal organ morphogenesis	2/377	170/9582	0.991728	1	0.90106	mes-1/pal-1	2
GO:0018205	peptidyl-lysine modification	1/377	119/9582	0.991827	1	0.90106	gcsh-1	1
GO:0034613	cellular protein localization	10/377	481/9582	0.992903	1	0.90106	fem-3/egg-3/zmp-2/egg-2/egg-5/egg-4/oma-2/cbd-1/egg-1/C56E6.2	10
GO:0007268	chemical synaptic transmission	4/377	262/9582	0.993169	1	0.90106	mgl-2/dop-4/lgc-1/lgc-54	4
GO:0098916	anterograde trans-synaptic signaling	4/377	262/9582	0.993169	1	0.90106	mgl-2/dop-4/lgc-1/lgc-54	4
GO:0010243	response to organonitrogen compound	1/377	124/9582	0.99333	1	0.90106	dop-4	1
GO:0090066	regulation of anatomical structure size	1/377	124/9582	0.99333	1	0.90106	let-4	1
GO:0099537	trans-synaptic signaling	4/377	263/9582	0.993375	1	0.90106	mgl-2/dop-4/lgc-1/lgc-54	4
GO:0010557	positive regulation of macromolecule biosynthetic process	5/377	303/9582	0.993455	1	0.90106	lin-41/mxl-3/pal-1/sea-1/taf-11.2	5
GO:0097435	supramolecular fiber organization	2/377	178/9582	0.993785	1	0.90106	ced-3/mei-2	2
GO:0051130	positive regulation of cellular component organization	2/377	180/9582	0.994216	1	0.90106	ced-3/cyb-3	2
GO:0099536	synaptic signaling	4/377	268/9582	0.994319	1	0.90106	mgl-2/dop-4/lgc-1/lgc-54	4
GO:0070727	cellular macromolecule localization	10/377	491/9582	0.994418	1	0.90106	fem-3/egg-3/zmp-2/egg-2/egg-5/egg-4/oma-2/cbd-1/egg-1/C56E6.2	10
GO:1901698	response to nitrogen compound	1/377	129/9582	0.994558	1	0.90106	dop-4	1
GO:0009891	positive regulation of biosynthetic process	5/377	310/9582	0.994663	1	0.90106	lin-41/mxl-3/pal-1/sea-1/taf-11.2	5
GO:0031328	positive regulation of cellular biosynthetic process	5/377	310/9582	0.994663	1	0.90106	lin-41/mxl-3/pal-1/sea-1/taf-11.2	5
GO:0051254	positive regulation of RNA metabolic process	5/377	310/9582	0.994663	1	0.90106	lin-41/mxl-3/pal-1/sea-1/taf-11.2	5
GO:0051239	regulation of multicellular organismal process	9/377	465/9582	0.995545	1	0.90106	ced-3/cln-3.3/fem-3/flp-20/lin-41/strm-1/eol-1/oma-2/puf-5	9
GO:0023051	regulation of signaling	7/377	394/9582	0.995726	1	0.90106	fem-3/mgl-2/rgs-9/skr-7/E02H4.6/K04C1.5/oma-2	7
GO:0007411	axon guidance	1/377	135/9582	0.995737	1	0.90106	zig-3	1
GO:0010646	regulation of cell communication	7/377	395/9582	0.99584	1	0.90106	fem-3/mgl-2/rgs-9/skr-7/E02H4.6/K04C1.5/oma-2	7
GO:0072594	establishment of protein localization to organelle	1/377	136/9582	0.995907	1	0.90106	zmp-2	1
GO:0097485	neuron projection guidance	1/377	136/9582	0.995907	1	0.90106	zig-3	1
GO:0045935	positive regulation of nucleobase-containing compound metabolic process	5/377	321/9582	0.996141	1	0.90106	lin-41/mxl-3/pal-1/sea-1/taf-11.2	5
GO:0048589	developmental growth	2/377	192/9582	0.996249	1	0.90106	hil-1/oma-2	2
GO:0051240	positive regulation of multicellular organismal process	3/377	240/9582	0.996435	1	0.90106	ced-3/oma-2/puf-5	3
GO:0022603	regulation of anatomical structure morphogenesis	1/377	140/9582	0.996523	1	0.90106	lin-41	1
GO:0000904	cell morphogenesis involved in differentiation	2/377	196/9582	0.996756	1	0.90106	oma-2/zig-3	2
GO:0006412	translation	6/377	368/9582	0.99693	1	0.90106	lin-41/nos-2/puf-6/puf-7/oma-2/puf-5	6
GO:0033365	protein localization to organelle	3/377	245/9582	0.996985	1	0.90106	fem-3/zmp-2/oma-2	3
GO:0018193	peptidyl-amino acid modification	9/377	481/9582	0.997039	1	0.90106	egl-9/fkb-7/kin-15/kin-16/mes-1/phy-2/gcsh-1/E02H4.6/K04C1.5	9
GO:0046903	secretion	1/377	144/9582	0.997046	1	0.90106	Y52B11A.8	1
GO:0070925	organelle assembly	4/377	289/9582	0.997052	1	0.90106	meg-3/klp-15/dlc-3/meg-4	4
GO:0051049	regulation of transport	3/377	248/9582	0.997275	1	0.90106	zmp-2/ltah-1.2/vit-6	3
GO:0043043	peptide biosynthetic process	6/377	373/9582	0.997341	1	0.90106	lin-41/nos-2/puf-6/puf-7/oma-2/puf-5	6
GO:0007167	enzyme linked receptor protein signaling pathway	2/377	202/9582	0.997393	1	0.90106	kin-15/kin-16	2
GO:0000375	RNA splicing, via transesterification reactions	1/377	152/9582	0.997868	1	0.90106	spn-4	1
GO:0000377	RNA splicing, via transesterification reactions with bulged adenosine as nucleophile	1/377	152/9582	0.997868	1	0.90106	spn-4	1
GO:0000398	mRNA splicing, via spliceosome	1/377	152/9582	0.997868	1	0.90106	spn-4	1
GO:0040007	growth	2/377	220/9582	0.998653	1	0.90106	hil-1/oma-2	2
GO:0016071	mRNA metabolic process	4/377	322/9582	0.998979	1	0.90106	lin-41/puf-6/eol-1/spn-4	4
GO:0007409	axonogenesis	1/377	171/9582	0.999019	1	0.90106	zig-3	1
GO:0040012	regulation of locomotion	3/377	279/9582	0.999055	1	0.90106	ced-3/fbl-1/zmp-2	3
GO:0000902	cell morphogenesis	2/377	230/9582	0.99907	1	0.90106	oma-2/zig-3	2
GO:0040025	vulval development	1/377	174/9582	0.999132	1	0.90106	ced-3	1
GO:0043604	amide biosynthetic process	6/377	412/9582	0.999157	1	0.90106	lin-41/nos-2/puf-6/puf-7/oma-2/puf-5	6
GO:0048569	post-embryonic animal organ development	1/377	177/9582	0.999232	1	0.90106	ced-3	1
GO:0006974	cellular response to DNA damage stimulus	2/377	236/9582	0.999256	1	0.90106	skr-7/uri-1	2
GO:0048667	cell morphogenesis involved in neuron differentiation	1/377	184/9582	0.999424	1	0.90106	zig-3	1
GO:0008380	RNA splicing	1/377	186/9582	0.999469	1	0.90106	spn-4	1
GO:0016192	vesicle-mediated transport	7/377	471/9582	0.99952	1	0.90106	ptr-8/ptr-13/rme-2/E02H4.6/K04C1.5/scav-2/blos-4	7
GO:0048812	neuron projection morphogenesis	1/377	191/9582	0.999567	1	0.90106	zig-3	1
GO:0120039	plasma membrane bounded cell projection morphogenesis	1/377	191/9582	0.999567	1	0.90106	zig-3	1
GO:0048858	cell projection morphogenesis	1/377	193/9582	0.999601	1	0.90106	zig-3	1
GO:0061564	axon development	1/377	193/9582	0.999601	1	0.90106	zig-3	1
GO:0042048	olfactory behavior	1/377	195/9582	0.999633	1	0.90106	eol-1	1
GO:0032990	cell part morphogenesis	1/377	197/9582	0.999662	1	0.90106	zig-3	1
GO:0009791	post-embryonic development	7/377	490/9582	0.999728	1	0.90106	ced-3/dpy-10/H06A10.1/strm-1/zmp-2/mlt-7/let-4	7
GO:0007166	cell surface receptor signaling pathway	5/377	407/9582	0.999733	1	0.90106	kin-15/kin-16/mgl-2/E02H4.6/K04C1.5	5
GO:0006935	chemotaxis	1/377	208/9582	0.999784	1	0.90106	zig-3	1
GO:0002164	larval development	6/377	466/9582	0.999841	1	0.90106	ced-3/H06A10.1/strm-1/zmp-2/mlt-7/let-4	6
GO:0006886	intracellular protein transport	2/377	279/9582	0.999852	1	0.90106	zmp-2/C56E6.2	2
GO:0043933	protein-containing complex subunit organization	6/377	471/9582	0.999864	1	0.90106	ced-3/hil-1/mei-2/taf-11.2/nasp-2/T05E12.3	6
GO:0042330	taxis	1/377	223/9582	0.999884	1	0.90106	zig-3	1
GO:0034622	cellular protein-containing complex assembly	3/377	339/9582	0.999886	1	0.90106	hil-1/taf-11.2/nasp-2	3
GO:0006259	DNA metabolic process	2/377	289/9582	0.999899	1	0.90106	hil-1/trt-1	2
GO:0007635	chemosensory behavior	1/377	230/9582	0.999913	1	0.90106	eol-1	1
GO:0031175	neuron projection development	1/377	230/9582	0.999913	1	0.90106	zig-3	1
GO:0033043	regulation of organelle organization	1/377	233/9582	0.999923	1	0.90106	cyb-3	1
GO:0006397	mRNA processing	1/377	236/9582	0.999932	1	0.90106	spn-4	1
GO:0032989	cellular component morphogenesis	1/377	240/9582	0.999942	1	0.90106	zig-3	1
GO:0002119	nematode larval development	5/377	460/9582	0.999953	1	0.90106	ced-3/H06A10.1/strm-1/mlt-7/let-4	5
GO:0065003	protein-containing complex assembly	4/377	416/9582	0.999958	1	0.90106	hil-1/taf-11.2/nasp-2/T05E12.3	4
GO:0048666	neuron development	1/377	253/9582	0.999966	1	0.90106	zig-3	1
GO:0120036	plasma membrane bounded cell projection organization	2/377	327/9582	0.999977	1	0.90106	dlc-3/zig-3	2
GO:0035556	intracellular signal transduction	5/377	482/9582	0.999978	1	0.90106	fem-3/skr-7/uri-1/M60.7/oma-2	5
GO:0015031	protein transport	4/377	435/9582	0.999978	1	0.90106	arrd-11/arrd-14/zmp-2/C56E6.2	4
GO:0030030	cell projection organization	2/377	339/9582	0.999985	1	0.90106	dlc-3/zig-3	2
GO:0045184	establishment of protein localization	4/377	449/9582	0.999987	1	0.90106	arrd-11/arrd-14/zmp-2/C56E6.2	4
GO:0048513	animal organ development	3/377	419/9582	0.999994	1	0.90106	ced-3/mes-1/pal-1	3
GO:0006928	movement of cell or subcellular component	2/377	362/9582	0.999994	1	0.90106	klp-15/zig-3	2
GO:0030182	neuron differentiation	1/377	299/9582	0.999995	1	0.90106	zig-3	1
GO:0007606	sensory perception of chemical stimulus	2/377	369/9582	0.999995	1	0.90106	srg-34/R11G10.3	2
GO:0007600	sensory perception	2/377	396/9582	0.999998	1	0.90106	srg-34/R11G10.3	2
GO:0048699	generation of neurons	1/377	331/9582	0.999999	1	0.90106	zig-3	1
GO:0022008	neurogenesis	1/377	334/9582	0.999999	1	0.90106	zig-3	1
GO:0007399	nervous system development	2/377	409/9582	0.999999	1	0.90106	spn-4/zig-3	2
GO:0051128	regulation of cellular component organization	2/377	426/9582	1	1	0.90106	ced-3/cyb-3	2

## Sheet: FigS6d 6mA dependent up
Supplementary information Table S2. Gene ontology analysis of the differentially expressed genes or 6mA-modified genes, related to Supplementary information, Fig. S6.
ID	Description	GeneRatio	BgRatio	pvalue	p.adjust	qvalue	geneID	Count
GO:0045087	innate immune response	50/211	293/9582	3.98974e-31	3.13993e-28	3.0994e-28	crn-2/lys-3/src-2/C25D7.5/fipr-22/C55A6.7/F11D11.3/F16H6.10/F18H3.4/F44G3.10/F55G11.7/Y17G7B.8/comt-2/ZK228.4/C14C6.5/C33H5.13/C49G7.10/F53A9.6/F56D2.5/fbxa-59/T25D10.1/gst-38/lys-1/lys-2/clec-41/C32H11.4/dod-24/F01D5.1/F01D5.3/irg-4/clec-66/irg-5/dct-17/cld-9/F54B8.4/dod-22/F55G11.8/K08D8.4/clec-186/irg-1/C17H12.6/pals-23/C34H4.1/irg-2/clec-86/K12H4.7/endu-2/T19D12.4/T24C4.4/tag-244	50
GO:0098542	defense response to other organism	54/211	415/9582	1.5401e-27	2.28252e-25	2.25306e-25	crn-2/lys-3/src-2/C25D7.5/fipr-22/C55A6.7/F11D11.3/F16H6.10/F18H3.4/F44G3.10/F55G11.7/Y17G7B.8/comt-2/ZK228.4/rga-6/C14C6.5/C33H5.13/C49G7.10/F53A9.6/F56D2.5/fbxa-59/T25D10.1/clec-71/gst-38/lys-1/lys-2/pgp-5/clec-41/C32H11.4/dod-24/F01D5.1/F01D5.3/irg-4/clec-66/irg-5/dct-17/cld-9/F54B8.4/F55G11.4/dod-22/F55G11.8/K08D8.4/clec-186/irg-1/C17H12.6/pals-23/C34H4.1/irg-2/clec-86/K12H4.7/endu-2/T19D12.4…	54
GO:0009607	response to biotic stimulus	54/211	416/9582	1.74017e-27	2.28252e-25	2.25306e-25	crn-2/lys-3/src-2/C25D7.5/fipr-22/C55A6.7/F11D11.3/F16H6.10/F18H3.4/F44G3.10/F55G11.7/Y17G7B.8/comt-2/ZK228.4/rga-6/C14C6.5/C33H5.13/C49G7.10/F53A9.6/F56D2.5/fbxa-59/T25D10.1/clec-71/gst-38/lys-1/lys-2/pgp-5/clec-41/C32H11.4/dod-24/F01D5.1/F01D5.3/irg-4/clec-66/irg-5/dct-17/cld-9/F54B8.4/F55G11.4/dod-22/F55G11.8/K08D8.4/clec-186/irg-1/C17H12.6/pals-23/C34H4.1/irg-2/clec-86/K12H4.7/endu-2/T19D12.4…	54
GO:0043207	response to external biotic stimulus	54/211	416/9582	1.74017e-27	2.28252e-25	2.25306e-25	crn-2/lys-3/src-2/C25D7.5/fipr-22/C55A6.7/F11D11.3/F16H6.10/F18H3.4/F44G3.10/F55G11.7/Y17G7B.8/comt-2/ZK228.4/rga-6/C14C6.5/C33H5.13/C49G7.10/F53A9.6/F56D2.5/fbxa-59/T25D10.1/clec-71/gst-38/lys-1/lys-2/pgp-5/clec-41/C32H11.4/dod-24/F01D5.1/F01D5.3/irg-4/clec-66/irg-5/dct-17/cld-9/F54B8.4/F55G11.4/dod-22/F55G11.8/K08D8.4/clec-186/irg-1/C17H12.6/pals-23/C34H4.1/irg-2/clec-86/K12H4.7/endu-2/T19D12.4…	54
GO:0044419	biological process involved in interspecies interaction between organisms	54/211	416/9582	1.74017e-27	2.28252e-25	2.25306e-25	crn-2/lys-3/src-2/C25D7.5/fipr-22/C55A6.7/F11D11.3/F16H6.10/F18H3.4/F44G3.10/F55G11.7/Y17G7B.8/comt-2/ZK228.4/rga-6/C14C6.5/C33H5.13/C49G7.10/F53A9.6/F56D2.5/fbxa-59/T25D10.1/clec-71/gst-38/lys-1/lys-2/pgp-5/clec-41/C32H11.4/dod-24/F01D5.1/F01D5.3/irg-4/clec-66/irg-5/dct-17/cld-9/F54B8.4/F55G11.4/dod-22/F55G11.8/K08D8.4/clec-186/irg-1/C17H12.6/pals-23/C34H4.1/irg-2/clec-86/K12H4.7/endu-2/T19D12.4…	54
GO:0051707	response to other organism	54/211	416/9582	1.74017e-27	2.28252e-25	2.25306e-25	crn-2/lys-3/src-2/C25D7.5/fipr-22/C55A6.7/F11D11.3/F16H6.10/F18H3.4/F44G3.10/F55G11.7/Y17G7B.8/comt-2/ZK228.4/rga-6/C14C6.5/C33H5.13/C49G7.10/F53A9.6/F56D2.5/fbxa-59/T25D10.1/clec-71/gst-38/lys-1/lys-2/pgp-5/clec-41/C32H11.4/dod-24/F01D5.1/F01D5.3/irg-4/clec-66/irg-5/dct-17/cld-9/F54B8.4/F55G11.4/dod-22/F55G11.8/K08D8.4/clec-186/irg-1/C17H12.6/pals-23/C34H4.1/irg-2/clec-86/K12H4.7/endu-2/T19D12.4…	54
GO:0006952	defense response	54/211	419/9582	2.50487e-27	2.81619e-25	2.77984e-25	crn-2/lys-3/src-2/C25D7.5/fipr-22/C55A6.7/F11D11.3/F16H6.10/F18H3.4/F44G3.10/F55G11.7/Y17G7B.8/comt-2/ZK228.4/rga-6/C14C6.5/C33H5.13/C49G7.10/F53A9.6/F56D2.5/fbxa-59/T25D10.1/clec-71/gst-38/lys-1/lys-2/pgp-5/clec-41/C32H11.4/dod-24/F01D5.1/F01D5.3/irg-4/clec-66/irg-5/dct-17/cld-9/F54B8.4/F55G11.4/dod-22/F55G11.8/K08D8.4/clec-186/irg-1/C17H12.6/pals-23/C34H4.1/irg-2/clec-86/K12H4.7/endu-2/T19D12.4…	54
GO:0006955	immune response	54/211	422/9582	3.59416e-27	3.53576e-25	3.49012e-25	crn-2/lys-3/src-2/C25D7.5/fipr-22/C55A6.7/F11D11.3/F16H6.10/F18H3.4/F44G3.10/F55G11.7/Y17G7B.8/comt-2/ZK228.4/rga-6/C14C6.5/C33H5.13/C49G7.10/F53A9.6/F56D2.5/fbxa-59/T25D10.1/clec-71/gst-38/lys-1/lys-2/pgp-5/clec-41/C32H11.4/dod-24/F01D5.1/F01D5.3/irg-4/clec-66/irg-5/dct-17/cld-9/F54B8.4/F55G11.4/dod-22/F55G11.8/K08D8.4/clec-186/irg-1/C17H12.6/pals-23/C34H4.1/irg-2/clec-86/K12H4.7/endu-2/T19D12.4…	54
GO:0002376	immune system process	54/211	423/9582	4.05102e-27	3.54239e-25	3.49667e-25	crn-2/lys-3/src-2/C25D7.5/fipr-22/C55A6.7/F11D11.3/F16H6.10/F18H3.4/F44G3.10/F55G11.7/Y17G7B.8/comt-2/ZK228.4/rga-6/C14C6.5/C33H5.13/C49G7.10/F53A9.6/F56D2.5/fbxa-59/T25D10.1/clec-71/gst-38/lys-1/lys-2/pgp-5/clec-41/C32H11.4/dod-24/F01D5.1/F01D5.3/irg-4/clec-66/irg-5/dct-17/cld-9/F54B8.4/F55G11.4/dod-22/F55G11.8/K08D8.4/clec-186/irg-1/C17H12.6/pals-23/C34H4.1/irg-2/clec-86/K12H4.7/endu-2/T19D12.4…	54
GO:0050829	defense response to Gram-negative bacterium	13/211	107/9582	5.79311e-07	4.55918e-05	4.50033e-05	C55A6.7/lys-1/lys-2/pgp-5/dod-24/irg-4/dct-17/F55G11.4/dod-22/irg-1/irg-2/endu-2/T19D12.4	13
GO:0009617	response to bacterium	15/211	168/9582	4.16588e-06	0.000273212	0.000269686	C55A6.7/clec-71/lys-1/lys-2/pgp-5/dod-24/irg-4/irg-5/dct-17/F55G11.4/dod-22/irg-1/irg-2/endu-2/T19D12.4	15
GO:0042742	defense response to bacterium	15/211	168/9582	4.16588e-06	0.000273212	0.000269686	C55A6.7/clec-71/lys-1/lys-2/pgp-5/dod-24/irg-4/irg-5/dct-17/F55G11.4/dod-22/irg-1/irg-2/endu-2/T19D12.4	15
GO:0010951	negative regulation of endopeptidase activity	9/211	86/9582	0.000108719	0.00658169	0.00649674	T01D3.6/ZC84.1/ZK287.4/C04E6.12/C10G8.3/R12A1.3/Y55F3BR.2/E01G6.1/F30H5.3	9
GO:0010466	negative regulation of peptidase activity	9/211	87/9582	0.000118983	0.00668856	0.00660223	T01D3.6/ZC84.1/ZK287.4/C04E6.12/C10G8.3/R12A1.3/Y55F3BR.2/E01G6.1/F30H5.3	9
GO:0045861	negative regulation of proteolysis	9/211	89/9582	0.000141957	0.00744802	0.00735189	T01D3.6/ZC84.1/ZK287.4/C04E6.12/C10G8.3/R12A1.3/Y55F3BR.2/E01G6.1/F30H5.3	9
GO:0097501	stress response to metal ion	5/211	27/9582	0.000268467	0.0126962	0.0125323	lys-3/pgp-7/F53A9.1/F53A9.6/pgp-5	5
GO:0052548	regulation of endopeptidase activity	9/211	97/9582	0.00027425	0.0126962	0.0125323	T01D3.6/ZC84.1/ZK287.4/C04E6.12/C10G8.3/R12A1.3/Y55F3BR.2/E01G6.1/F30H5.3	9
GO:0051346	negative regulation of hydrolase activity	9/211	105/9582	0.000495597	0.0216686	0.0213889	T01D3.6/ZC84.1/ZK287.4/C04E6.12/C10G8.3/R12A1.3/Y55F3BR.2/E01G6.1/F30H5.3	9
GO:0052547	regulation of peptidase activity	9/211	107/9582	0.000569359	0.0235834	0.023279	T01D3.6/ZC84.1/ZK287.4/C04E6.12/C10G8.3/R12A1.3/Y55F3BR.2/E01G6.1/F30H5.3	9
GO:0007155	cell adhesion	9/211	110/9582	0.000696679	0.0261089	0.0257719	cdh-5/cdh-9/crb-1/vab-3/zig-2/syg-2/K03H1.5/R09E10.5/fmil-1	9
GO:0022610	biological adhesion	9/211	110/9582	0.000696679	0.0261089	0.0257719	cdh-5/cdh-9/crb-1/vab-3/zig-2/syg-2/K03H1.5/R09E10.5/fmil-1	9
GO:0051336	regulation of hydrolase activity	12/211	201/9582	0.00161018	0.0576005	0.0568571	T01D3.6/ZC84.1/ZK287.4/C04E6.12/C10G8.3/tiam-1/tbc-16/ephx-1/R12A1.3/Y55F3BR.2/E01G6.1/F30H5.3	12
GO:0043086	negative regulation of catalytic activity	9/211	132/9582	0.00251344	0.0860034	0.0848933	T01D3.6/ZC84.1/ZK287.4/C04E6.12/C10G8.3/R12A1.3/Y55F3BR.2/E01G6.1/F30H5.3	9
GO:0098742	cell-cell adhesion via plasma-membrane adhesion molecules	4/211	27/9582	0.00269473	0.0883646	0.0872241	cdh-5/cdh-9/crb-1/zig-2	4
GO:0044092	negative regulation of molecular function	9/211	146/9582	0.00491844	0.154832	0.152834	T01D3.6/ZC84.1/ZK287.4/C04E6.12/C10G8.3/R12A1.3/Y55F3BR.2/E01G6.1/F30H5.3	9
GO:0016540	protein autoprocessing	3/211	17/9582	0.00569863	0.172493	0.170267	grd-2/grd-11/wrt-6	3
GO:0030162	regulation of proteolysis	10/211	180/9582	0.00642356	0.187235	0.184818	T01D3.6/ZC84.1/ZK287.4/C04E6.12/C10G8.3/F56D2.5/R12A1.3/Y55F3BR.2/E01G6.1/F30H5.3	10
GO:0098609	cell-cell adhesion	5/211	58/9582	0.00878461	0.24691	0.243723	cdh-5/cdh-9/crb-1/zig-2/syg-2	5
GO:0036499	PERK-mediated unfolded protein response	3/211	23/9582	0.0134724	0.353426	0.348864	Y58A7A.5/gst-38/clec-67	3
GO:0140467	integrated stress response signaling	3/211	23/9582	0.0134724	0.353426	0.348864	Y58A7A.5/gst-38/clec-67	3
GO:0007156	homophilic cell adhesion via plasma membrane adhesion molecules	3/211	24/9582	0.0151516	0.384656	0.379691	cdh-5/cdh-9/zig-2	3
GO:0006030	chitin metabolic process	2/211	10/9582	0.0193314	0.475432	0.469296	chs-2/cht-4	2
GO:0050830	defense response to Gram-positive bacterium	5/211	73/9582	0.0221345	0.495354	0.488961	clec-71/lys-1/lys-2/pgp-5/irg-5	5
GO:0090630	activation of GTPase activity	3/211	28/9582	0.0230017	0.495354	0.488961	tiam-1/tbc-16/ephx-1	3
GO:0007160	cell-matrix adhesion	2/211	11/9582	0.0232886	0.495354	0.488961	K03H1.5/R09E10.5	2
GO:0093002	response to nematicide	2/211	11/9582	0.0232886	0.495354	0.488961	pgp-5/pgp-6	2
GO:1990169	stress response to copper ion	2/211	11/9582	0.0232886	0.495354	0.488961	lys-3/pgp-5	2
GO:0006022	aminoglycan metabolic process	4/211	51/9582	0.0255067	0.528257	0.521438	chs-2/F36D1.8/cht-4/lys-2	4
GO:0006026	aminoglycan catabolic process	2/211	12/9582	0.0275464	0.528756	0.521931	cht-4/lys-2	2
GO:1901071	glucosamine-containing compound metabolic process	2/211	12/9582	0.0275464	0.528756	0.521931	chs-2/cht-4	2
GO:1990170	stress response to cadmium ion	2/211	12/9582	0.0275464	0.528756	0.521931	pgp-7/pgp-5	2
GO:0006984	ER-nucleus signaling pathway	3/211	31/9582	0.0300855	0.563744	0.556468	Y58A7A.5/gst-38/clec-67	3
GO:0010038	response to metal ion	5/211	82/9582	0.0343764	0.629168	0.621047	lys-3/pgp-7/F53A9.1/F53A9.6/pgp-5	5
GO:0032269	negative regulation of cellular protein metabolic process	9/211	203/9582	0.0354647	0.634334	0.626147	T01D3.6/ZC84.1/ZK287.4/C04E6.12/C10G8.3/R12A1.3/Y55F3BR.2/E01G6.1/F30H5.3	9
GO:0051248	negative regulation of protein metabolic process	9/211	204/9582	0.0364216	0.636973	0.628752	T01D3.6/ZC84.1/ZK287.4/C04E6.12/C10G8.3/R12A1.3/Y55F3BR.2/E01G6.1/F30H5.3	9
GO:0005975	carbohydrate metabolic process	11/211	276/9582	0.041602	0.688232	0.679349	lgx-1/C33G3.4/F11A5.5/oac-19/cht-2/C06E1.7/klo-2/F48E3.8/oac-58/cht-4/parg-2	11
GO:0010332	response to gamma radiation	2/211	15/9582	0.041976	0.688232	0.679349	cyp-14A5/parg-2	2
GO:0046688	response to copper ion	2/211	15/9582	0.041976	0.688232	0.679349	lys-3/pgp-5	2
GO:0016485	protein processing	5/211	88/9582	0.0444829	0.71445	0.705229	grd-2/grd-11/nep-1/nep-10/wrt-6	5
GO:0031589	cell-substrate adhesion	2/211	17/9582	0.0528369	0.831653	0.820919	K03H1.5/R09E10.5	2
GO:0006040	amino sugar metabolic process	2/211	18/9582	0.0586005	0.904285	0.892614	chs-2/cht-4	2
GO:0036065	fucosylation	3/211	42/9582	0.0645625	0.977129	0.964517	F11A5.5/C06E1.7/fut-6	3
GO:0043547	positive regulation of GTPase activity	3/211	43/9582	0.0683232	0.999915	0.987009	tiam-1/tbc-16/ephx-1	3
GO:0006534	cysteine metabolic process	2/211	20/9582	0.0707328	0.999915	0.987009	cbs-1/mpst-5	2
GO:0046686	response to cadmium ion	2/211	20/9582	0.0707328	0.999915	0.987009	pgp-7/pgp-5	2
GO:0018996	molting cycle, collagen and cuticulin-based cuticle	5/211	105/9582	0.0818518	0.999915	0.987009	nas-27/nhr-25/ptr-16/ptr-19/bed-3	5
GO:0046839	phospholipid dephosphorylation	2/211	22/9582	0.0835958	0.999915	0.987009	plpr-1/T13C5.6	2
GO:0042303	molting cycle	5/211	108/9582	0.0897714	0.999915	0.987009	nas-27/nhr-25/ptr-16/ptr-19/bed-3	5
GO:0006897	endocytosis	7/211	177/9582	0.0960171	0.999915	0.987009	lrx-1/ptr-16/ptr-19/unc-41/C06B8.7/crp-1/M03E7.4	7
GO:0050769	positive regulation of neurogenesis	2/211	24/9582	0.0971036	0.999915	0.987009	vab-3/tiam-1	2
GO:0043171	peptide catabolic process	2/211	25/9582	0.104074	0.999915	0.987009	T16G12.1/T19H12.6	2
GO:0051604	protein maturation	5/211	115/9582	0.109726	0.999915	0.987009	grd-2/grd-11/nep-1/nep-10/wrt-6	5
GO:0043087	regulation of GTPase activity	3/211	55/9582	0.120483	0.999915	0.987009	tiam-1/tbc-16/ephx-1	3
GO:0010035	response to inorganic substance	5/211	122/9582	0.131644	0.999915	0.987009	lys-3/pgp-7/F53A9.1/F53A9.6/pgp-5	5
GO:0008038	neuron recognition	2/211	29/9582	0.133183	0.999915	0.987009	zig-2/syg-2	2
GO:0006814	sodium ion transport	4/211	91/9582	0.140669	0.999915	0.987009	unc-105/T13H5.6/delm-2/acd-1	4
GO:0030968	endoplasmic reticulum unfolded protein response	6/211	160/9582	0.141578	0.999915	0.987009	col-109/F18H3.4/T13C5.6/Y58A7A.5/gst-38/clec-67	6
GO:0000096	sulfur amino acid metabolic process	2/211	31/9582	0.148354	0.999915	0.987009	cbs-1/mpst-5	2
GO:0008037	cell recognition	2/211	31/9582	0.148354	0.999915	0.987009	zig-2/syg-2	2
GO:0010212	response to ionizing radiation	2/211	32/9582	0.156066	0.999915	0.987009	cyp-14A5/parg-2	2
GO:0031324	negative regulation of cellular metabolic process	12/211	398/9582	0.167993	0.999915	0.987009	egl-43/his-24/T01D3.6/ZC84.1/ZK287.4/C04E6.12/C10G8.3/R12A1.3/Y55F3BR.2/E01G6.1/F54B8.4/F30H5.3	12
GO:0009069	serine family amino acid metabolic process	2/211	35/9582	0.179622	0.999915	0.987009	cbs-1/mpst-5	2
GO:0051052	regulation of DNA metabolic process	2/211	35/9582	0.179622	0.999915	0.987009	his-24/parg-2	2
GO:0051345	positive regulation of hydrolase activity	3/211	67/9582	0.183039	0.999915	0.987009	tiam-1/tbc-16/ephx-1	3
GO:0006575	cellular modified amino acid metabolic process	4/211	103/9582	0.191713	0.999915	0.987009	T19H12.6/W03F9.4/gst-35/gst-38	4
GO:0019932	second-messenger-mediated signaling	2/211	37/9582	0.195609	0.999915	0.987009	ced-11/cng-1	2
GO:0006379	mRNA cleavage	1/211	10/9582	0.199702	0.999915	0.987009	R06C1.4	1
GO:0006657	CDP-choline pathway	1/211	10/9582	0.199702	0.999915	0.987009	Y18H1A.11	1
GO:0006684	sphingomyelin metabolic process	1/211	10/9582	0.199702	0.999915	0.987009	asm-3	1
GO:0008298	intracellular mRNA localization	1/211	10/9582	0.199702	0.999915	0.987009	F18H3.4	1
GO:0016266	O-glycan processing	1/211	10/9582	0.199702	0.999915	0.987009	C02H6.1	1
GO:0016267	O-glycan processing, core 1	1/211	10/9582	0.199702	0.999915	0.987009	C02H6.1	1
GO:0017121	plasma membrane phospholipid scrambling	1/211	10/9582	0.199702	0.999915	0.987009	scrm-6	1
GO:0030336	negative regulation of cell migration	1/211	10/9582	0.199702	0.999915	0.987009	vab-3	1
GO:0032963	collagen metabolic process	1/211	10/9582	0.199702	0.999915	0.987009	K03B8.6	1
GO:0034198	cellular response to amino acid starvation	1/211	10/9582	0.199702	0.999915	0.987009	F54B8.4	1
GO:0050667	homocysteine metabolic process	1/211	10/9582	0.199702	0.999915	0.987009	mpst-5	1
GO:0051101	regulation of DNA binding	1/211	10/9582	0.199702	0.999915	0.987009	dot-1.3	1
GO:0072327	vulval cell fate specification	1/211	10/9582	0.199702	0.999915	0.987009	bed-3	1
GO:0110155	NAD-cap decapping	1/211	10/9582	0.199702	0.999915	0.987009	C37H5.14	1
GO:1990928	response to amino acid starvation	1/211	10/9582	0.199702	0.999915	0.987009	F54B8.4	1
GO:2000146	negative regulation of cell motility	1/211	10/9582	0.199702	0.999915	0.987009	vab-3	1
GO:2000677	regulation of transcription regulatory region DNA binding	1/211	10/9582	0.199702	0.999915	0.987009	dot-1.3	1
GO:0090598	male anatomical structure morphogenesis	5/211	142/9582	0.203596	0.999915	0.987009	grd-2/nhr-25/ptr-16/ptr-19/vab-3	5
GO:0006023	aminoglycan biosynthetic process	2/211	38/9582	0.203669	0.999915	0.987009	chs-2/F36D1.8	2
GO:0051172	negative regulation of nitrogen compound metabolic process	11/211	375/9582	0.204663	0.999915	0.987009	egl-43/his-24/T01D3.6/ZC84.1/ZK287.4/C04E6.12/C10G8.3/R12A1.3/Y55F3BR.2/E01G6.1/F30H5.3	11
GO:0006749	glutathione metabolic process	3/211	72/9582	0.211257	0.999915	0.987009	T19H12.6/gst-35/gst-38	3
GO:1901136	carbohydrate derivative catabolic process	3/211	72/9582	0.211257	0.999915	0.987009	C33G3.4/cht-4/lys-2	3
GO:0051962	positive regulation of nervous system development	2/211	39/9582	0.211765	0.999915	0.987009	vab-3/tiam-1	2
GO:0007163	establishment or maintenance of cell polarity	4/211	108/9582	0.21451	0.999915	0.987009	crb-1/magu-2/crp-1/kri-1	4
GO:0034329	cell junction assembly	3/211	73/9582	0.217013	0.999915	0.987009	ins-4/magu-2/syg-2	3
GO:0010507	negative regulation of autophagy	1/211	11/9582	0.217343	0.999915	0.987009	F54B8.4	1
GO:0035088	establishment or maintenance of apical/basal cell polarity	1/211	11/9582	0.217343	0.999915	0.987009	crb-1	1
GO:0042219	cellular modified amino acid catabolic process	1/211	11/9582	0.217343	0.999915	0.987009	T19H12.6	1
GO:0045197	establishment or maintenance of epithelial cell apical/basal polarity	1/211	11/9582	0.217343	0.999915	0.987009	crb-1	1
GO:0061245	establishment or maintenance of bipolar cell polarity	1/211	11/9582	0.217343	0.999915	0.987009	crb-1	1
GO:0072325	vulval cell fate commitment	1/211	11/9582	0.217343	0.999915	0.987009	bed-3	1
GO:1902017	regulation of cilium assembly	1/211	11/9582	0.217343	0.999915	0.987009	ttx-1	1
GO:2000114	regulation of establishment of cell polarity	1/211	11/9582	0.217343	0.999915	0.987009	kri-1	1
GO:0032870	cellular response to hormone stimulus	2/211	40/9582	0.219893	0.999915	0.987009	nhr-6/nhr-25	2
GO:0034620	cellular response to unfolded protein	6/211	186/9582	0.226919	0.999915	0.987009	col-109/F18H3.4/T13C5.6/Y58A7A.5/gst-38/clec-67	6
GO:0006898	receptor-mediated endocytosis	2/211	41/9582	0.228046	0.999915	0.987009	lrx-1/M03E7.4	2
GO:0009725	response to hormone	2/211	41/9582	0.228046	0.999915	0.987009	nhr-6/nhr-25	2
GO:0010720	positive regulation of cell development	2/211	41/9582	0.228046	0.999915	0.987009	vab-3/tiam-1	2
GO:0030203	glycosaminoglycan metabolic process	2/211	41/9582	0.228046	0.999915	0.987009	F36D1.8/lys-2	2
GO:0034968	histone lysine methylation	2/211	41/9582	0.228046	0.999915	0.987009	dot-1.3/abu-12	2
GO:0035725	sodium ion transmembrane transport	3/211	76/9582	0.23447	0.999915	0.987009	unc-105/delm-2/acd-1	3
GO:0006282	regulation of DNA repair	1/211	12/9582	0.234598	0.999915	0.987009	parg-2	1
GO:0006309	apoptotic DNA fragmentation	1/211	12/9582	0.234598	0.999915	0.987009	crn-2	1
GO:0006921	cellular component disassembly involved in execution phase of apoptosis	1/211	12/9582	0.234598	0.999915	0.987009	crn-2	1
GO:0030262	apoptotic nuclear changes	1/211	12/9582	0.234598	0.999915	0.987009	crn-2	1
GO:0044273	sulfur compound catabolic process	1/211	12/9582	0.234598	0.999915	0.987009	T19H12.6	1
GO:0050921	positive regulation of chemotaxis	1/211	12/9582	0.234598	0.999915	0.987009	clec-41	1
GO:0070593	dendrite self-avoidance	1/211	12/9582	0.234598	0.999915	0.987009	zig-2	1
GO:0043413	macromolecule glycosylation	5/211	151/9582	0.239572	0.999915	0.987009	F11A5.5/C02H6.1/C06E1.7/T25D10.1/fut-6	5
GO:0006986	response to unfolded protein	6/211	190/9582	0.241346	0.999915	0.987009	col-109/F18H3.4/T13C5.6/Y58A7A.5/gst-38/clec-67	6
GO:0046661	male sex differentiation	5/211	152/9582	0.243675	0.999915	0.987009	grd-2/nhr-25/ptr-16/ptr-19/vab-3	5
GO:0050790	regulation of catalytic activity	13/211	474/9582	0.245635	0.999915	0.987009	F09A5.2/T01D3.6/ZC84.1/ZK287.4/C04E6.12/C10G8.3/tiam-1/tbc-16/ephx-1/R12A1.3/Y55F3BR.2/E01G6.1/F30H5.3	13
GO:2000026	regulation of multicellular organismal development	6/211	192/9582	0.248662	0.999915	0.987009	chs-2/ins-4/swsn-1/vab-3/kri-1/tiam-1	6
GO:0000737	DNA catabolic process, endonucleolytic	1/211	13/9582	0.251473	0.999915	0.987009	crn-2	1
GO:0006656	phosphatidylcholine biosynthetic process	1/211	13/9582	0.251473	0.999915	0.987009	Y18H1A.11	1
GO:0019344	cysteine biosynthetic process	1/211	13/9582	0.251473	0.999915	0.987009	cbs-1	1
GO:0032878	regulation of establishment or maintenance of cell polarity	1/211	13/9582	0.251473	0.999915	0.987009	kri-1	1
GO:0040040	thermosensory behavior	1/211	13/9582	0.251473	0.999915	0.987009	ttx-1	1
GO:0045454	cell redox homeostasis	1/211	13/9582	0.251473	0.999915	0.987009	kri-1	1
GO:0048488	synaptic vesicle endocytosis	1/211	13/9582	0.251473	0.999915	0.987009	unc-41	1
GO:0140238	presynaptic endocytosis	1/211	13/9582	0.251473	0.999915	0.987009	unc-41	1
GO:0070085	glycosylation	5/211	155/9582	0.256096	0.999915	0.987009	F11A5.5/C02H6.1/C06E1.7/T25D10.1/fut-6	5
GO:0035967	cellular response to topologically incorrect protein	6/211	197/9582	0.267221	0.999915	0.987009	col-109/F18H3.4/T13C5.6/Y58A7A.5/gst-38/clec-67	6
GO:0009268	response to pH	1/211	14/9582	0.267978	0.999915	0.987009	acd-1	1
GO:0009755	hormone-mediated signaling pathway	1/211	14/9582	0.267978	0.999915	0.987009	nhr-25	1
GO:0019934	cGMP-mediated signaling	1/211	14/9582	0.267978	0.999915	0.987009	cng-1	1
GO:0046470	phosphatidylcholine metabolic process	1/211	14/9582	0.267978	0.999915	0.987009	Y18H1A.11	1
GO:0060278	regulation of ovulation	1/211	14/9582	0.267978	0.999915	0.987009	nhr-6	1
GO:1905909	regulation of dauer entry	1/211	14/9582	0.267978	0.999915	0.987009	ins-4	1
GO:0016571	histone methylation	2/211	46/9582	0.269031	0.999915	0.987009	dot-1.3/abu-12	2
GO:0016042	lipid catabolic process	5/211	160/9582	0.277126	0.999915	0.987009	ech-9/fil-1/lips-6/F49E10.2/asm-3	5
GO:0007416	synapse assembly	2/211	47/9582	0.27724	0.999915	0.987009	ins-4/syg-2	2
GO:0034976	response to endoplasmic reticulum stress	6/211	200/9582	0.278523	0.999915	0.987009	col-109/F18H3.4/T13C5.6/Y58A7A.5/gst-38/clec-67	6
GO:0006308	DNA catabolic process	1/211	15/9582	0.284122	0.999915	0.987009	crn-2	1
GO:0008360	regulation of cell shape	1/211	15/9582	0.284122	0.999915	0.987009	crp-1	1
GO:0035435	phosphate ion transmembrane transport	1/211	15/9582	0.284122	0.999915	0.987009	pitr-4	1
GO:0036465	synaptic vesicle recycling	1/211	15/9582	0.284122	0.999915	0.987009	unc-41	1
GO:0045216	cell-cell junction organization	1/211	15/9582	0.284122	0.999915	0.987009	magu-2	1
GO:0045910	negative regulation of DNA recombination	1/211	15/9582	0.284122	0.999915	0.987009	his-24	1
GO:0051271	negative regulation of cellular component movement	1/211	15/9582	0.284122	0.999915	0.987009	vab-3	1
GO:0018022	peptidyl-lysine methylation	2/211	48/9582	0.285444	0.999915	0.987009	dot-1.3/abu-12	2
GO:0030166	proteoglycan biosynthetic process	2/211	49/9582	0.293639	0.999915	0.987009	F36D1.8/ZK563.7	2
GO:0050767	regulation of neurogenesis	2/211	49/9582	0.293639	0.999915	0.987009	vab-3/tiam-1	2
GO:0060465	pharynx development	2/211	49/9582	0.293639	0.999915	0.987009	nas-6/src-2	2
GO:0006817	phosphate ion transport	1/211	16/9582	0.29991	0.999915	0.987009	pitr-4	1
GO:0009395	phospholipid catabolic process	1/211	16/9582	0.29991	0.999915	0.987009	asm-3	1
GO:0019722	calcium-mediated signaling	1/211	16/9582	0.29991	0.999915	0.987009	ced-11	1
GO:0030155	regulation of cell adhesion	1/211	16/9582	0.29991	0.999915	0.987009	vab-3	1
GO:0045332	phospholipid translocation	1/211	16/9582	0.29991	0.999915	0.987009	scrm-6	1
GO:0050772	positive regulation of axonogenesis	1/211	16/9582	0.29991	0.999915	0.987009	tiam-1	1
GO:0051098	regulation of binding	1/211	16/9582	0.29991	0.999915	0.987009	dot-1.3	1
GO:0030258	lipid modification	3/211	87/9582	0.30014	0.999915	0.987009	ech-9/plpr-1/T13C5.6	3
GO:0035966	response to topologically incorrect protein	6/211	206/9582	0.301444	0.999915	0.987009	col-109/F18H3.4/T13C5.6/Y58A7A.5/gst-38/clec-67	6
GO:0006029	proteoglycan metabolic process	2/211	50/9582	0.301821	0.999915	0.987009	F36D1.8/ZK563.7	2
GO:0006826	iron ion transport	1/211	17/9582	0.315352	0.999915	0.987009	fpn-1.1	1
GO:0007215	glutamate receptor signaling pathway	1/211	17/9582	0.315352	0.999915	0.987009	C30A5.10	1
GO:0007274	neuromuscular synaptic transmission	1/211	17/9582	0.315352	0.999915	0.987009	snn-1	1
GO:0031056	regulation of histone modification	1/211	17/9582	0.315352	0.999915	0.987009	parg-2	1
GO:0051053	negative regulation of DNA metabolic process	1/211	17/9582	0.315352	0.999915	0.987009	his-24	1
GO:0110154	RNA decapping	1/211	17/9582	0.315352	0.999915	0.987009	C37H5.14	1
GO:0045138	nematode male tail tip morphogenesis	4/211	129/9582	0.316427	0.999915	0.987009	nhr-25/ptr-16/ptr-19/vab-3	4
GO:0043277	apoptotic cell clearance	2/211	53/9582	0.326259	0.999915	0.987009	crn-2/crp-1	2
GO:0006790	sulfur compound metabolic process	6/211	213/9582	0.32861	0.999915	0.987009	F36D1.8/cbs-1/T19H12.6/mpst-5/gst-35/gst-38	6
GO:0006081	cellular aldehyde metabolic process	1/211	18/9582	0.330455	0.999915	0.987009	F49E10.2	1
GO:0008582	regulation of synaptic assembly at neuromuscular junction	1/211	18/9582	0.330455	0.999915	0.987009	ins-4	1
GO:0022612	gland morphogenesis	1/211	18/9582	0.330455	0.999915	0.987009	B0507.1	1
GO:0030149	sphingolipid catabolic process	1/211	18/9582	0.330455	0.999915	0.987009	asm-3	1
GO:0034204	lipid translocation	1/211	18/9582	0.330455	0.999915	0.987009	scrm-6	1
GO:0035249	synaptic transmission, glutamatergic	1/211	18/9582	0.330455	0.999915	0.987009	C30A5.10	1
GO:0046466	membrane lipid catabolic process	1/211	18/9582	0.330455	0.999915	0.987009	asm-3	1
GO:0048732	gland development	1/211	18/9582	0.330455	0.999915	0.987009	B0507.1	1
GO:0051124	synaptic assembly at neuromuscular junction	1/211	18/9582	0.330455	0.999915	0.987009	ins-4	1
GO:0060491	regulation of cell projection assembly	1/211	18/9582	0.330455	0.999915	0.987009	ttx-1	1
GO:0098664	G protein-coupled serotonin receptor signaling pathway	1/211	18/9582	0.330455	0.999915	0.987009	gar-2	1
GO:0120032	regulation of plasma membrane bounded cell projection assembly	1/211	18/9582	0.330455	0.999915	0.987009	ttx-1	1
GO:1904396	regulation of neuromuscular junction development	1/211	18/9582	0.330455	0.999915	0.987009	ins-4	1
GO:1905475	regulation of protein localization to membrane	1/211	18/9582	0.330455	0.999915	0.987009	gpn-1	1
GO:1905905	pharyngeal gland morphogenesis	1/211	18/9582	0.330455	0.999915	0.987009	B0507.1	1
GO:0071310	cellular response to organic substance	9/211	342/9582	0.340298	0.999915	0.987009	col-109/gar-2/nhr-6/nhr-25/F18H3.4/T13C5.6/Y58A7A.5/gst-38/clec-67	9
GO:0006644	phospholipid metabolic process	5/211	175/9582	0.341943	0.999915	0.987009	plpr-1/W02B12.1/Y18H1A.11/asm-3/Y65B4BR.1	5
GO:0048806	genitalia development	2/211	55/9582	0.342428	0.999915	0.987009	grd-2/swsn-1	2
GO:0000018	regulation of DNA recombination	1/211	19/9582	0.345227	0.999915	0.987009	his-24	1
GO:0006516	glycoprotein catabolic process	1/211	19/9582	0.345227	0.999915	0.987009	C33G3.4	1
GO:0007187	G protein-coupled receptor signaling pathway, coupled to cyclic nucleotide second messenger	1/211	19/9582	0.345227	0.999915	0.987009	gar-2	1
GO:0019935	cyclic-nucleotide-mediated signaling	1/211	19/9582	0.345227	0.999915	0.987009	cng-1	1
GO:0045664	regulation of neuron differentiation	1/211	19/9582	0.345227	0.999915	0.987009	egl-43	1
GO:0000271	polysaccharide biosynthetic process	2/211	56/9582	0.350468	0.999915	0.987009	oac-19/oac-58	2
GO:0033692	cellular polysaccharide biosynthetic process	2/211	56/9582	0.350468	0.999915	0.987009	oac-19/oac-58	2
GO:0045944	positive regulation of transcription by RNA polymerase II	6/211	219/9582	0.352151	0.999915	0.987009	egl-43/nhr-6/nhr-25/ttx-1/vab-3/gmeb-2	6
GO:0002009	morphogenesis of an epithelium	2/211	57/9582	0.358474	0.999915	0.987009	gpn-1/swsn-1	2
GO:0030838	positive regulation of actin filament polymerization	1/211	20/9582	0.359674	0.999915	0.987009	daam-1	1
GO:0061067	negative regulation of dauer larval development	1/211	20/9582	0.359674	0.999915	0.987009	ins-4	1
GO:0006909	phagocytosis	2/211	58/9582	0.366445	0.999915	0.987009	crn-2/crp-1	2
GO:0009410	response to xenobiotic stimulus	2/211	58/9582	0.366445	0.999915	0.987009	gar-2/cyp-33C8	2
GO:0007218	neuropeptide signaling pathway	4/211	139/9582	0.366601	0.999915	0.987009	ador-1/npr-34/npr-8/npr-27	4
GO:0022603	regulation of anatomical structure morphogenesis	4/211	140/9582	0.371623	0.999915	0.987009	nhr-25/crp-1/kri-1/tiam-1	4
GO:0006720	isoprenoid metabolic process	1/211	21/9582	0.373804	0.999915	0.987009	F49E10.2	1
GO:0009070	serine family amino acid biosynthetic process	1/211	21/9582	0.373804	0.999915	0.987009	cbs-1	1
GO:0050954	sensory perception of mechanical stimulus	1/211	21/9582	0.373804	0.999915	0.987009	lhfp-4	1
GO:0090597	nematode male tail mating organ morphogenesis	1/211	21/9582	0.373804	0.999915	0.987009	grd-2	1
GO:0006338	chromatin remodeling	2/211	59/9582	0.374377	0.999915	0.987009	his-24/swsn-1	2
GO:0006665	sphingolipid metabolic process	2/211	59/9582	0.374377	0.999915	0.987009	asah-2/asm-3	2
GO:0061062	regulation of nematode larval development	3/211	101/9582	0.384681	0.999915	0.987009	chs-2/ins-4/swsn-1	3
GO:0090596	sensory organ morphogenesis	1/211	22/9582	0.387623	0.999915	0.987009	grd-2	1
GO:0006816	calcium ion transport	2/211	61/9582	0.390119	0.999915	0.987009	ced-11/unc-105	2
GO:0048581	negative regulation of post-embryonic development	2/211	61/9582	0.390119	0.999915	0.987009	ins-4/swsn-1	2
GO:0061064	negative regulation of nematode larval development	2/211	61/9582	0.390119	0.999915	0.987009	ins-4/swsn-1	2
GO:0048580	regulation of post-embryonic development	3/211	102/9582	0.390664	0.999915	0.987009	chs-2/ins-4/swsn-1	3
GO:0035295	tube development	3/211	103/9582	0.396633	0.999915	0.987009	nas-6/src-2/kri-1	3
GO:0045893	positive regulation of transcription, DNA-templated	7/211	274/9582	0.399165	0.999915	0.987009	egl-43/nhr-6/nhr-25/swsn-1/ttx-1/vab-3/gmeb-2	7
GO:1902680	positive regulation of RNA biosynthetic process	7/211	274/9582	0.399165	0.999915	0.987009	egl-43/nhr-6/nhr-25/swsn-1/ttx-1/vab-3/gmeb-2	7
GO:1903508	positive regulation of nucleic acid-templated transcription	7/211	274/9582	0.399165	0.999915	0.987009	egl-43/nhr-6/nhr-25/swsn-1/ttx-1/vab-3/gmeb-2	7
GO:0006493	protein O-linked glycosylation	1/211	23/9582	0.401139	0.999915	0.987009	C02H6.1	1
GO:0007210	serotonin receptor signaling pathway	1/211	23/9582	0.401139	0.999915	0.987009	gar-2	1
GO:0032273	positive regulation of protein polymerization	1/211	23/9582	0.401139	0.999915	0.987009	daam-1	1
GO:0040010	positive regulation of growth rate	1/211	23/9582	0.401139	0.999915	0.987009	swsn-1	1
GO:0040035	hermaphrodite genitalia development	1/211	23/9582	0.401139	0.999915	0.987009	swsn-1	1
GO:0048808	male genitalia morphogenesis	1/211	23/9582	0.401139	0.999915	0.987009	grd-2	1
GO:0097194	execution phase of apoptosis	1/211	23/9582	0.401139	0.999915	0.987009	crn-2	1
GO:0051960	regulation of nervous system development	2/211	63/9582	0.405684	0.999915	0.987009	vab-3/tiam-1	2
GO:0000097	sulfur amino acid biosynthetic process	1/211	24/9582	0.414358	0.999915	0.987009	cbs-1	1
GO:0097035	regulation of membrane lipid distribution	1/211	24/9582	0.414358	0.999915	0.987009	scrm-6	1
GO:0051241	negative regulation of multicellular organismal process	3/211	106/9582	0.414442	0.999915	0.987009	ins-4/swsn-1/kri-1	3
GO:0009314	response to radiation	2/211	65/9582	0.421057	0.999915	0.987009	cyp-14A5/parg-2	2
GO:0034637	cellular carbohydrate biosynthetic process	2/211	65/9582	0.421057	0.999915	0.987009	oac-19/oac-58	2
GO:0044242	cellular lipid catabolic process	3/211	108/9582	0.426223	0.999915	0.987009	ech-9/F49E10.2/asm-3	3
GO:0043085	positive regulation of catalytic activity	4/211	151/9582	0.426526	0.999915	0.987009	F09A5.2/tiam-1/tbc-16/ephx-1	4
GO:0010959	regulation of metal ion transport	1/211	25/9582	0.427286	0.999915	0.987009	T13H5.6	1
GO:0046513	ceramide biosynthetic process	1/211	25/9582	0.427286	0.999915	0.987009	asm-3	1
GO:0061063	positive regulation of nematode larval development	1/211	25/9582	0.427286	0.999915	0.987009	chs-2	1
GO:1903354	regulation of distal tip cell migration	1/211	25/9582	0.427286	0.999915	0.987009	vab-3	1
GO:0006479	protein methylation	2/211	66/9582	0.428667	0.999915	0.987009	dot-1.3/abu-12	2
GO:0008213	protein alkylation	2/211	66/9582	0.428667	0.999915	0.987009	dot-1.3/abu-12	2
GO:0044264	cellular polysaccharide metabolic process	2/211	66/9582	0.428667	0.999915	0.987009	oac-19/oac-58	2
GO:0032268	regulation of cellular protein metabolic process	11/211	460/9582	0.433636	0.999915	0.987009	T01D3.6/ZC84.1/ZK287.4/C04E6.12/C10G8.3/F56D2.5/R12A1.3/Y55F3BR.2/parg-2/E01G6.1/F30H5.3	11
GO:0006334	nucleosome assembly	1/211	26/9582	0.439931	0.999915	0.987009	his-24	1
GO:0009225	nucleotide-sugar metabolic process	1/211	26/9582	0.439931	0.999915	0.987009	parg-2	1
GO:0009895	negative regulation of catabolic process	1/211	26/9582	0.439931	0.999915	0.987009	F54B8.4	1
GO:0030728	ovulation	1/211	26/9582	0.439931	0.999915	0.987009	nhr-6	1
GO:0031330	negative regulation of cellular catabolic process	1/211	26/9582	0.439931	0.999915	0.987009	F54B8.4	1
GO:0043434	response to peptide hormone	1/211	26/9582	0.439931	0.999915	0.987009	nhr-6	1
GO:0048582	positive regulation of post-embryonic development	1/211	26/9582	0.439931	0.999915	0.987009	chs-2	1
GO:0071375	cellular response to peptide hormone stimulus	1/211	26/9582	0.439931	0.999915	0.987009	nhr-6	1
GO:1901652	response to peptide	1/211	26/9582	0.439931	0.999915	0.987009	nhr-6	1
GO:1901653	cellular response to peptide	1/211	26/9582	0.439931	0.999915	0.987009	nhr-6	1
GO:0005976	polysaccharide metabolic process	2/211	68/9582	0.443729	0.999915	0.987009	oac-19/oac-58	2
GO:0048699	generation of neurons	8/211	331/9582	0.445398	0.999915	0.987009	egl-43/gpn-1/ttx-1/vab-3/zig-2/syg-2/crp-1/tiam-1	8
GO:0009100	glycoprotein metabolic process	5/211	200/9582	0.451239	0.999915	0.987009	C33G3.4/F36D1.8/C02H6.1/ZK563.7/fut-6	5
GO:0007168	receptor guanylyl cyclase signaling pathway	1/211	27/9582	0.452297	0.999915	0.987009	gcy-21	1
GO:0007528	neuromuscular junction development	1/211	27/9582	0.452297	0.999915	0.987009	ins-4	1
GO:0097628	distal tip cell migration	1/211	27/9582	0.452297	0.999915	0.987009	vab-3	1
GO:0022008	neurogenesis	8/211	334/9582	0.455459	0.999915	0.987009	egl-43/gpn-1/ttx-1/vab-3/zig-2/syg-2/crp-1/tiam-1	8
GO:0051093	negative regulation of developmental process	3/211	114/9582	0.461044	0.999915	0.987009	ins-4/swsn-1/kri-1	3
GO:0008544	epidermis development	1/211	28/9582	0.464392	0.999915	0.987009	gpn-1	1
GO:0008593	regulation of Notch signaling pathway	1/211	28/9582	0.464392	0.999915	0.987009	F55H12.3	1
GO:0022604	regulation of cell morphogenesis	1/211	28/9582	0.464392	0.999915	0.987009	crp-1	1
GO:0030539	male genitalia development	1/211	28/9582	0.464392	0.999915	0.987009	grd-2	1
GO:0040009	regulation of growth rate	1/211	28/9582	0.464392	0.999915	0.987009	swsn-1	1
GO:0045597	positive regulation of cell differentiation	2/211	71/9582	0.465903	0.999915	0.987009	vab-3/tiam-1	2
GO:0030010	establishment of cell polarity	2/211	72/9582	0.473179	0.999915	0.987009	magu-2/kri-1	2
GO:0007009	plasma membrane organization	1/211	29/9582	0.476221	0.999915	0.987009	scrm-6	1
GO:0031497	chromatin assembly	1/211	29/9582	0.476221	0.999915	0.987009	his-24	1
GO:0035418	protein localization to synapse	1/211	29/9582	0.476221	0.999915	0.987009	syg-2	1
GO:2001020	regulation of response to DNA damage stimulus	1/211	29/9582	0.476221	0.999915	0.987009	parg-2	1
GO:0034330	cell junction organization	3/211	117/9582	0.478117	0.999915	0.987009	ins-4/magu-2/syg-2	3
GO:0090305	nucleic acid phosphodiester bond hydrolysis	4/211	162/9582	0.480173	0.999915	0.987009	crn-2/R06C1.4/C37H5.14/endu-2	4
GO:0030001	metal ion transport	7/211	297/9582	0.482014	0.999915	0.987009	ced-11/twk-28/unc-105/T13H5.6/delm-2/fpn-1.1/acd-1	7
GO:0044255	cellular lipid metabolic process	10/211	432/9582	0.482066	0.999915	0.987009	ech-9/asah-2/plpr-1/W02B12.1/F49E10.2/T13C5.6/W03F9.4/Y18H1A.11/asm-3/Y65B4BR.1	10
GO:0032956	regulation of actin cytoskeleton organization	2/211	74/9582	0.48755	0.999915	0.987009	crp-1/daam-1	2
GO:0071417	cellular response to organonitrogen compound	2/211	74/9582	0.48755	0.999915	0.987009	gar-2/nhr-6	2
GO:0001556	oocyte maturation	1/211	30/9582	0.48779	0.999915	0.987009	T16G12.1	1
GO:0015914	phospholipid transport	1/211	30/9582	0.48779	0.999915	0.987009	scrm-6	1
GO:0031334	positive regulation of protein-containing complex assembly	1/211	30/9582	0.48779	0.999915	0.987009	daam-1	1
GO:0043053	dauer entry	1/211	30/9582	0.48779	0.999915	0.987009	ins-4	1
GO:0055115	entry into diapause	1/211	30/9582	0.48779	0.999915	0.987009	ins-4	1
GO:1902884	positive regulation of response to oxidative stress	1/211	30/9582	0.48779	0.999915	0.987009	F36D1.8	1
GO:0036498	IRE1-mediated unfolded protein response	3/211	119/9582	0.489359	0.999915	0.987009	col-109/F18H3.4/T13C5.6	3
GO:0016051	carbohydrate biosynthetic process	2/211	75/9582	0.494644	0.999915	0.987009	oac-19/oac-58	2
GO:0006333	chromatin assembly or disassembly	1/211	31/9582	0.499104	0.999915	0.987009	his-24	1
GO:0007423	sensory organ development	1/211	31/9582	0.499104	0.999915	0.987009	grd-2	1
GO:0030261	chromosome condensation	1/211	31/9582	0.499104	0.999915	0.987009	his-24	1
GO:0032222	regulation of synaptic transmission, cholinergic	1/211	31/9582	0.499104	0.999915	0.987009	gar-2	1
GO:0050832	defense response to fungus	1/211	31/9582	0.499104	0.999915	0.987009	rga-6	1
GO:0010557	positive regulation of macromolecule biosynthetic process	7/211	303/9582	0.503197	0.999915	0.987009	egl-43/nhr-6/nhr-25/swsn-1/ttx-1/vab-3/gmeb-2	7
GO:0009636	response to toxic substance	2/211	77/9582	0.508645	0.999915	0.987009	pgp-5/pgp-6	2
GO:0046662	regulation of oviposition	2/211	77/9582	0.508645	0.999915	0.987009	swsn-1/T16G12.1	2
GO:0060284	regulation of cell development	2/211	77/9582	0.508645	0.999915	0.987009	vab-3/tiam-1	2
GO:0060429	epithelium development	2/211	77/9582	0.508645	0.999915	0.987009	gpn-1/swsn-1	2
GO:1901699	cellular response to nitrogen compound	2/211	77/9582	0.508645	0.999915	0.987009	gar-2/nhr-6	2
GO:0009267	cellular response to starvation	1/211	32/9582	0.51017	0.999915	0.987009	F54B8.4	1
GO:0009620	response to fungus	1/211	32/9582	0.51017	0.999915	0.987009	rga-6	1
GO:0030206	chondroitin sulfate biosynthetic process	1/211	32/9582	0.51017	0.999915	0.987009	F36D1.8	1
GO:0031669	cellular response to nutrient levels	1/211	32/9582	0.51017	0.999915	0.987009	F54B8.4	1
GO:0043652	engulfment of apoptotic cell	1/211	32/9582	0.51017	0.999915	0.987009	crp-1	1
GO:0051963	regulation of synapse assembly	1/211	32/9582	0.51017	0.999915	0.987009	ins-4	1
GO:1902414	protein localization to cell junction	1/211	32/9582	0.51017	0.999915	0.987009	syg-2	1
GO:0032970	regulation of actin filament-based process	2/211	78/9582	0.51555	0.999915	0.987009	crp-1/daam-1	2
GO:0051246	regulation of protein metabolic process	11/211	489/9582	0.515592	0.999915	0.987009	T01D3.6/ZC84.1/ZK287.4/C04E6.12/C10G8.3/F56D2.5/R12A1.3/Y55F3BR.2/parg-2/E01G6.1/F30H5.3	11
GO:0009887	animal organ morphogenesis	4/211	170/9582	0.51795	0.999915	0.987009	grd-2/nhr-6/swsn-1/B0507.1	4
GO:0030204	chondroitin sulfate metabolic process	1/211	33/9582	0.520992	0.999915	0.987009	F36D1.8	1
GO:0030865	cortical cytoskeleton organization	1/211	33/9582	0.520992	0.999915	0.987009	crp-1	1
GO:1903350	response to dopamine	1/211	33/9582	0.520992	0.999915	0.987009	gar-2	1
GO:1903351	cellular response to dopamine	1/211	33/9582	0.520992	0.999915	0.987009	gar-2	1
GO:0007409	axonogenesis	4/211	171/9582	0.522584	0.999915	0.987009	zig-2/syg-2/crp-1/tiam-1	4
GO:0009101	glycoprotein biosynthetic process	4/211	171/9582	0.522584	0.999915	0.987009	F36D1.8/C02H6.1/ZK563.7/fut-6	4
GO:0009891	positive regulation of biosynthetic process	7/211	310/9582	0.527552	0.999915	0.987009	egl-43/nhr-6/nhr-25/swsn-1/ttx-1/vab-3/gmeb-2	7
GO:0031328	positive regulation of cellular biosynthetic process	7/211	310/9582	0.527552	0.999915	0.987009	egl-43/nhr-6/nhr-25/swsn-1/ttx-1/vab-3/gmeb-2	7
GO:0051254	positive regulation of RNA metabolic process	7/211	310/9582	0.527552	0.999915	0.987009	egl-43/nhr-6/nhr-25/swsn-1/ttx-1/vab-3/gmeb-2	7
GO:0006182	cGMP biosynthetic process	1/211	34/9582	0.531577	0.999915	0.987009	gcy-21	1
GO:0031124	mRNA 3'-end processing	1/211	34/9582	0.531577	0.999915	0.987009	R06C1.4	1
GO:0040013	negative regulation of locomotion	1/211	34/9582	0.531577	0.999915	0.987009	vab-3	1
GO:0071868	cellular response to monoamine stimulus	1/211	34/9582	0.531577	0.999915	0.987009	gar-2	1
GO:0071869	response to catecholamine	1/211	34/9582	0.531577	0.999915	0.987009	gar-2	1
GO:0071870	cellular response to catecholamine stimulus	1/211	34/9582	0.531577	0.999915	0.987009	gar-2	1
GO:0044272	sulfur compound biosynthetic process	2/211	81/9582	0.535879	0.999915	0.987009	F36D1.8/cbs-1	2
GO:0006024	glycosaminoglycan biosynthetic process	1/211	35/9582	0.541928	0.999915	0.987009	F36D1.8	1
GO:0031668	cellular response to extracellular stimulus	1/211	35/9582	0.541928	0.999915	0.987009	F54B8.4	1
GO:0046068	cGMP metabolic process	1/211	35/9582	0.541928	0.999915	0.987009	gcy-21	1
GO:0070482	response to oxygen levels	1/211	35/9582	0.541928	0.999915	0.987009	cng-1	1
GO:0071867	response to monoamine	1/211	35/9582	0.541928	0.999915	0.987009	gar-2	1
GO:0097190	apoptotic signaling pathway	1/211	35/9582	0.541928	0.999915	0.987009	F54B8.4	1
GO:1903510	mucopolysaccharide metabolic process	1/211	35/9582	0.541928	0.999915	0.987009	F36D1.8	1
GO:0006325	chromatin organization	3/211	130/9582	0.548956	0.999915	0.987009	his-24/swsn-1/dot-1.3	3
GO:0050804	modulation of chemical synaptic transmission	2/211	83/9582	0.549104	0.999915	0.987009	gar-2/C30A5.10	2
GO:0099177	regulation of trans-synaptic signaling	2/211	83/9582	0.549104	0.999915	0.987009	gar-2/C30A5.10	2
GO:0007399	nervous system development	9/211	409/9582	0.54953	0.999915	0.987009	egl-43/gpn-1/ins-4/ttx-1/vab-3/zig-2/syg-2/crp-1/tiam-1	9
GO:0044093	positive regulation of molecular function	4/211	177/9582	0.549934	0.999915	0.987009	F09A5.2/tiam-1/tbc-16/ephx-1	4
GO:0006911	phagocytosis, engulfment	1/211	36/9582	0.552052	0.999915	0.987009	crp-1	1
GO:0034728	nucleosome organization	1/211	36/9582	0.552052	0.999915	0.987009	his-24	1
GO:0035112	genitalia morphogenesis	1/211	36/9582	0.552052	0.999915	0.987009	grd-2	1
GO:0050770	regulation of axonogenesis	1/211	36/9582	0.552052	0.999915	0.987009	tiam-1	1
GO:0052652	cyclic purine nucleotide metabolic process	1/211	36/9582	0.552052	0.999915	0.987009	gcy-21	1
GO:0071496	cellular response to external stimulus	1/211	36/9582	0.552052	0.999915	0.987009	F54B8.4	1
GO:0110039	positive regulation of nematode male tail tip morphogenesis	1/211	36/9582	0.552052	0.999915	0.987009	nhr-25	1
GO:1901888	regulation of cell junction assembly	1/211	36/9582	0.552052	0.999915	0.987009	ins-4	1
GO:0007267	cell-cell signaling	8/211	364/9582	0.553487	0.999915	0.987009	gar-2/grd-2/snn-1/syg-2/lgc-31/C30A5.10/lgc-27/wrt-6	8
GO:0010033	response to organic substance	9/211	412/9582	0.558473	0.999915	0.987009	col-109/gar-2/nhr-6/nhr-25/F18H3.4/T13C5.6/Y58A7A.5/gst-38/clec-67	9
GO:0071495	cellular response to endogenous stimulus	3/211	132/9582	0.559351	0.999915	0.987009	gar-2/nhr-6/nhr-25	3
GO:0000077	DNA damage checkpoint signaling	1/211	37/9582	0.561954	0.999915	0.987009	dot-1.3	1
GO:0006672	ceramide metabolic process	1/211	37/9582	0.561954	0.999915	0.987009	asm-3	1
GO:0008045	motor neuron axon guidance	1/211	37/9582	0.561954	0.999915	0.987009	crp-1	1
GO:1902115	regulation of organelle assembly	1/211	37/9582	0.561954	0.999915	0.987009	ttx-1	1
GO:0050808	synapse organization	2/211	85/9582	0.562065	0.999915	0.987009	ins-4/syg-2	2
GO:0009719	response to endogenous stimulus	3/211	133/9582	0.564495	0.999915	0.987009	gar-2/nhr-6/nhr-25	3
GO:0045935	positive regulation of nucleobase-containing compound metabolic process	7/211	321/9582	0.564877	0.999915	0.987009	egl-43/nhr-6/nhr-25/swsn-1/ttx-1/vab-3/gmeb-2	7
GO:0007517	muscle organ development	1/211	38/9582	0.571637	0.999915	0.987009	unc-105	1
GO:0009190	cyclic nucleotide biosynthetic process	1/211	38/9582	0.571637	0.999915	0.987009	gcy-21	1
GO:0040027	negative regulation of vulval development	1/211	38/9582	0.571637	0.999915	0.987009	swsn-1	1
GO:0050650	chondroitin sulfate proteoglycan biosynthetic process	1/211	38/9582	0.571637	0.999915	0.987009	F36D1.8	1
GO:0120035	regulation of plasma membrane bounded cell projection organization	2/211	87/9582	0.574758	0.999915	0.987009	ttx-1/tiam-1	2
GO:0048667	cell morphogenesis involved in neuron differentiation	4/211	184/9582	0.580784	0.999915	0.987009	zig-2/syg-2/crp-1/tiam-1	4
GO:0010324	membrane invagination	1/211	39/9582	0.581107	0.999915	0.987009	crp-1	1
GO:0010506	regulation of autophagy	1/211	39/9582	0.581107	0.999915	0.987009	F54B8.4	1
GO:0032436	positive regulation of proteasomal ubiquitin-dependent protein catabolic process	1/211	39/9582	0.581107	0.999915	0.987009	F56D2.5	1
GO:0042178	xenobiotic catabolic process	1/211	39/9582	0.581107	0.999915	0.987009	cyp-33C8	1
GO:0050654	chondroitin sulfate proteoglycan metabolic process	1/211	39/9582	0.581107	0.999915	0.987009	F36D1.8	1
GO:0099024	plasma membrane invagination	1/211	39/9582	0.581107	0.999915	0.987009	crp-1	1
GO:1902905	positive regulation of supramolecular fiber organization	1/211	39/9582	0.581107	0.999915	0.987009	daam-1	1
GO:0009187	cyclic nucleotide metabolic process	1/211	40/9582	0.590369	0.999915	0.987009	gcy-21	1
GO:0022611	dormancy process	1/211	40/9582	0.590369	0.999915	0.987009	ins-4	1
GO:0030148	sphingolipid biosynthetic process	1/211	40/9582	0.590369	0.999915	0.987009	asm-3	1
GO:0031346	positive regulation of cell projection organization	1/211	40/9582	0.590369	0.999915	0.987009	tiam-1	1
GO:0061065	regulation of dauer larval development	1/211	40/9582	0.590369	0.999915	0.987009	ins-4	1
GO:0071407	cellular response to organic cyclic compound	1/211	40/9582	0.590369	0.999915	0.987009	gar-2	1
GO:0110037	regulation of nematode male tail tip morphogenesis	1/211	40/9582	0.590369	0.999915	0.987009	nhr-25	1
GO:1905515	non-motile cilium assembly	1/211	40/9582	0.590369	0.999915	0.987009	ttx-1	1
GO:2000060	positive regulation of ubiquitin-dependent protein catabolic process	1/211	40/9582	0.590369	0.999915	0.987009	F56D2.5	1
GO:0048565	digestive tract development	2/211	90/9582	0.593293	0.999915	0.987009	nas-6/src-2	2
GO:0055123	digestive system development	2/211	90/9582	0.593293	0.999915	0.987009	nas-6/src-2	2
GO:0016311	dephosphorylation	6/211	284/9582	0.5992	0.999915	0.987009	H25K10.1/plpr-1/pho-12/T13C5.6/Y39A3A.4/Y105C5B.15	6
GO:0090501	RNA phosphodiester bond hydrolysis	2/211	91/9582	0.599337	0.999915	0.987009	R06C1.4/endu-2	2
GO:0006805	xenobiotic metabolic process	1/211	41/9582	0.599427	0.999915	0.987009	cyp-33C8	1
GO:0051495	positive regulation of cytoskeleton organization	1/211	41/9582	0.599427	0.999915	0.987009	daam-1	1
GO:0071466	cellular response to xenobiotic stimulus	1/211	41/9582	0.599427	0.999915	0.987009	cyp-33C8	1
GO:1902882	regulation of response to oxidative stress	1/211	41/9582	0.599427	0.999915	0.987009	F36D1.8	1
GO:0001764	neuron migration	1/211	42/9582	0.608286	0.999915	0.987009	gpn-1	1
GO:0007219	Notch signaling pathway	1/211	42/9582	0.608286	0.999915	0.987009	F55H12.3	1
GO:0032434	regulation of proteasomal ubiquitin-dependent protein catabolic process	1/211	42/9582	0.608286	0.999915	0.987009	F56D2.5	1
GO:0035262	gonad morphogenesis	1/211	42/9582	0.608286	0.999915	0.987009	swsn-1	1
GO:0099003	vesicle-mediated transport in synapse	1/211	42/9582	0.608286	0.999915	0.987009	unc-41	1
GO:0099504	synaptic vesicle cycle	1/211	42/9582	0.608286	0.999915	0.987009	unc-41	1
GO:1903008	organelle disassembly	1/211	42/9582	0.608286	0.999915	0.987009	asm-3	1
GO:0048812	neuron projection morphogenesis	4/211	191/9582	0.610402	0.999915	0.987009	zig-2/syg-2/crp-1/tiam-1	4
GO:0120039	plasma membrane bounded cell projection morphogenesis	4/211	191/9582	0.610402	0.999915	0.987009	zig-2/syg-2/crp-1/tiam-1	4
GO:0031344	regulation of cell projection organization	2/211	93/9582	0.611223	0.999915	0.987009	ttx-1/tiam-1	2
GO:0007548	sex differentiation	6/211	288/9582	0.612884	0.999915	0.987009	grd-2/nhr-25/swsn-1/ptr-16/ptr-19/vab-3	6
GO:0051240	positive regulation of multicellular organismal process	5/211	240/9582	0.613029	0.999915	0.987009	chs-2/nhr-25/swsn-1/vab-3/tiam-1	5
GO:0006635	fatty acid beta-oxidation	1/211	43/9582	0.61695	0.999915	0.987009	ech-9	1
GO:2000058	regulation of ubiquitin-dependent protein catabolic process	1/211	43/9582	0.61695	0.999915	0.987009	F56D2.5	1
GO:0048858	cell projection morphogenesis	4/211	193/9582	0.618626	0.999915	0.987009	zig-2/syg-2/crp-1/tiam-1	4
GO:0061564	axon development	4/211	193/9582	0.618626	0.999915	0.987009	zig-2/syg-2/crp-1/tiam-1	4
GO:0007015	actin filament organization	2/211	95/9582	0.622839	0.999915	0.987009	crp-1/daam-1	2
GO:0006915	apoptotic process	3/211	145/9582	0.623295	0.999915	0.987009	ced-11/crn-2/F54B8.4	3
GO:0032259	methylation	3/211	145/9582	0.623295	0.999915	0.987009	dot-1.3/comt-2/abu-12	3
GO:0014070	response to organic cyclic compound	1/211	44/9582	0.625423	0.999915	0.987009	gar-2	1
GO:0030833	regulation of actin filament polymerization	1/211	44/9582	0.625423	0.999915	0.987009	daam-1	1
GO:0031570	DNA integrity checkpoint signaling	1/211	44/9582	0.625423	0.999915	0.987009	dot-1.3	1
GO:0006643	membrane lipid metabolic process	2/211	96/9582	0.628546	0.999915	0.987009	asah-2/asm-3	2
GO:0000904	cell morphogenesis involved in differentiation	4/211	196/9582	0.63076	0.999915	0.987009	zig-2/syg-2/crp-1/tiam-1	4
GO:0010648	negative regulation of cell communication	3/211	147/9582	0.632554	0.999915	0.987009	cng-1/gar-2/F55H12.3	3
GO:0023057	negative regulation of signaling	3/211	147/9582	0.632554	0.999915	0.987009	cng-1/gar-2/F55H12.3	3
GO:0008064	regulation of actin polymerization or depolymerization	1/211	45/9582	0.633709	0.999915	0.987009	daam-1	1
GO:0030832	regulation of actin filament length	1/211	45/9582	0.633709	0.999915	0.987009	daam-1	1
GO:0032990	cell part morphogenesis	4/211	197/9582	0.634749	0.999915	0.987009	zig-2/syg-2/crp-1/tiam-1	4
GO:0009628	response to abiotic stimulus	5/211	247/9582	0.638411	0.999915	0.987009	cyp-14A5/cng-1/ttx-1/parg-2/acd-1	5
GO:0015748	organophosphate ester transport	1/211	46/9582	0.641813	0.999915	0.987009	scrm-6	1
GO:0030041	actin filament polymerization	1/211	46/9582	0.641813	0.999915	0.987009	daam-1	1
GO:0050807	regulation of synapse organization	1/211	46/9582	0.641813	0.999915	0.987009	ins-4	1
GO:0110053	regulation of actin filament organization	1/211	46/9582	0.641813	0.999915	0.987009	daam-1	1
GO:0030334	regulation of cell migration	2/211	99/9582	0.645267	0.999915	0.987009	egl-43/vab-3	2
GO:1901701	cellular response to oxygen-containing compound	2/211	99/9582	0.645267	0.999915	0.987009	gar-2/nhr-6	2
GO:0030182	neuron differentiation	6/211	299/9582	0.649153	0.999915	0.987009	egl-43/ttx-1/zig-2/syg-2/crp-1/tiam-1	6
GO:0044087	regulation of cellular component biogenesis	3/211	151/9582	0.650599	0.999915	0.987009	ins-4/ttx-1/daam-1	3
GO:0018108	peptidyl-tyrosine phosphorylation	2/211	100/9582	0.650707	0.999915	0.987009	src-2/F09A5.2	2
GO:0007188	adenylate cyclase-modulating G protein-coupled receptor signaling pathway	1/211	48/9582	0.657489	0.999915	0.987009	C30A5.10	1
GO:0016246	RNA interference	1/211	48/9582	0.657489	0.999915	0.987009	wht-1	1
GO:0030322	stabilization of membrane potential	1/211	48/9582	0.657489	0.999915	0.987009	twk-28	1
GO:0040018	positive regulation of multicellular organism growth	1/211	48/9582	0.657489	0.999915	0.987009	swsn-1	1
GO:0042770	signal transduction in response to DNA damage	1/211	48/9582	0.657489	0.999915	0.987009	dot-1.3	1
GO:0018212	peptidyl-tyrosine modification	2/211	102/9582	0.66139	0.999915	0.987009	src-2/F09A5.2	2
GO:0048729	tissue morphogenesis	2/211	102/9582	0.66139	0.999915	0.987009	gpn-1/swsn-1	2
GO:0070887	cellular response to chemical stimulus	10/211	498/9582	0.663944	0.999915	0.987009	col-109/gar-2/nhr-6/nhr-25/F18H3.4/cyp-33C8/T13C5.6/Y58A7A.5/gst-38/clec-67	10
GO:0046434	organophosphate catabolic process	1/211	49/9582	0.66507	0.999915	0.987009	asm-3	1
GO:0048469	cell maturation	1/211	49/9582	0.66507	0.999915	0.987009	T16G12.1	1
GO:0071695	anatomical structure maturation	1/211	49/9582	0.66507	0.999915	0.987009	T16G12.1	1
GO:2000145	regulation of cell motility	2/211	103/9582	0.666632	0.999915	0.987009	egl-43/vab-3	2
GO:0016570	histone modification	3/211	156/9582	0.672261	0.999915	0.987009	dot-1.3/parg-2/abu-12	3
GO:0045595	regulation of cell differentiation	3/211	156/9582	0.672261	0.999915	0.987009	egl-43/vab-3/tiam-1	3
GO:0035239	tube morphogenesis	1/211	50/9582	0.672483	0.999915	0.987009	kri-1	1
GO:0070588	calcium ion transmembrane transport	1/211	50/9582	0.672483	0.999915	0.987009	ced-11	1
GO:1901800	positive regulation of proteasomal protein catabolic process	1/211	50/9582	0.672483	0.999915	0.987009	F56D2.5	1
GO:0019395	fatty acid oxidation	1/211	51/9582	0.679733	0.999915	0.987009	ech-9	1
GO:0030100	regulation of endocytosis	1/211	51/9582	0.679733	0.999915	0.987009	unc-41	1
GO:0030198	extracellular matrix organization	1/211	51/9582	0.679733	0.999915	0.987009	K03B8.6	1
GO:0034440	lipid oxidation	1/211	51/9582	0.679733	0.999915	0.987009	ech-9	1
GO:0045229	external encapsulating structure organization	1/211	51/9582	0.679733	0.999915	0.987009	K03B8.6	1
GO:1903052	positive regulation of proteolysis involved in cellular protein catabolic process	1/211	51/9582	0.679733	0.999915	0.987009	F56D2.5	1
GO:0032103	positive regulation of response to external stimulus	1/211	52/9582	0.686823	0.999915	0.987009	clec-41	1
GO:0050803	regulation of synapse structure or activity	1/211	52/9582	0.686823	0.999915	0.987009	ins-4	1
GO:0006914	autophagy	2/211	107/9582	0.686953	0.999915	0.987009	ceh-86/F54B8.4	2
GO:0061919	process utilizing autophagic mechanism	2/211	107/9582	0.686953	0.999915	0.987009	ceh-86/F54B8.4	2
GO:0007268	chemical synaptic transmission	5/211	262/9582	0.68925	0.999915	0.987009	gar-2/snn-1/lgc-31/C30A5.10/lgc-27	5
GO:0098916	anterograde trans-synaptic signaling	5/211	262/9582	0.68925	0.999915	0.987009	gar-2/snn-1/lgc-31/C30A5.10/lgc-27	5
GO:0051094	positive regulation of developmental process	5/211	263/9582	0.692462	0.999915	0.987009	chs-2/nhr-25/swsn-1/vab-3/tiam-1	5
GO:0099537	trans-synaptic signaling	5/211	263/9582	0.692462	0.999915	0.987009	gar-2/snn-1/lgc-31/C30A5.10/lgc-27	5
GO:0006323	DNA packaging	1/211	53/9582	0.693757	0.999915	0.987009	his-24	1
GO:0007271	synaptic transmission, cholinergic	1/211	53/9582	0.693757	0.999915	0.987009	gar-2	1
GO:0008154	actin polymerization or depolymerization	1/211	53/9582	0.693757	0.999915	0.987009	daam-1	1
GO:0043062	extracellular structure organization	1/211	53/9582	0.693757	0.999915	0.987009	K03B8.6	1
GO:0098662	inorganic cation transmembrane transport	6/211	314/9582	0.695182	0.999915	0.987009	ced-11/twk-28/unc-105/delm-2/fpn-1.1/acd-1	6
GO:0007269	neurotransmitter secretion	1/211	54/9582	0.700538	0.999915	0.987009	snn-1	1
GO:0061136	regulation of proteasomal protein catabolic process	1/211	54/9582	0.700538	0.999915	0.987009	F56D2.5	1
GO:0099643	signal release from synapse	1/211	54/9582	0.700538	0.999915	0.987009	snn-1	1
GO:0051239	regulation of multicellular organismal process	9/211	465/9582	0.702137	0.999915	0.987009	chs-2/ins-4/nhr-6/nhr-25/swsn-1/vab-3/T16G12.1/kri-1/tiam-1	9
GO:0006631	fatty acid metabolic process	3/211	164/9582	0.704852	0.999915	0.987009	ech-9/asah-2/W03F9.4	3
GO:0021700	developmental maturation	1/211	55/9582	0.70717	0.999915	0.987009	T16G12.1	1
GO:0051260	protein homooligomerization	1/211	55/9582	0.70717	0.999915	0.987009	D2045.8	1
GO:1901607	alpha-amino acid biosynthetic process	1/211	55/9582	0.70717	0.999915	0.987009	cbs-1	1
GO:1903050	regulation of proteolysis involved in cellular protein catabolic process	1/211	55/9582	0.70717	0.999915	0.987009	F56D2.5	1
GO:0099536	synaptic signaling	5/211	268/9582	0.708183	0.999915	0.987009	gar-2/snn-1/lgc-31/C30A5.10/lgc-27	5
GO:0098655	cation transmembrane transport	7/211	369/9582	0.709449	0.999915	0.987009	ced-11/cng-1/twk-28/unc-105/delm-2/fpn-1.1/acd-1	7
GO:1903364	positive regulation of cellular protein catabolic process	1/211	56/9582	0.713655	0.999915	0.987009	F56D2.5	1
GO:0043414	macromolecule methylation	2/211	113/9582	0.715525	0.999915	0.987009	dot-1.3/abu-12	2
GO:0016192	vesicle-mediated transport	9/211	471/9582	0.716401	0.999915	0.987009	crn-2/lrx-1/ptr-16/ptr-19/unc-41/C06B8.7/E03H4.8/crp-1/M03E7.4	9
GO:0032271	regulation of protein polymerization	1/211	57/9582	0.719998	0.999915	0.987009	daam-1	1
GO:0051259	protein complex oligomerization	1/211	57/9582	0.719998	0.999915	0.987009	D2045.8	1
GO:0000041	transition metal ion transport	1/211	58/9582	0.7262	0.999915	0.987009	fpn-1.1	1
GO:0050890	cognition	1/211	58/9582	0.7262	0.999915	0.987009	cng-1	1
GO:0012501	programmed cell death	3/211	171/9582	0.731302	0.999915	0.987009	ced-11/crn-2/F54B8.4	3
GO:2000241	regulation of reproductive process	4/211	224/9582	0.731762	0.999915	0.987009	nhr-6/nhr-25/swsn-1/T16G12.1	4
GO:0000075	cell cycle checkpoint signaling	1/211	59/9582	0.732266	0.999915	0.987009	dot-1.3	1
GO:0051302	regulation of cell division	1/211	59/9582	0.732266	0.999915	0.987009	bed-3	1
GO:0090502	RNA phosphodiester bond hydrolysis, endonucleolytic	1/211	59/9582	0.732266	0.999915	0.987009	endu-2	1
GO:0098660	inorganic ion transmembrane transport	7/211	380/9582	0.737667	0.999915	0.987009	ced-11/twk-28/unc-105/pitr-4/delm-2/fpn-1.1/acd-1	7
GO:0042391	regulation of membrane potential	3/211	173/9582	0.73851	0.999915	0.987009	twk-28/lgc-31/lgc-27	3
GO:0018205	peptidyl-lysine modification	2/211	119/9582	0.741885	0.999915	0.987009	dot-1.3/abu-12	2
GO:0008652	cellular amino acid biosynthetic process	1/211	61/9582	0.744	0.999915	0.987009	cbs-1	1
GO:0010453	regulation of cell fate commitment	1/211	61/9582	0.744	0.999915	0.987009	egl-43	1
GO:0042659	regulation of cell fate specification	1/211	61/9582	0.744	0.999915	0.987009	egl-43	1
GO:0015698	inorganic anion transport	2/211	120/9582	0.746071	0.999915	0.987009	pitr-4/samt-1	2
GO:0044262	cellular carbohydrate metabolic process	2/211	120/9582	0.746071	0.999915	0.987009	oac-19/oac-58	2
GO:0042594	response to starvation	1/211	62/9582	0.749673	0.999915	0.987009	F54B8.4	1
GO:1903362	regulation of cellular protein catabolic process	1/211	62/9582	0.749673	0.999915	0.987009	F56D2.5	1
GO:0051493	regulation of cytoskeleton organization	2/211	121/9582	0.750198	0.999915	0.987009	crp-1/daam-1	2
GO:1901605	alpha-amino acid metabolic process	2/211	121/9582	0.750198	0.999915	0.987009	cbs-1/mpst-5	2
GO:0000902	cell morphogenesis	4/211	230/9582	0.750491	0.999915	0.987009	zig-2/syg-2/crp-1/tiam-1	4
GO:0031175	neuron projection development	4/211	230/9582	0.750491	0.999915	0.987009	zig-2/syg-2/crp-1/tiam-1	4
GO:0040017	positive regulation of locomotion	2/211	122/9582	0.754268	0.999915	0.987009	unc-41/clec-41	2
GO:0043050	pharyngeal pumping	1/211	63/9582	0.755221	0.999915	0.987009	nas-6	1
GO:0044089	positive regulation of cellular component biogenesis	1/211	63/9582	0.755221	0.999915	0.987009	daam-1	1
GO:1901988	negative regulation of cell cycle phase transition	1/211	64/9582	0.760647	0.999915	0.987009	dot-1.3	1
GO:0010243	response to organonitrogen compound	2/211	124/9582	0.762237	0.999915	0.987009	gar-2/nhr-6	2
GO:0016477	cell migration	3/211	180/9582	0.762541	0.999915	0.987009	egl-43/gpn-1/vab-3	3
GO:0045732	positive regulation of protein catabolic process	1/211	65/9582	0.765953	0.999915	0.987009	F56D2.5	1
GO:0022411	cellular component disassembly	2/211	125/9582	0.766138	0.999915	0.987009	crn-2/asm-3	2
GO:0006259	DNA metabolic process	5/211	289/9582	0.768044	0.999915	0.987009	crn-2/his-3/his-24/dot-1.3/parg-2	5
GO:0006812	cation transport	8/211	445/9582	0.770448	0.999915	0.987009	ced-11/cng-1/twk-28/unc-105/T13H5.6/delm-2/fpn-1.1/acd-1	8
GO:0009952	anterior/posterior pattern specification	1/211	66/9582	0.771142	0.999915	0.987009	vab-3	1
GO:0023061	signal release	1/211	66/9582	0.771142	0.999915	0.987009	snn-1	1
GO:0030522	intracellular receptor signaling pathway	1/211	66/9582	0.771142	0.999915	0.987009	nhr-25	1
GO:0050920	regulation of chemotaxis	1/211	66/9582	0.771142	0.999915	0.987009	clec-41	1
GO:0065004	protein-DNA complex assembly	1/211	67/9582	0.776217	0.999915	0.987009	his-24	1
GO:1902532	negative regulation of intracellular signal transduction	1/211	67/9582	0.776217	0.999915	0.987009	cng-1	1
GO:0032989	cellular component morphogenesis	4/211	240/9582	0.77947	0.999915	0.987009	zig-2/syg-2/crp-1/tiam-1	4
GO:0006403	RNA localization	1/211	68/9582	0.781179	0.999915	0.987009	F18H3.4	1
GO:0009062	fatty acid catabolic process	1/211	68/9582	0.781179	0.999915	0.987009	ech-9	1
GO:0033674	positive regulation of kinase activity	1/211	68/9582	0.781179	0.999915	0.987009	F09A5.2	1
GO:0051258	protein polymerization	1/211	68/9582	0.781179	0.999915	0.987009	daam-1	1
GO:1901698	response to nitrogen compound	2/211	129/9582	0.781191	0.999915	0.987009	gar-2/nhr-6	2
GO:0009888	tissue development	3/211	187/9582	0.784763	0.999915	0.987009	gpn-1/nhr-25/swsn-1	3
GO:0006486	protein glycosylation	2/211	131/9582	0.788395	0.999915	0.987009	C02H6.1/fut-6	2
GO:0007169	transmembrane receptor protein tyrosine kinase signaling pathway	2/211	131/9582	0.788395	0.999915	0.987009	src-2/F09A5.2	2
GO:0009994	oocyte differentiation	1/211	70/9582	0.790778	0.999915	0.987009	T16G12.1	1
GO:0043254	regulation of protein-containing complex assembly	1/211	70/9582	0.790778	0.999915	0.987009	daam-1	1
GO:0048599	oocyte development	1/211	70/9582	0.790778	0.999915	0.987009	T16G12.1	1
GO:0000209	protein polyubiquitination	1/211	71/9582	0.795419	0.999915	0.987009	F56D2.5	1
GO:0010975	regulation of neuron projection development	1/211	71/9582	0.795419	0.999915	0.987009	tiam-1	1
GO:0042755	eating behavior	1/211	71/9582	0.795419	0.999915	0.987009	nas-6	1
GO:0048639	positive regulation of developmental growth	1/211	71/9582	0.795419	0.999915	0.987009	swsn-1	1
GO:0006281	DNA repair	3/211	191/9582	0.796675	0.999915	0.987009	his-3/dot-1.3/parg-2	3
GO:1901137	carbohydrate derivative biosynthetic process	6/211	354/9582	0.797508	0.999915	0.987009	chs-2/gcy-21/F36D1.8/C02H6.1/ZK563.7/fut-6	6
GO:0048589	developmental growth	3/211	192/9582	0.799566	0.999915	0.987009	ins-4/swsn-1/syg-2	3
GO:0001505	regulation of neurotransmitter levels	1/211	72/9582	0.799958	0.999915	0.987009	snn-1	1
GO:0006836	neurotransmitter transport	1/211	72/9582	0.799958	0.999915	0.987009	snn-1	1
GO:0060560	developmental growth involved in morphogenesis	1/211	72/9582	0.799958	0.999915	0.987009	syg-2	1
GO:0007411	axon guidance	2/211	135/9582	0.802183	0.999915	0.987009	zig-2/crp-1	2
GO:0051270	regulation of cellular component movement	2/211	135/9582	0.802183	0.999915	0.987009	egl-43/vab-3	2
GO:0051726	regulation of cell cycle	4/211	249/9582	0.80323	0.999915	0.987009	egl-43/T16G12.1/dot-1.3/abu-12	4
GO:0031123	RNA 3'-end processing	1/211	73/9582	0.804396	0.999915	0.987009	R06C1.4	1
GO:0045862	positive regulation of proteolysis	1/211	73/9582	0.804396	0.999915	0.987009	F56D2.5	1
GO:0072329	monocarboxylic acid catabolic process	1/211	73/9582	0.804396	0.999915	0.987009	ech-9	1
GO:0097485	neuron projection guidance	2/211	136/9582	0.805503	0.999915	0.987009	zig-2/crp-1	2
GO:0048870	cell motility	3/211	195/9582	0.808035	0.999915	0.987009	egl-43/gpn-1/vab-3	3
GO:0051674	localization of cell	3/211	195/9582	0.808035	0.999915	0.987009	egl-43/gpn-1/vab-3	3
GO:0000956	nuclear-transcribed mRNA catabolic process	1/211	74/9582	0.808736	0.999915	0.987009	C37H5.14	1
GO:0046467	membrane lipid biosynthetic process	1/211	74/9582	0.808736	0.999915	0.987009	asm-3	1
GO:0098661	inorganic anion transmembrane transport	1/211	74/9582	0.808736	0.999915	0.987009	pitr-4	1
GO:1901700	response to oxygen-containing compound	2/211	138/9582	0.811997	0.999915	0.987009	gar-2/nhr-6	2
GO:0016441	posttranscriptional gene silencing	1/211	75/9582	0.812981	0.999915	0.987009	wht-1	1
GO:0035194	post-transcriptional gene silencing by RNA	1/211	75/9582	0.812981	0.999915	0.987009	wht-1	1
GO:0051347	positive regulation of transferase activity	1/211	75/9582	0.812981	0.999915	0.987009	F09A5.2	1
GO:0048666	neuron development	4/211	253/9582	0.813108	0.999915	0.987009	zig-2/syg-2/crp-1/tiam-1	4
GO:0009968	negative regulation of signal transduction	2/211	139/9582	0.815171	0.999915	0.987009	cng-1/F55H12.3	2
GO:0031667	response to nutrient levels	1/211	76/9582	0.817132	0.999915	0.987009	F54B8.4	1
GO:0048588	developmental cell growth	1/211	76/9582	0.817132	0.999915	0.987009	syg-2	1
GO:0071824	protein-DNA complex subunit organization	1/211	78/9582	0.82516	0.999915	0.987009	his-24	1
GO:1902903	regulation of supramolecular fiber organization	1/211	78/9582	0.82516	0.999915	0.987009	daam-1	1
GO:1903827	regulation of cellular protein localization	1/211	78/9582	0.82516	0.999915	0.987009	gpn-1	1
GO:0007167	enzyme linked receptor protein signaling pathway	3/211	202/9582	0.826634	0.999915	0.987009	gcy-21/src-2/F09A5.2	3
GO:0009991	response to extracellular stimulus	1/211	79/9582	0.829042	0.999915	0.987009	F54B8.4	1
GO:0042176	regulation of protein catabolic process	1/211	79/9582	0.829042	0.999915	0.987009	F56D2.5	1
GO:0080134	regulation of response to stress	2/211	145/9582	0.833231	0.999915	0.987009	F36D1.8/parg-2	2
GO:0048638	regulation of developmental growth	2/211	146/9582	0.836082	0.999915	0.987009	ins-4/swsn-1	2
GO:0035556	intracellular signal transduction	8/211	482/9582	0.839869	0.999915	0.987009	ced-11/cng-1/gcy-21/C06C3.3/M03C11.1/R12G8.1/dot-1.3/tiam-1	8
GO:0006935	chemotaxis	3/211	208/9582	0.841336	0.999915	0.987009	zig-2/crp-1/clec-41	3
GO:0007631	feeding behavior	1/211	83/9582	0.843729	0.999915	0.987009	nas-6	1
GO:0010948	negative regulation of cell cycle process	1/211	83/9582	0.843729	0.999915	0.987009	dot-1.3	1
GO:0060271	cilium assembly	1/211	83/9582	0.843729	0.999915	0.987009	ttx-1	1
GO:0051173	positive regulation of nitrogen compound metabolic process	8/211	485/9582	0.844695	0.999915	0.987009	egl-43/nhr-6/nhr-25/swsn-1/ttx-1/vab-3/gmeb-2/F56D2.5	8
GO:0031329	regulation of cellular catabolic process	2/211	150/9582	0.847053	0.999915	0.987009	F56D2.5/F54B8.4	2
GO:0010638	positive regulation of organelle organization	1/211	84/9582	0.8472	0.999915	0.987009	daam-1	1
GO:0008219	cell death	3/211	211/9582	0.848276	0.999915	0.987009	ced-11/crn-2/F54B8.4	3
GO:0120036	plasma membrane bounded cell projection organization	5/211	327/9582	0.852093	0.999915	0.987009	ttx-1/zig-2/syg-2/crp-1/tiam-1	5
GO:0034655	nucleobase-containing compound catabolic process	2/211	152/9582	0.852286	0.999915	0.987009	crn-2/C37H5.14	2
GO:0032787	monocarboxylic acid metabolic process	3/211	213/9582	0.852755	0.999915	0.987009	ech-9/asah-2/W03F9.4	3
GO:0040014	regulation of multicellular organism growth	1/211	86/9582	0.853914	0.999915	0.987009	swsn-1	1
GO:0016049	cell growth	1/211	87/9582	0.85716	0.999915	0.987009	syg-2	1
GO:0048608	reproductive structure development	2/211	155/9582	0.859831	0.999915	0.987009	grd-2/swsn-1	2
GO:0061458	reproductive system development	2/211	155/9582	0.859831	0.999915	0.987009	grd-2/swsn-1	2
GO:0044782	cilium organization	1/211	88/9582	0.860335	0.999915	0.987009	ttx-1	1
GO:0080135	regulation of cellular response to stress	1/211	88/9582	0.860335	0.999915	0.987009	parg-2	1
GO:0006402	mRNA catabolic process	1/211	90/9582	0.866474	0.999915	0.987009	C37H5.14	1
GO:0043269	regulation of ion transport	1/211	90/9582	0.866474	0.999915	0.987009	T13H5.6	1
GO:0040007	growth	3/211	220/9582	0.867542	0.999915	0.987009	ins-4/swsn-1/syg-2	3
GO:0040012	regulation of locomotion	4/211	279/9582	0.867854	0.999915	0.987009	egl-43/unc-41/vab-3/clec-41	4
GO:0018991	oviposition	2/211	159/9582	0.869345	0.999915	0.987009	swsn-1/T16G12.1	2
GO:0045786	negative regulation of cell cycle	1/211	92/9582	0.872345	0.999915	0.987009	dot-1.3	1
GO:0045927	positive regulation of growth	1/211	92/9582	0.872345	0.999915	0.987009	swsn-1	1
GO:0030030	cell projection organization	5/211	339/9582	0.872757	0.999915	0.987009	ttx-1/zig-2/syg-2/crp-1/tiam-1	5
GO:0042330	taxis	3/211	223/9582	0.873471	0.999915	0.987009	zig-2/crp-1/clec-41	3
GO:0003002	regionalization	1/211	93/9582	0.875183	0.999915	0.987009	vab-3	1
GO:1901987	regulation of cell cycle phase transition	1/211	93/9582	0.875183	0.999915	0.987009	dot-1.3	1
GO:0000122	negative regulation of transcription by RNA polymerase II	1/211	94/9582	0.877958	0.999915	0.987009	egl-43	1
GO:0007264	small GTPase mediated signal transduction	1/211	94/9582	0.877958	0.999915	0.987009	tiam-1	1
GO:0009152	purine ribonucleotide biosynthetic process	1/211	94/9582	0.877958	0.999915	0.987009	gcy-21	1
GO:0061061	muscle structure development	1/211	94/9582	0.877958	0.999915	0.987009	unc-105	1
GO:0120031	plasma membrane bounded cell projection assembly	1/211	94/9582	0.877958	0.999915	0.987009	ttx-1	1
GO:0009894	regulation of catabolic process	2/211	165/9582	0.882512	0.999915	0.987009	F56D2.5/F54B8.4	2
GO:0050795	regulation of behavior	2/211	165/9582	0.882512	0.999915	0.987009	swsn-1/T16G12.1	2
GO:0006164	purine nucleotide biosynthetic process	1/211	96/9582	0.883326	0.999915	0.987009	gcy-21	1
GO:0042327	positive regulation of phosphorylation	1/211	96/9582	0.883326	0.999915	0.987009	F09A5.2	1
GO:0046474	glycerophospholipid biosynthetic process	1/211	96/9582	0.883326	0.999915	0.987009	Y18H1A.11	1
GO:0060627	regulation of vesicle-mediated transport	1/211	96/9582	0.883326	0.999915	0.987009	unc-41	1
GO:0007292	female gamete generation	2/211	166/9582	0.884584	0.999915	0.987009	nhr-6/T16G12.1	2
GO:0046700	heterocycle catabolic process	2/211	166/9582	0.884584	0.999915	0.987009	crn-2/C37H5.14	2
GO:0007346	regulation of mitotic cell cycle	1/211	97/9582	0.885922	0.999915	0.987009	egl-43	1
GO:0045165	cell fate commitment	3/211	230/9582	0.886404	0.999915	0.987009	egl-43/vab-3/bed-3	3
GO:0044270	cellular nitrogen compound catabolic process	2/211	167/9582	0.886622	0.999915	0.987009	crn-2/C37H5.14	2
GO:0009266	response to temperature stimulus	1/211	98/9582	0.888459	0.999915	0.987009	ttx-1	1
GO:0031047	gene silencing by RNA	1/211	99/9582	0.890941	0.999915	0.987009	wht-1	1
GO:0033043	regulation of organelle organization	3/211	233/9582	0.891578	0.999915	0.987009	ttx-1/crp-1/daam-1	3
GO:0010562	positive regulation of phosphorus metabolic process	1/211	100/9582	0.893367	0.999915	0.987009	F09A5.2	1
GO:0045937	positive regulation of phosphate metabolic process	1/211	100/9582	0.893367	0.999915	0.987009	F09A5.2	1
GO:0046034	ATP metabolic process	1/211	100/9582	0.893367	0.999915	0.987009	parg-2	1
GO:0006869	lipid transport	1/211	101/9582	0.89574	0.999915	0.987009	scrm-6	1
GO:0035264	multicellular organism growth	1/211	101/9582	0.89574	0.999915	0.987009	swsn-1	1
GO:0071103	DNA conformation change	1/211	101/9582	0.89574	0.999915	0.987009	his-24	1
GO:0072522	purine-containing compound biosynthetic process	1/211	101/9582	0.89574	0.999915	0.987009	gcy-21	1
GO:0006974	cellular response to DNA damage stimulus	3/211	236/9582	0.896541	0.999915	0.987009	his-3/dot-1.3/parg-2	3
GO:0030031	cell projection assembly	1/211	102/9582	0.898061	0.999915	0.987009	ttx-1	1
GO:0019439	aromatic compound catabolic process	2/211	173/9582	0.89817	0.999915	0.987009	crn-2/C37H5.14	2
GO:0048585	negative regulation of response to stimulus	2/211	173/9582	0.89817	0.999915	0.987009	cng-1/F55H12.3	2
GO:0040008	regulation of growth	2/211	174/9582	0.899986	0.999915	0.987009	ins-4/swsn-1	2
GO:0040025	vulval development	2/211	174/9582	0.899986	0.999915	0.987009	swsn-1/bed-3	2
GO:0045934	negative regulation of nucleobase-containing compound metabolic process	2/211	175/9582	0.901771	0.999915	0.987009	egl-43/his-24	2
GO:0009260	ribonucleotide biosynthetic process	1/211	105/9582	0.904718	0.999915	0.987009	gcy-21	1
GO:0048513	animal organ development	6/211	419/9582	0.905011	0.999915	0.987009	grd-2/nhr-6/swsn-1/unc-105/bed-3/B0507.1	6
GO:0001708	cell fate specification	2/211	177/9582	0.905253	0.999915	0.987009	egl-43/bed-3	2
GO:0048569	post-embryonic animal organ development	2/211	177/9582	0.905253	0.999915	0.987009	swsn-1/bed-3	2
GO:1901361	organic cyclic compound catabolic process	2/211	177/9582	0.905253	0.999915	0.987009	crn-2/C37H5.14	2
GO:0006928	movement of cell or subcellular component	5/211	362/9582	0.905608	0.999915	0.987009	egl-43/gpn-1/vab-3/zig-2/crp-1	5
GO:0046390	ribose phosphate biosynthetic process	1/211	106/9582	0.906839	0.999915	0.987009	gcy-21	1
GO:0097435	supramolecular fiber organization	2/211	178/9582	0.90695	0.999915	0.987009	crp-1/daam-1	2
GO:0009792	embryo development ending in birth or egg hatching	4/211	304/9582	0.906967	0.999915	0.987009	gpn-1/swsn-1/ttx-1/T16G12.1	4
GO:0031331	positive regulation of cellular catabolic process	1/211	107/9582	0.908913	0.999915	0.987009	F56D2.5	1
GO:0035335	peptidyl-tyrosine dephosphorylation	1/211	107/9582	0.908913	0.999915	0.987009	Y39A3A.4	1
GO:0045017	glycerolipid biosynthetic process	1/211	107/9582	0.908913	0.999915	0.987009	Y18H1A.11	1
GO:0051130	positive regulation of cellular component organization	2/211	180/9582	0.910261	0.999915	0.987009	tiam-1/daam-1	2
GO:0016458	gene silencing	1/211	109/9582	0.912925	0.999915	0.987009	wht-1	1
GO:0051128	regulation of cellular component organization	6/211	426/9582	0.912973	0.999915	0.987009	ins-4/ttx-1/unc-41/crp-1/tiam-1/daam-1	6
GO:0006310	DNA recombination	1/211	110/9582	0.914865	0.999915	0.987009	his-24	1
GO:0040028	regulation of vulval development	1/211	110/9582	0.914865	0.999915	0.987009	swsn-1	1
GO:0010564	regulation of cell cycle process	2/211	184/9582	0.916555	0.999915	0.987009	T16G12.1/dot-1.3	2
GO:0019637	organophosphate metabolic process	6/211	431/9582	0.918302	0.999915	0.987009	gcy-21/plpr-1/W02B12.1/Y18H1A.11/asm-3/Y65B4BR.1	6
GO:0008654	phospholipid biosynthetic process	1/211	112/9582	0.918616	0.999915	0.987009	Y18H1A.11	1
GO:0071805	potassium ion transmembrane transport	1/211	113/9582	0.920429	0.999915	0.987009	twk-28	1
GO:0006520	cellular amino acid metabolic process	2/211	189/9582	0.923843	0.999915	0.987009	cbs-1/mpst-5	2
GO:0019098	reproductive behavior	2/211	189/9582	0.923843	0.999915	0.987009	swsn-1/T16G12.1	2
GO:0006401	RNA catabolic process	1/211	115/9582	0.923936	0.999915	0.987009	C37H5.14	1
GO:0040024	dauer larval development	1/211	115/9582	0.923936	0.999915	0.987009	ins-4	1
GO:0003006	developmental process involved in reproduction	7/211	494/9582	0.924003	0.999915	0.987009	grd-2/nhr-25/swsn-1/ptr-16/ptr-19/vab-3/T16G12.1	7
GO:0009896	positive regulation of catabolic process	1/211	116/9582	0.925631	0.999915	0.987009	F56D2.5	1
GO:0032535	regulation of cellular component size	1/211	116/9582	0.925631	0.999915	0.987009	daam-1	1
GO:0044770	cell cycle phase transition	1/211	116/9582	0.925631	0.999915	0.987009	dot-1.3	1
GO:0030036	actin cytoskeleton organization	2/211	192/9582	0.927924	0.999915	0.987009	crp-1/daam-1	2
GO:0008406	gonad development	1/211	119/9582	0.930495	0.999915	0.987009	swsn-1	1
GO:0045137	development of primary sexual characteristics	1/211	119/9582	0.930495	0.999915	0.987009	swsn-1	1
GO:0032940	secretion by cell	1/211	120/9582	0.932045	0.999915	0.987009	snn-1	1
GO:0046394	carboxylic acid biosynthetic process	1/211	120/9582	0.932045	0.999915	0.987009	cbs-1	1
GO:0006082	organic acid metabolic process	6/211	446/9582	0.932626	0.999915	0.987009	ech-9/asah-2/cbs-1/cyp-33C8/W03F9.4/mpst-5	6
GO:0030029	actin filament-based process	2/211	196/9582	0.933046	0.999915	0.987009	crp-1/daam-1	2
GO:0016053	organic acid biosynthetic process	1/211	121/9582	0.93356	0.999915	0.987009	cbs-1	1
GO:0006813	potassium ion transport	1/211	122/9582	0.935042	0.999915	0.987009	twk-28	1
GO:0048584	positive regulation of response to stimulus	2/211	198/9582	0.935477	0.999915	0.987009	F36D1.8/clec-41	2
GO:0032101	regulation of response to external stimulus	1/211	123/9582	0.936491	0.999915	0.987009	clec-41	1
GO:0007389	pattern specification process	1/211	124/9582	0.937907	0.999915	0.987009	vab-3	1
GO:0060341	regulation of cellular localization	1/211	124/9582	0.937907	0.999915	0.987009	gpn-1	1
GO:0090066	regulation of anatomical structure size	1/211	124/9582	0.937907	0.999915	0.987009	daam-1	1
GO:0023051	regulation of signaling	5/211	394/9582	0.938969	0.999915	0.987009	cng-1/gar-2/gpn-1/F55H12.3/C30A5.10	5
GO:0010646	regulation of cell communication	5/211	395/9582	0.939817	0.999915	0.987009	cng-1/gar-2/gpn-1/F55H12.3/C30A5.10	5
GO:0006650	glycerophospholipid metabolic process	1/211	126/9582	0.940647	0.999915	0.987009	Y18H1A.11	1
GO:0048477	oogenesis	1/211	126/9582	0.940647	0.999915	0.987009	T16G12.1	1
GO:0043549	regulation of kinase activity	1/211	129/9582	0.944533	0.999915	0.987009	F09A5.2	1
GO:0072657	protein localization to membrane	1/211	130/9582	0.945771	0.999915	0.987009	gpn-1	1
GO:0140352	export from cell	1/211	130/9582	0.945771	0.999915	0.987009	snn-1	1
GO:0007166	cell surface receptor signaling pathway	5/211	407/9582	0.949198	0.999915	0.987009	gcy-21/src-2/F09A5.2/F55H12.3/C30A5.10	5
GO:0019752	carboxylic acid metabolic process	5/211	407/9582	0.949198	0.999915	0.987009	ech-9/asah-2/cbs-1/W03F9.4/mpst-5	5
GO:0043436	oxoacid metabolic process	5/211	408/9582	0.949917	0.999915	0.987009	ech-9/asah-2/cbs-1/W03F9.4/mpst-5	5
GO:0009165	nucleotide biosynthetic process	1/211	134/9582	0.950454	0.999915	0.987009	gcy-21	1
GO:0061024	membrane organization	2/211	213/9582	0.951223	0.999915	0.987009	scrm-6/crp-1	2
GO:0032880	regulation of protein localization	1/211	135/9582	0.95156	0.999915	0.987009	gpn-1	1
GO:0048646	anatomical structure formation involved in morphogenesis	1/211	135/9582	0.95156	0.999915	0.987009	kri-1	1
GO:0098656	anion transmembrane transport	1/211	135/9582	0.95156	0.999915	0.987009	pitr-4	1
GO:1901293	nucleoside phosphate biosynthetic process	1/211	135/9582	0.95156	0.999915	0.987009	gcy-21	1
GO:0051338	regulation of transferase activity	1/211	136/9582	0.952642	0.999915	0.987009	F09A5.2	1
GO:0006979	response to oxidative stress	1/211	137/9582	0.9537	0.999915	0.987009	F36D1.8	1
GO:0046395	carboxylic acid catabolic process	1/211	138/9582	0.954735	0.999915	0.987009	ech-9	1
GO:0016054	organic acid catabolic process	1/211	139/9582	0.955746	0.999915	0.987009	ech-9	1
GO:0010256	endomembrane system organization	1/211	140/9582	0.956735	0.999915	0.987009	scrm-6	1
GO:0010876	lipid localization	1/211	140/9582	0.956735	0.999915	0.987009	scrm-6	1
GO:2000243	positive regulation of reproductive process	1/211	140/9582	0.956735	0.999915	0.987009	nhr-25	1
GO:0046903	secretion	1/211	144/9582	0.960475	0.999915	0.987009	snn-1	1
GO:0048583	regulation of response to stimulus	6/211	486/9582	0.960591	0.999915	0.987009	cng-1/gpn-1/F36D1.8/F55H12.3/parg-2/clec-41	6
GO:0045892	negative regulation of transcription, DNA-templated	1/211	145/9582	0.961359	0.999915	0.987009	egl-43	1
GO:1902679	negative regulation of RNA biosynthetic process	1/211	145/9582	0.961359	0.999915	0.987009	egl-43	1
GO:1903507	negative regulation of nucleic acid-templated transcription	1/211	145/9582	0.961359	0.999915	0.987009	egl-43	1
GO:0008610	lipid biosynthetic process	2/211	229/9582	0.963964	0.999915	0.987009	Y18H1A.11/asm-3	2
GO:0018105	peptidyl-serine phosphorylation	1/211	149/9582	0.964701	0.999915	0.987009	M03C11.1	1
GO:0015031	protein transport	5/211	435/9582	0.966167	0.999915	0.987009	E03H4.8/arrd-24/arrd-19/tbc-16/arrd-22	5
GO:0018209	peptidyl-serine modification	1/211	151/9582	0.966262	0.999915	0.987009	M03C11.1	1
GO:0046486	glycerolipid metabolic process	1/211	151/9582	0.966262	0.999915	0.987009	Y18H1A.11	1
GO:1902531	regulation of intracellular signal transduction	1/211	153/9582	0.967755	0.999915	0.987009	cng-1	1
GO:0051253	negative regulation of RNA metabolic process	1/211	156/9582	0.969872	0.999915	0.987009	egl-43	1
GO:0051668	localization within membrane	1/211	159/9582	0.971851	0.999915	0.987009	gpn-1	1
GO:0006820	anion transport	2/211	242/9582	0.971907	0.999915	0.987009	pitr-4/samt-1	2
GO:0009966	regulation of signal transduction	3/211	316/9582	0.972495	0.999915	0.987009	cng-1/gpn-1/F55H12.3	3
GO:0045184	establishment of protein localization	5/211	449/9582	0.97254	0.999915	0.987009	E03H4.8/arrd-24/arrd-19/tbc-16/arrd-22	5
GO:0009150	purine ribonucleotide metabolic process	1/211	161/9582	0.973097	0.999915	0.987009	gcy-21	1
GO:0051049	regulation of transport	2/211	248/9582	0.974978	0.999915	0.987009	unc-41/T13H5.6	2
GO:0006163	purine nucleotide metabolic process	1/211	165/9582	0.975428	0.999915	0.987009	gcy-21	1
GO:0042325	regulation of phosphorylation	1/211	165/9582	0.975428	0.999915	0.987009	F09A5.2	1
GO:0002119	nematode larval development	5/211	460/9582	0.97675	0.999915	0.987009	chs-2/gpn-1/ins-4/swsn-1/bed-3	5
GO:0032879	regulation of localization	5/211	461/9582	0.977102	0.999915	0.987009	egl-43/gpn-1/unc-41/vab-3/T13H5.6	5
GO:0051276	chromosome organization	3/211	328/9582	0.97769	0.999915	0.987009	his-24/swsn-1/dot-1.3	3
GO:1903046	meiotic cell cycle process	1/211	170/9582	0.978061	0.999915	0.987009	T16G12.1	1
GO:0032270	positive regulation of cellular protein metabolic process	1/211	171/9582	0.978552	0.999915	0.987009	F56D2.5	1
GO:0002164	larval development	5/211	466/9582	0.978786	0.999915	0.987009	chs-2/gpn-1/ins-4/swsn-1/bed-3	5
GO:0009259	ribonucleotide metabolic process	1/211	173/9582	0.979503	0.999915	0.987009	gcy-21	1
GO:0019725	cellular homeostasis	1/211	175/9582	0.980412	0.999915	0.987009	kri-1	1
GO:0019693	ribose phosphate metabolic process	1/211	176/9582	0.980852	0.999915	0.987009	gcy-21	1
GO:0072521	purine-containing compound metabolic process	1/211	176/9582	0.980852	0.999915	0.987009	gcy-21	1
GO:0055086	nucleobase-containing small molecule metabolic process	2/211	263/9582	0.981307	0.999915	0.987009	gcy-21/parg-2	2
GO:0044282	small molecule catabolic process	1/211	179/9582	0.982112	0.999915	0.987009	ech-9	1
GO:0010629	negative regulation of gene expression	2/211	266/9582	0.982372	0.999915	0.987009	wht-1/C37H5.14	2
GO:0051247	positive regulation of protein metabolic process	1/211	180/9582	0.982513	0.999915	0.987009	F56D2.5	1
GO:0018193	peptidyl-amino acid modification	5/211	481/9582	0.983174	0.999915	0.987009	src-2/F09A5.2/M03C11.1/dot-1.3/abu-12	5
GO:0007281	germ cell development	1/211	183/9582	0.983665	0.999915	0.987009	T16G12.1	1
GO:0031399	regulation of protein modification process	1/211	183/9582	0.983665	0.999915	0.987009	parg-2	1
GO:0007276	gamete generation	2/211	271/9582	0.984019	0.999915	0.987009	nhr-6/T16G12.1	2
GO:0090407	organophosphate biosynthetic process	2/211	272/9582	0.98433	0.999915	0.987009	gcy-21/Y18H1A.11	2
GO:0043161	proteasome-mediated ubiquitin-dependent protein catabolic process	1/211	185/9582	0.98439	0.999915	0.987009	F56D2.5	1
GO:0044283	small molecule biosynthetic process	1/211	185/9582	0.98439	0.999915	0.987009	cbs-1	1
GO:0009791	post-embryonic development	5/211	490/9582	0.985384	0.999915	0.987009	chs-2/gpn-1/ins-4/swsn-1/bed-3	5
GO:0006886	intracellular protein transport	2/211	279/9582	0.986348	0.999915	0.987009	E03H4.8/tbc-16	2
GO:0016567	protein ubiquitination	1/211	198/9582	0.988383	0.999915	0.987009	F56D2.5	1
GO:0019220	regulation of phosphate metabolic process	1/211	200/9582	0.988899	0.999915	0.987009	F09A5.2	1
GO:0051174	regulation of phosphorus metabolic process	1/211	200/9582	0.988899	0.999915	0.987009	F09A5.2	1
GO:0006470	protein dephosphorylation	1/211	209/9582	0.990955	0.999915	0.987009	Y39A3A.4	1
GO:0010498	proteasomal protein catabolic process	1/211	210/9582	0.991159	0.999915	0.987009	F56D2.5	1
GO:0010608	posttranscriptional regulation of gene expression	1/211	210/9582	0.991159	0.999915	0.987009	wht-1	1
GO:0010558	negative regulation of macromolecule biosynthetic process	1/211	213/9582	0.991742	0.999915	0.987009	egl-43	1
GO:2000113	negative regulation of cellular macromolecule biosynthetic process	1/211	213/9582	0.991742	0.999915	0.987009	egl-43	1
GO:0009117	nucleotide metabolic process	1/211	216/9582	0.992288	0.999915	0.987009	gcy-21	1
GO:0006753	nucleoside phosphate metabolic process	1/211	219/9582	0.992798	0.999915	0.987009	gcy-21	1
GO:0044265	cellular macromolecule catabolic process	4/211	465/9582	0.99288	0.999915	0.987009	crn-2/C33G3.4/F56D2.5/C37H5.14	4
GO:0022412	cellular process involved in reproduction in multicellular organism	1/211	221/9582	0.993119	0.999915	0.987009	T16G12.1	1
GO:0032446	protein modification by small protein conjugation	1/211	222/9582	0.993274	0.999915	0.987009	F56D2.5	1
GO:0000226	microtubule cytoskeleton organization	1/211	224/9582	0.993574	0.999915	0.987009	R09E10.5	1
GO:0031327	negative regulation of cellular biosynthetic process	1/211	224/9582	0.993574	0.999915	0.987009	egl-43	1
GO:0051321	meiotic cell cycle	1/211	226/9582	0.99386	0.999915	0.987009	T16G12.1	1
GO:0009890	negative regulation of biosynthetic process	1/211	227/9582	0.993999	0.999915	0.987009	egl-43	1
GO:0016071	mRNA metabolic process	2/211	322/9582	0.994219	0.999915	0.987009	R06C1.4/C37H5.14	2
GO:0006518	peptide metabolic process	4/211	479/9582	0.994417	0.999915	0.987009	T16G12.1/T19H12.6/gst-35/gst-38	4
GO:0006397	mRNA processing	1/211	236/9582	0.995113	0.999915	0.987009	R06C1.4	1
GO:0042592	homeostatic process	1/211	236/9582	0.995113	0.999915	0.987009	kri-1	1
GO:0007010	cytoskeleton organization	3/211	412/9582	0.995147	0.999915	0.987009	R09E10.5/crp-1/daam-1	3
GO:0070727	cellular macromolecule localization	4/211	491/9582	0.995477	0.999915	0.987009	gpn-1/E03H4.8/F18H3.4/tbc-16	4
GO:0065003	protein-containing complex assembly	3/211	416/9582	0.995498	0.999915	0.987009	his-24/daam-1/D2045.8	3
GO:0034622	cellular protein-containing complex assembly	2/211	339/9582	0.995906	0.999915	0.987009	his-24/daam-1	2
GO:0019953	sexual reproduction	2/211	343/9582	0.996226	0.999915	0.987009	nhr-6/T16G12.1	2
GO:0006511	ubiquitin-dependent protein catabolic process	1/211	252/9582	0.99661	0.999915	0.987009	F56D2.5	1
GO:0051301	cell division	1/211	258/9582	0.997045	0.999915	0.987009	bed-3	1
GO:0019941	modification-dependent protein catabolic process	1/211	259/9582	0.997111	0.999915	0.987009	F56D2.5	1
GO:0044703	multi-organism reproductive process	2/211	360/9582	0.997336	0.999915	0.987009	nhr-6/T16G12.1	2
GO:0051704	multi-organism process	2/211	360/9582	0.997336	0.999915	0.987009	nhr-6/T16G12.1	2
GO:0030163	protein catabolic process	2/211	363/9582	0.997496	0.999915	0.987009	C33G3.4/F56D2.5	2
GO:0043632	modification-dependent macromolecule catabolic process	1/211	266/9582	0.997539	0.999915	0.987009	F56D2.5	1
GO:0070647	protein modification by small protein conjugation or removal	1/211	277/9582	0.998088	0.999915	0.987009	F56D2.5	1
GO:0048609	multicellular organismal reproductive process	3/211	464/9582	0.998194	0.999915	0.987009	nhr-6/swsn-1/T16G12.1	3
GO:0043933	protein-containing complex subunit organization	3/211	471/9582	0.998422	0.999915	0.987009	his-24/daam-1/D2045.8	3
GO:0070925	organelle assembly	1/211	289/9582	0.998548	0.999915	0.987009	ttx-1	1
GO:0034613	cellular protein localization	3/211	481/9582	0.9987	0.999915	0.987009	gpn-1/E03H4.8/tbc-16	3
GO:0007600	sensory perception	2/211	396/9582	0.998736	0.999915	0.987009	cng-1/lhfp-4	2
GO:0032504	multicellular organism reproduction	3/211	484/9582	0.998774	0.999915	0.987009	nhr-6/swsn-1/T16G12.1	3
GO:0007017	microtubule-based process	1/211	299/9582	0.998846	0.999915	0.987009	R09E10.5	1
GO:0051603	proteolysis involved in cellular protein catabolic process	1/211	315/9582	0.999202	0.999915	0.987009	F56D2.5	1
GO:0044257	cellular protein catabolic process	1/211	325/9582	0.999366	0.999915	0.987009	F56D2.5	1
GO:0000278	mitotic cell cycle	1/211	332/9582	0.99946	0.999915	0.987009	egl-43	1
GO:0022402	cell cycle process	2/211	452/9582	0.999611	0.999915	0.987009	T16G12.1/dot-1.3	2
GO:0007606	sensory perception of chemical stimulus	1/211	369/9582	0.999771	0.999915	0.987009	cng-1	1
GO:0043604	amide biosynthetic process	1/211	412/9582	0.999915	0.999915	0.987009	asm-3	1

## Sheet: FigS6e 6mA dependent down
Supplementary information Table S2. Gene ontology analysis of the differentially expressed genes or 6mA-modified genes, related to Supplementary information, Fig. S6.
ID	Description	GeneRatio	BgRatio	pvalue	p.adjust	qvalue	geneID	Count
GO:0048477	oogenesis	26/379	126/9582	2.41746e-12	1.78524e-09	1.60519e-09	cpg-1/chs-1/cyb-2.1/cyb-2.2/cyb-3/fem-3/meg-3/gna-2/lin-41/nos-2/oma-2/puf-5/puf-6/puf-7/rme-2/egg-3/cbd-1/cyp-31A2/meg-1/meg-2/egg-1/cpg-2/meg-4/egg-2/egg-5/egg-4	26
GO:0030703	eggshell formation	11/379	17/9582	3.21375e-12	1.78524e-09	1.60519e-09	cpg-1/chs-1/gna-2/egg-3/cbd-1/cyp-31A2/egg-1/cpg-2/egg-2/egg-5/egg-4	11
GO:0007292	female gamete generation	27/379	166/9582	2.96229e-10	8.69838e-08	7.82109e-08	cpg-1/chs-1/cyb-2.1/cyb-2.2/cyb-3/fem-3/meg-3/gna-2/lin-41/nos-2/oma-2/puf-5/puf-6/puf-7/rme-2/egg-3/cbd-1/cyp-31A2/meg-1/meg-2/egg-1/cpg-2/kca-1/meg-4/egg-2/egg-5/egg-4	27
GO:0009617	response to bacterium	27/379	168/9582	3.91466e-10	8.69838e-08	7.82109e-08	ced-3/cnc-2/grd-3/nlp-27/smf-3/C50F4.8/ttr-21/skpo-1/ssp-37/Y43C5A.3/acdh-1/F45E4.5/F59A7.2/zmp-2/math-38/clec-218/col-179/hsp-16.41/lys-4/lys-5/pgp-1/thn-2/sodh-1/clec-60/clec-61/ilys-5/clec-82	27
GO:0042742	defense response to bacterium	27/379	168/9582	3.91466e-10	8.69838e-08	7.82109e-08	ced-3/cnc-2/grd-3/nlp-27/smf-3/C50F4.8/ttr-21/skpo-1/ssp-37/Y43C5A.3/acdh-1/F45E4.5/F59A7.2/zmp-2/math-38/clec-218/col-179/hsp-16.41/lys-4/lys-5/pgp-1/thn-2/sodh-1/clec-60/clec-61/ilys-5/clec-82	27
GO:0007281	germ cell development	28/379	183/9582	5.91763e-10	1.09575e-07	9.85233e-08	cpg-1/chs-1/cyb-2.1/cyb-2.2/cyb-3/fem-3/meg-3/gna-2/lin-41/nos-2/oma-2/puf-5/puf-6/puf-7/rme-2/egg-3/cbd-1/cyp-31A2/meg-1/meg-2/egg-1/cpg-2/meg-4/uri-1/egg-2/egg-5/egg-4/swm-1	28
GO:0022412	cellular process involved in reproduction in multicellular organism	29/379	221/9582	1.1052e-08	1.7541e-06	1.57719e-06	cpg-1/chs-1/cyb-2.1/cyb-2.2/cyb-3/fem-3/meg-3/gna-2/lin-41/nos-2/oma-2/puf-5/puf-6/puf-7/rme-2/egg-3/cbd-1/cyp-31A2/meg-1/meg-2/egg-1/cpg-2/kca-1/meg-4/uri-1/egg-2/egg-5/egg-4/swm-1	29
GO:1904377	positive regulation of protein localization to cell periphery	7/379	11/9582	4.12578e-08	5.72967e-06	5.15179e-06	chs-1/egg-3/cbd-1/egg-1/egg-2/egg-5/egg-4	7
GO:0072697	protein localization to cell cortex	7/379	13/9582	2.00232e-07	2.47175e-05	2.22245e-05	chs-1/egg-3/cbd-1/egg-1/egg-2/egg-5/egg-4	7
GO:0007276	gamete generation	30/379	271/9582	2.96512e-07	3.29424e-05	2.96199e-05	cpg-1/chs-1/cyb-2.1/cyb-2.2/cyb-3/fem-3/meg-3/gna-2/lin-41/mes-1/nos-2/oma-2/puf-5/puf-6/puf-7/rme-2/egg-3/cbd-1/cyp-31A2/meg-1/meg-2/egg-1/cpg-2/kca-1/meg-4/uri-1/egg-2/egg-5/egg-4/swm-1	30
GO:0009880	embryonic pattern specification	11/379	46/9582	1.22833e-06	0.000124061	0.000111549	cyb-2.1/cyb-2.2/meg-3/mex-1/mex-3/pal-1/pie-1/pos-1/meg-1/meg-2/meg-4	11
GO:1904375	regulation of protein localization to cell periphery	7/379	18/9582	3.1258e-06	0.000289397	0.000260209	chs-1/egg-3/cbd-1/egg-1/egg-2/egg-5/egg-4	7
GO:0050829	defense response to Gram-negative bacterium	16/379	107/9582	4.20599e-06	0.000333776	0.000300112	ced-3/cnc-2/grd-3/nlp-27/smf-3/ttr-21/ssp-37/Y43C5A.3/acdh-1/F45E4.5/F59A7.2/zmp-2/col-179/hsp-16.41/pgp-1/thn-2	16
GO:0052547	regulation of peptidase activity	16/379	107/9582	4.20599e-06	0.000333776	0.000300112	ced-3/cpi-1/fbl-1/srp-1/srp-2/C54D10.10/piit-1/tag-290/K07A1.6/B0222.5/C02F12.5/C10G8.4/dct-1/T21D12.12/swm-1/K11D12.13	16
GO:0032269	negative regulation of cellular protein metabolic process	23/379	203/9582	5.03103e-06	0.000359349	0.000323106	cpi-1/lin-41/mex-3/nos-2/oma-2/pie-1/puf-6/srp-1/srp-2/C54D10.10/piit-1/tag-290/K07A1.6/B0222.5/C02F12.5/C10G8.4/zmp-2/egg-5/T21D12.12/egg-4/swm-1/K11D12.13/vit-6	23
GO:0051248	negative regulation of protein metabolic process	23/379	204/9582	5.46749e-06	0.000359349	0.000323106	cpi-1/lin-41/mex-3/nos-2/oma-2/pie-1/puf-6/srp-1/srp-2/C54D10.10/piit-1/tag-290/K07A1.6/B0222.5/C02F12.5/C10G8.4/zmp-2/egg-5/T21D12.12/egg-4/swm-1/K11D12.13/vit-6	23
GO:0052548	regulation of endopeptidase activity	15/379	97/9582	5.49859e-06	0.000359349	0.000323106	ced-3/cpi-1/srp-1/srp-2/C54D10.10/piit-1/tag-290/K07A1.6/B0222.5/C02F12.5/C10G8.4/dct-1/T21D12.12/swm-1/K11D12.13	15
GO:0019752	carboxylic acid metabolic process	35/379	407/9582	1.15188e-05	0.000710382	0.000638734	gln-5/gln-6/gpd-1/gpd-2/gpd-4/ldh-1/mxl-3/tdc-1/C10C5.3/C10C5.4/C10C5.5/ddo-1/gcsh-1/gfat-2/C05D11.5/C31H2.4/F26D11.1/K07E1.1/daao-1/ech-6/fat-5/fat-7/nhr-68/odc-1/pmp-5/cpt-5/cth-1/acs-2/F32D8.12/K01C8.1/aldo-1/hphd-1/pks-1/F25E2.3/pck-1	35
GO:0043436	oxoacid metabolic process	35/379	408/9582	1.21487e-05	0.000710382	0.000638734	gln-5/gln-6/gpd-1/gpd-2/gpd-4/ldh-1/mxl-3/tdc-1/C10C5.3/C10C5.4/C10C5.5/ddo-1/gcsh-1/gfat-2/C05D11.5/C31H2.4/F26D11.1/K07E1.1/daao-1/ech-6/fat-5/fat-7/nhr-68/odc-1/pmp-5/cpt-5/cth-1/acs-2/F32D8.12/K01C8.1/aldo-1/hphd-1/pks-1/F25E2.3/pck-1	35
GO:0019953	sexual reproduction	31/379	343/9582	1.40219e-05	0.000763683	0.00068666	cpg-1/chs-1/cyb-2.1/cyb-2.2/cyb-3/fem-3/flp-20/meg-3/gna-2/lin-41/mes-1/nos-2/oma-2/puf-5/puf-6/puf-7/rme-2/egg-3/cbd-1/cyp-31A2/meg-1/meg-2/egg-1/cpg-2/kca-1/meg-4/uri-1/egg-2/egg-5/egg-4/swm-1	31
GO:0006082	organic acid metabolic process	37/379	446/9582	1.44351e-05	0.000763683	0.00068666	gln-5/gln-6/gpd-1/gpd-2/gpd-4/ldh-1/mxl-3/tdc-1/C10C5.3/C10C5.4/C10C5.5/ddo-1/gcsh-1/gfat-2/cyp-34A2/C05D11.5/C31H2.4/F26D11.1/cyp-33C3/K07E1.1/daao-1/ech-6/fat-5/fat-7/nhr-68/odc-1/pmp-5/cpt-5/cth-1/acs-2/F32D8.12/K01C8.1/aldo-1/hphd-1/pks-1/F25E2.3/pck-1	37
GO:0030198	extracellular matrix organization	10/379	51/9582	2.48932e-05	0.00118086	0.00106176	col-96/col-135/fbl-1/W01F3.2/C16E9.1/zmp-3/zmp-2/col-128/col-178/col-179	10
GO:0045229	external encapsulating structure organization	10/379	51/9582	2.48932e-05	0.00118086	0.00106176	col-96/col-135/fbl-1/W01F3.2/C16E9.1/zmp-3/zmp-2/col-128/col-178/col-179	10
GO:0050830	defense response to Gram-positive bacterium	12/379	73/9582	2.55091e-05	0.00118086	0.00106176	C50F4.8/skpo-1/math-38/clec-218/lys-4/lys-5/thn-2/sodh-1/clec-60/clec-61/ilys-5/clec-82	12
GO:0010951	negative regulation of endopeptidase activity	13/379	86/9582	2.98257e-05	0.00132545	0.00119177	cpi-1/srp-1/srp-2/C54D10.10/piit-1/tag-290/K07A1.6/B0222.5/C02F12.5/C10G8.4/T21D12.12/swm-1/K11D12.13	13
GO:0010466	negative regulation of peptidase activity	13/379	87/9582	3.38316e-05	0.00133938	0.00120429	cpi-1/srp-1/srp-2/C54D10.10/piit-1/tag-290/K07A1.6/B0222.5/C02F12.5/C10G8.4/T21D12.12/swm-1/K11D12.13	13
GO:0043062	extracellular structure organization	10/379	53/9582	3.53978e-05	0.00133938	0.00120429	col-96/col-135/fbl-1/W01F3.2/C16E9.1/zmp-3/zmp-2/col-128/col-178/col-179	10
GO:0071554	cell wall organization or biogenesis	5/379	11/9582	3.57675e-05	0.00133938	0.00120429	chs-1/lys-6/C05C8.7/lys-4/lys-5	5
GO:0044703	multi-organism reproductive process	31/379	360/9582	3.61668e-05	0.00133938	0.00120429	cpg-1/chs-1/cyb-2.1/cyb-2.2/cyb-3/fem-3/flp-20/meg-3/gna-2/lin-41/mes-1/nos-2/oma-2/puf-5/puf-6/puf-7/rme-2/egg-3/cbd-1/cyp-31A2/meg-1/meg-2/egg-1/cpg-2/kca-1/meg-4/uri-1/egg-2/egg-5/egg-4/swm-1	31
GO:0051704	multi-organism process	31/379	360/9582	3.61668e-05	0.00133938	0.00120429	cpg-1/chs-1/cyb-2.1/cyb-2.2/cyb-3/fem-3/flp-20/meg-3/gna-2/lin-41/mes-1/nos-2/oma-2/puf-5/puf-6/puf-7/rme-2/egg-3/cbd-1/cyp-31A2/meg-1/meg-2/egg-1/cpg-2/kca-1/meg-4/uri-1/egg-2/egg-5/egg-4/swm-1	31
GO:0045861	negative regulation of proteolysis	13/379	89/9582	4.32731e-05	0.00155085	0.00139444	cpi-1/srp-1/srp-2/C54D10.10/piit-1/tag-290/K07A1.6/B0222.5/C02F12.5/C10G8.4/T21D12.12/swm-1/K11D12.13	13
GO:0043086	negative regulation of catalytic activity	16/379	132/9582	6.19217e-05	0.00209991	0.00188811	cpi-1/srp-1/srp-2/C54D10.10/piit-1/tag-290/K07A1.6/B0222.5/C02F12.5/C10G8.4/uri-1/egg-5/T21D12.12/egg-4/swm-1/K11D12.13	16
GO:0051346	negative regulation of hydrolase activity	14/379	105/9582	6.23734e-05	0.00209991	0.00188811	cpi-1/srp-1/srp-2/C54D10.10/piit-1/tag-290/K07A1.6/B0222.5/C02F12.5/C10G8.4/uri-1/T21D12.12/swm-1/K11D12.13	14
GO:0009994	oocyte differentiation	11/379	70/9582	8.48768e-05	0.00269423	0.0024225	cyb-2.1/cyb-2.2/cyb-3/fem-3/meg-3/lin-41/oma-2/rme-2/meg-1/meg-2/meg-4	11
GO:0048599	oocyte development	11/379	70/9582	8.48768e-05	0.00269423	0.0024225	cyb-2.1/cyb-2.2/cyb-3/fem-3/meg-3/lin-41/oma-2/rme-2/meg-1/meg-2/meg-4	11
GO:0048469	cell maturation	9/379	49/9582	0.000108644	0.00326225	0.00293323	cyb-2.1/cyb-2.2/cyb-3/fem-3/meg-3/oma-2/meg-1/meg-2/meg-4	9
GO:0071695	anatomical structure maturation	9/379	49/9582	0.000108644	0.00326225	0.00293323	cyb-2.1/cyb-2.2/cyb-3/fem-3/meg-3/oma-2/meg-1/meg-2/meg-4	9
GO:0044092	negative regulation of molecular function	16/379	146/9582	0.00020609	0.00602543	0.00541772	cpi-1/srp-1/srp-2/C54D10.10/piit-1/tag-290/K07A1.6/B0222.5/C02F12.5/C10G8.4/uri-1/egg-5/T21D12.12/egg-4/swm-1/K11D12.13	16
GO:0030162	regulation of proteolysis	18/379	180/9582	0.000268649	0.00757391	0.00681002	ced-3/cpi-1/fbl-1/srp-1/srp-2/C54D10.10/E02H4.6/piit-1/tag-290/K04C1.5/K07A1.6/B0222.5/C02F12.5/C10G8.4/dct-1/T21D12.12/swm-1/K11D12.13	18
GO:0021700	developmental maturation	9/379	55/9582	0.000272688	0.00757391	0.00681002	cyb-2.1/cyb-2.2/cyb-3/fem-3/meg-3/oma-2/meg-1/meg-2/meg-4	9
GO:0032268	regulation of cellular protein metabolic process	34/379	460/9582	0.000310392	0.00841088	0.00756258	ced-3/cpi-1/cyb-2.1/cyb-2.2/cyb-3/fbl-1/fem-3/lin-41/mex-3/nos-2/oma-2/pie-1/puf-5/puf-6/puf-7/srp-1/srp-2/C54D10.10/E02H4.6/piit-1/tag-290/K04C1.5/K07A1.6/B0222.5/C02F12.5/C10G8.4/dct-1/zmp-2/egg-5/T21D12.12/egg-4/swm-1/K11D12.13/vit-6	34
GO:0048609	multicellular organismal reproductive process	34/379	464/9582	0.000364042	0.00962978	0.00865854	ced-3/cpg-1/chs-1/cln-3.3/cyb-2.1/cyb-2.2/cyb-3/fem-3/flp-20/meg-3/gna-2/hil-1/lin-41/mes-1/nos-2/oma-2/puf-5/puf-6/puf-7/rme-2/egg-3/cbd-1/cyp-31A2/meg-1/meg-2/egg-1/cpg-2/kca-1/meg-4/uri-1/egg-2/egg-5/egg-4/swm-1	34
GO:0044036	cell wall macromolecule metabolic process	4/379	10/9582	0.000418478	0.0108123	0.0097218	lys-6/C05C8.7/lys-4/lys-5	4
GO:0006006	glucose metabolic process	6/379	26/9582	0.000432114	0.0109109	0.00981043	dhs-21/gpd-1/gpd-2/gpd-4/C01B4.6/pck-1	6
GO:0003006	developmental process involved in reproduction	35/379	494/9582	0.000556788	0.0137465	0.0123601	ceh-39/cpg-1/chs-1/cyb-2.1/cyb-2.2/cyb-3/fem-3/meg-3/gna-2/lin-41/mes-1/nos-2/oma-2/ptr-8/ptr-13/puf-5/puf-6/puf-7/rme-2/sea-1/dmd-6/F19H6.4/egg-3/cbd-1/cyp-31A2/meg-1/meg-2/egg-1/cpg-2/meg-4/uri-1/egg-2/egg-5/egg-4/swm-1	35
GO:0005975	carbohydrate metabolic process	23/379	276/9582	0.000588269	0.014208	0.012775	dhs-21/gpd-1/gpd-2/gpd-4/ldh-1/oac-1/oac-15/oac-34/chil-22/T04A8.7/T26H5.8/rpia-1/C01B4.6/C05C8.7/C14C6.3/cht-3/oac-10/oac-12/F26D11.1/W06B4.1/bus-1/aldo-1/pck-1	23
GO:0016052	carbohydrate catabolic process	8/379	49/9582	0.000604508	0.0142895	0.0128483	dhs-21/gpd-1/gpd-2/gpd-4/C01B4.6/cht-3/F26D11.1/aldo-1	8
GO:0032504	multicellular organism reproduction	34/379	484/9582	0.000776278	0.0179676	0.0161554	ced-3/cpg-1/chs-1/cln-3.3/cyb-2.1/cyb-2.2/cyb-3/fem-3/flp-20/meg-3/gna-2/hil-1/lin-41/mes-1/nos-2/oma-2/puf-5/puf-6/puf-7/rme-2/egg-3/cbd-1/cyp-31A2/meg-1/meg-2/egg-1/cpg-2/kca-1/meg-4/uri-1/egg-2/egg-5/egg-4/swm-1	34
GO:0006022	aminoglycan metabolic process	8/379	51/9582	0.000796726	0.0180645	0.0162426	chs-1/gna-2/lys-6/cht-3/F49D11.3/F49D11.6/lys-4/lys-5	8
GO:0048646	anatomical structure formation involved in morphogenesis	14/379	135/9582	0.000885367	0.0184262	0.0165677	cpg-1/chs-1/gna-2/mex-1/pal-1/pie-1/egg-3/cbd-1/cyp-31A2/egg-1/cpg-2/egg-2/egg-5/egg-4	14
GO:0051172	negative regulation of nitrogen compound metabolic process	28/379	375/9582	0.000899801	0.0184262	0.0165677	ceh-39/cpi-1/hil-1/lin-41/mex-3/nos-2/oma-2/pie-1/pos-1/puf-6/srp-1/srp-2/C54D10.10/piit-1/tag-290/K07A1.6/flh-3/B0222.5/C02F12.5/C10G8.4/uri-1/zmp-2/egg-5/T21D12.12/egg-4/swm-1/K11D12.13/vit-6	28
GO:0006026	aminoglycan catabolic process	4/379	12/9582	0.000926089	0.0184262	0.0165677	lys-6/cht-3/lys-4/lys-5	4
GO:0019432	triglyceride biosynthetic process	4/379	12/9582	0.000926089	0.0184262	0.0165677	dgat-2/K07B1.4/pck-1/Y53G8B.2	4
GO:0046460	neutral lipid biosynthetic process	4/379	12/9582	0.000926089	0.0184262	0.0165677	dgat-2/K07B1.4/pck-1/Y53G8B.2	4
GO:0046463	acylglycerol biosynthetic process	4/379	12/9582	0.000926089	0.0184262	0.0165677	dgat-2/K07B1.4/pck-1/Y53G8B.2	4
GO:0051246	regulation of protein metabolic process	34/379	489/9582	0.000928771	0.0184262	0.0165677	ced-3/cpi-1/cyb-2.1/cyb-2.2/cyb-3/fbl-1/fem-3/lin-41/mex-3/nos-2/oma-2/pie-1/puf-5/puf-6/puf-7/srp-1/srp-2/C54D10.10/E02H4.6/piit-1/tag-290/K04C1.5/K07A1.6/B0222.5/C02F12.5/C10G8.4/dct-1/zmp-2/egg-5/T21D12.12/egg-4/swm-1/K11D12.13/vit-6	34
GO:0007351	tripartite regional subdivision	6/379	30/9582	0.000974872	0.0186738	0.0167904	cyb-2.1/cyb-2.2/meg-3/meg-1/meg-2/meg-4	6
GO:0008595	anterior/posterior axis specification, embryo	6/379	30/9582	0.000974872	0.0186738	0.0167904	cyb-2.1/cyb-2.2/meg-3/meg-1/meg-2/meg-4	6
GO:0040038	polar body extrusion after meiotic divisions	5/379	21/9582	0.00113527	0.0213776	0.0192216	egg-3/cyp-31A2/kca-1/egg-5/egg-4	5
GO:0000578	embryonic axis specification	6/379	32/9582	0.00139174	0.0257703	0.0231712	cyb-2.1/cyb-2.2/meg-3/meg-1/meg-2/meg-4	6
GO:1903829	positive regulation of cellular protein localization	7/379	44/9582	0.00154847	0.0282024	0.025358	chs-1/egg-3/cbd-1/egg-1/egg-2/egg-5/egg-4	7
GO:0033206	meiotic cytokinesis	5/379	23/9582	0.00175888	0.031518	0.0283392	egg-3/cyp-31A2/kca-1/egg-5/egg-4	5
GO:0007350	blastoderm segmentation	6/379	34/9582	0.00193235	0.0332453	0.0298923	cyb-2.1/cyb-2.2/meg-3/meg-1/meg-2/meg-4	6
GO:0035282	segmentation	6/379	34/9582	0.00193235	0.0332453	0.0298923	cyb-2.1/cyb-2.2/meg-3/meg-1/meg-2/meg-4	6
GO:0032787	monocarboxylic acid metabolic process	18/379	213/9582	0.00194505	0.0332453	0.0298923	gpd-1/gpd-2/gpd-4/mxl-3/C05D11.5/F26D11.1/ech-6/fat-5/fat-7/nhr-68/pmp-5/cpt-5/acs-2/F32D8.12/aldo-1/pks-1/F25E2.3/pck-1	18
GO:0007143	female meiotic nuclear division	5/379	24/9582	0.00215066	0.034685	0.0311868	egg-3/cyp-31A2/kca-1/egg-5/egg-4	5
GO:0031324	negative regulation of cellular metabolic process	28/379	398/9582	0.00219147	0.034685	0.0311868	ceh-39/cpi-1/hil-1/lin-41/mex-3/nos-2/oma-2/pie-1/pos-1/puf-6/srp-1/srp-2/C54D10.10/piit-1/tag-290/K07A1.6/flh-3/B0222.5/C02F12.5/C10G8.4/uri-1/zmp-2/egg-5/T21D12.12/egg-4/swm-1/K11D12.13/vit-6	28
GO:0005996	monosaccharide metabolic process	7/379	47/9582	0.00229583	0.034685	0.0311868	dhs-21/gpd-1/gpd-2/gpd-4/rpia-1/C01B4.6/pck-1	7
GO:0007308	oocyte construction	4/379	15/9582	0.00232387	0.034685	0.0311868	meg-3/meg-1/meg-2/meg-4	4
GO:0007309	oocyte axis specification	4/379	15/9582	0.00232387	0.034685	0.0311868	meg-3/meg-1/meg-2/meg-4	4
GO:0007314	oocyte anterior/posterior axis specification	4/379	15/9582	0.00232387	0.034685	0.0311868	meg-3/meg-1/meg-2/meg-4	4
GO:0007315	pole plasm assembly	4/379	15/9582	0.00232387	0.034685	0.0311868	meg-3/meg-1/meg-2/meg-4	4
GO:0008358	maternal determination of anterior/posterior axis, embryo	4/379	15/9582	0.00232387	0.034685	0.0311868	meg-3/meg-1/meg-2/meg-4	4
GO:0030719	P granule organization	4/379	15/9582	0.00232387	0.034685	0.0311868	meg-3/meg-1/meg-2/meg-4	4
GO:0006952	defense response	29/379	419/9582	0.00234147	0.034685	0.0311868	ced-3/cnc-2/grd-3/nlp-27/smf-3/C50F4.8/ttr-21/F35C5.12/skpo-1/ssp-37/Y43C5A.3/acdh-1/F45E4.5/F59A7.2/zmp-2/math-38/clec-218/col-179/hsp-16.41/lys-4/lys-5/nhr-57/pgp-1/thn-2/sodh-1/clec-60/clec-61/ilys-5/clec-82	29
GO:0051336	regulation of hydrolase activity	17/379	201/9582	0.00254896	0.0372618	0.0335037	ced-3/cpi-1/fbl-1/srp-1/srp-2/C54D10.10/piit-1/tag-290/K07A1.6/B0222.5/C02F12.5/C10G8.4/dct-1/uri-1/T21D12.12/swm-1/K11D12.13	17
GO:0009948	anterior/posterior axis specification	7/379	49/9582	0.00293073	0.0421018	0.0378555	cyb-2.1/cyb-2.2/meg-3/pal-1/meg-1/meg-2/meg-4	7
GO:1901605	alpha-amino acid metabolic process	12/379	121/9582	0.00295584	0.0421018	0.0378555	gln-5/gln-6/ddo-1/gcsh-1/gfat-2/C31H2.4/K07E1.1/daao-1/odc-1/cth-1/K01C8.1/hphd-1	12
GO:0006520	cellular amino acid metabolic process	16/379	189/9582	0.003342	0.0468792	0.0421511	gln-5/gln-6/tdc-1/C10C5.3/C10C5.4/C10C5.5/ddo-1/gcsh-1/gfat-2/C31H2.4/K07E1.1/daao-1/odc-1/cth-1/K01C8.1/hphd-1	16
GO:0016054	organic acid catabolic process	13/379	139/9582	0.00337564	0.0468792	0.0421511	ddo-1/gcsh-1/C31H2.4/F26D11.1/daao-1/ech-6/nhr-68/pmp-5/F32D8.12/K01C8.1/hphd-1/F25E2.3/pck-1	13
GO:0007389	pattern specification process	12/379	124/9582	0.00361831	0.0496289	0.0446234	cyb-2.1/cyb-2.2/meg-3/mes-1/mex-1/mex-3/pal-1/pie-1/pos-1/meg-1/meg-2/meg-4	12
GO:0001666	response to hypoxia	4/379	17/9582	0.00380574	0.0509419	0.045804	egl-9/fat-7/nhr-57/rhy-1	4
GO:0006826	iron ion transport	4/379	17/9582	0.00380574	0.0509419	0.045804	smf-3/hrg-6/hrg-4/hrg-1	4
GO:0034637	cellular carbohydrate biosynthetic process	8/379	65/9582	0.00390709	0.0511844	0.0460221	oac-1/oac-15/oac-34/T04A8.7/oac-10/oac-12/bus-1/pck-1	8
GO:0098542	defense response to other organism	28/379	415/9582	0.00396599	0.0511844	0.0460221	ced-3/cnc-2/grd-3/nlp-27/smf-3/C50F4.8/ttr-21/skpo-1/ssp-37/Y43C5A.3/acdh-1/F45E4.5/F59A7.2/zmp-2/math-38/clec-218/col-179/hsp-16.41/lys-4/lys-5/nhr-57/pgp-1/thn-2/sodh-1/clec-60/clec-61/ilys-5/clec-82	28
GO:0009607	response to biotic stimulus	28/379	416/9582	0.00410028	0.0511844	0.0460221	ced-3/cnc-2/grd-3/nlp-27/smf-3/C50F4.8/ttr-21/skpo-1/ssp-37/Y43C5A.3/acdh-1/F45E4.5/F59A7.2/zmp-2/math-38/clec-218/col-179/hsp-16.41/lys-4/lys-5/nhr-57/pgp-1/thn-2/sodh-1/clec-60/clec-61/ilys-5/clec-82	28
GO:0043207	response to external biotic stimulus	28/379	416/9582	0.00410028	0.0511844	0.0460221	ced-3/cnc-2/grd-3/nlp-27/smf-3/C50F4.8/ttr-21/skpo-1/ssp-37/Y43C5A.3/acdh-1/F45E4.5/F59A7.2/zmp-2/math-38/clec-218/col-179/hsp-16.41/lys-4/lys-5/nhr-57/pgp-1/thn-2/sodh-1/clec-60/clec-61/ilys-5/clec-82	28
GO:0044419	biological process involved in interspecies interaction between organisms	28/379	416/9582	0.00410028	0.0511844	0.0460221	ced-3/cnc-2/grd-3/nlp-27/smf-3/C50F4.8/ttr-21/skpo-1/ssp-37/Y43C5A.3/acdh-1/F45E4.5/F59A7.2/zmp-2/math-38/clec-218/col-179/hsp-16.41/lys-4/lys-5/nhr-57/pgp-1/thn-2/sodh-1/clec-60/clec-61/ilys-5/clec-82	28
GO:0051707	response to other organism	28/379	416/9582	0.00410028	0.0511844	0.0460221	ced-3/cnc-2/grd-3/nlp-27/smf-3/C50F4.8/ttr-21/skpo-1/ssp-37/Y43C5A.3/acdh-1/F45E4.5/F59A7.2/zmp-2/math-38/clec-218/col-179/hsp-16.41/lys-4/lys-5/nhr-57/pgp-1/thn-2/sodh-1/clec-60/clec-61/ilys-5/clec-82	28
GO:0006040	amino sugar metabolic process	4/379	18/9582	0.00474247	0.0585431	0.0526386	chs-1/gna-2/gfat-2/cht-3	4
GO:0044282	small molecule catabolic process	15/379	179/9582	0.00486658	0.059415	0.0534226	dhs-21/ddo-1/gcsh-1/C01B4.6/C31H2.4/F26D11.1/daao-1/ech-6/nhr-68/pmp-5/F32D8.12/K01C8.1/hphd-1/F25E2.3/pck-1	15
GO:0006955	immune response	28/379	422/9582	0.00498928	0.0597738	0.0537452	ced-3/cnc-2/grd-3/nlp-27/smf-3/C50F4.8/ttr-21/skpo-1/ssp-37/Y43C5A.3/acdh-1/F45E4.5/F59A7.2/zmp-2/math-38/clec-218/col-179/hsp-16.41/lys-4/lys-5/nhr-57/pgp-1/thn-2/sodh-1/clec-60/clec-61/ilys-5/clec-82	28
GO:0051446	positive regulation of meiotic cell cycle	5/379	29/9582	0.00510973	0.0597738	0.0537452	cdc-25.3/fem-3/oma-2/pzf-1/uri-1	5
GO:0051445	regulation of meiotic cell cycle	6/379	41/9582	0.00512069	0.0597738	0.0537452	cdc-25.3/cyb-3/fem-3/oma-2/pzf-1/uri-1	6
GO:0002376	immune system process	28/379	423/9582	0.00515214	0.0597738	0.0537452	ced-3/cnc-2/grd-3/nlp-27/smf-3/C50F4.8/ttr-21/skpo-1/ssp-37/Y43C5A.3/acdh-1/F45E4.5/F59A7.2/zmp-2/math-38/clec-218/col-179/hsp-16.41/lys-4/lys-5/nhr-57/pgp-1/thn-2/sodh-1/clec-60/clec-61/ilys-5/clec-82	28
GO:0005976	polysaccharide metabolic process	8/379	68/9582	0.00516497	0.0597738	0.0537452	oac-1/oac-15/oac-34/T04A8.7/cht-3/oac-10/oac-12/bus-1	8
GO:0019318	hexose metabolic process	6/379	42/9582	0.0057797	0.0645654	0.0580535	dhs-21/gpd-1/gpd-2/gpd-4/C01B4.6/pck-1	6
GO:0001556	oocyte maturation	5/379	30/9582	0.0059367	0.0645654	0.0580535	cyb-2.1/cyb-2.2/cyb-3/fem-3/oma-2	5
GO:0006030	chitin metabolic process	3/379	10/9582	0.00598581	0.0645654	0.0580535	chs-1/gna-2/cht-3	3
GO:0009309	amine biosynthetic process	3/379	10/9582	0.00598581	0.0645654	0.0580535	tbh-1/tdc-1/odc-1	3
GO:0032963	collagen metabolic process	3/379	10/9582	0.00598581	0.0645654	0.0580535	W01F3.2/zmp-3/zmp-2	3
GO:0042401	cellular biogenic amine biosynthetic process	3/379	10/9582	0.00598581	0.0645654	0.0580535	tbh-1/tdc-1/odc-1	3
GO:0060282	positive regulation of oocyte development	3/379	10/9582	0.00598581	0.0645654	0.0580535	fem-3/lin-41/oma-2	3
GO:0000271	polysaccharide biosynthetic process	7/379	56/9582	0.00624934	0.066124	0.0594549	oac-1/oac-15/oac-34/T04A8.7/oac-10/oac-12/bus-1	7
GO:0033692	cellular polysaccharide biosynthetic process	7/379	56/9582	0.00624934	0.066124	0.0594549	oac-1/oac-15/oac-34/T04A8.7/oac-10/oac-12/bus-1	7
GO:0006869	lipid transport	10/379	101/9582	0.00649594	0.0680848	0.061218	mrp-4/Y52B11A.8/zmp-2/pmp-5/vit-1/vit-2/vit-3/vit-4/vit-5/vit-6	10
GO:0006090	pyruvate metabolic process	5/379	31/9582	0.00685354	0.0711615	0.0639843	gpd-1/gpd-2/gpd-4/aldo-1/pck-1	5
GO:0007028	cytoplasm organization	4/379	20/9582	0.00705467	0.0719058	0.0646536	meg-3/meg-1/meg-2/meg-4	4
GO:0036293	response to decreased oxygen levels	4/379	20/9582	0.00705467	0.0719058	0.0646536	egl-9/fat-7/nhr-57/rhy-1	4
GO:0009798	axis specification	8/379	72/9582	0.0072975	0.0737047	0.0662711	cyb-2.1/cyb-2.2/meg-3/mes-1/pal-1/meg-1/meg-2/meg-4	8
GO:0006641	triglyceride metabolic process	4/379	21/9582	0.00844747	0.0831361	0.0747512	dgat-2/K07B1.4/pck-1/Y53G8B.2	4
GO:0036093	germ cell proliferation	4/379	21/9582	0.00844747	0.0831361	0.0747512	fem-3/meg-3/meg-1/meg-4	4
GO:0046395	carboxylic acid catabolic process	12/379	138/9582	0.00845579	0.0831361	0.0747512	ddo-1/gcsh-1/F26D11.1/daao-1/ech-6/nhr-68/pmp-5/F32D8.12/K01C8.1/hphd-1/F25E2.3/pck-1	12
GO:0061640	cytoskeleton-dependent cytokinesis	7/379	60/9582	0.00909883	0.0886736	0.0797302	cpg-1/egg-3/cyp-31A2/cpg-2/kca-1/egg-5/egg-4	7
GO:0016051	carbohydrate biosynthetic process	8/379	75/9582	0.00928874	0.0897373	0.0806866	oac-1/oac-15/oac-34/T04A8.7/oac-10/oac-12/bus-1/pck-1	8
GO:0060281	regulation of oocyte development	3/379	12/9582	0.0103467	0.0982494	0.0883402	fem-3/lin-41/oma-2	3
GO:1901071	glucosamine-containing compound metabolic process	3/379	12/9582	0.0103467	0.0982494	0.0883402	chs-1/gna-2/cht-3	3
GO:0009636	response to toxic substance	8/379	77/9582	0.0108246	0.101917	0.0916377	gpx-3/skpo-1/gsto-1/F10D7.3/skpo-3/mlt-7/pgp-1/pgp-14	8
GO:0009185	ribonucleoside diphosphate metabolic process	5/379	35/9582	0.0115124	0.107481	0.0966408	gpd-1/gpd-2/gpd-4/C29F7.3/aldo-1	5
GO:1903827	regulation of cellular protein localization	8/379	78/9582	0.0116595	0.107947	0.0970599	chs-1/egg-3/cbd-1/egg-1/zmp-2/egg-2/egg-5/egg-4	8
GO:0098869	cellular oxidant detoxification	6/379	49/9582	0.0122314	0.111386	0.100152	gpx-3/skpo-1/gsto-1/F10D7.3/skpo-3/mlt-7	6
GO:1901606	alpha-amino acid catabolic process	6/379	49/9582	0.0122314	0.111386	0.100152	ddo-1/gcsh-1/C31H2.4/daao-1/K01C8.1/hphd-1	6
GO:1905879	regulation of oogenesis	3/379	13/9582	0.0130618	0.117981	0.106082	fem-3/lin-41/oma-2	3
GO:0006096	glycolytic process	4/379	24/9582	0.0136644	0.121449	0.1092	gpd-1/gpd-2/gpd-4/aldo-1	4
GO:0006757	ATP generation from ADP	4/379	24/9582	0.0136644	0.121449	0.1092	gpd-1/gpd-2/gpd-4/aldo-1	4
GO:1990778	protein localization to cell periphery	7/379	65/9582	0.0138743	0.122336	0.109997	chs-1/egg-3/cbd-1/egg-1/egg-2/egg-5/egg-4	7
GO:0009952	anterior/posterior pattern specification	7/379	66/9582	0.0150106	0.130287	0.117147	cyb-2.1/cyb-2.2/meg-3/pal-1/meg-1/meg-2/meg-4	7
GO:0044264	cellular polysaccharide metabolic process	7/379	66/9582	0.0150106	0.130287	0.117147	oac-1/oac-15/oac-34/T04A8.7/oac-10/oac-12/bus-1	7
GO:2000116	regulation of cysteine-type endopeptidase activity	3/379	14/9582	0.0161446	0.138173	0.124238	ced-3/srp-2/dct-1	3
GO:0009132	nucleoside diphosphate metabolic process	5/379	38/9582	0.0161679	0.138173	0.124238	gpd-1/gpd-2/gpd-4/C29F7.3/aldo-1	5
GO:1990748	cellular detoxification	6/379	53/9582	0.0176106	0.149354	0.134291	gpx-3/skpo-1/gsto-1/F10D7.3/skpo-3/mlt-7	6
GO:0032880	regulation of protein localization	11/379	135/9582	0.0179323	0.15093	0.135708	chs-1/egl-9/mex-5/mex-6/egg-3/cbd-1/egg-1/zmp-2/egg-2/egg-5/egg-4	11
GO:0097237	cellular response to toxic substance	6/379	54/9582	0.0191739	0.160167	0.144013	gpx-3/skpo-1/gsto-1/F10D7.3/skpo-3/mlt-7	6
GO:0010332	response to gamma radiation	3/379	15/9582	0.0195997	0.162502	0.146113	ced-3/cpr-4/clec-47	3
GO:0000910	cytokinesis	7/379	70/9582	0.0202213	0.166286	0.149515	cpg-1/egg-3/cyp-31A2/cpg-2/kca-1/egg-5/egg-4	7
GO:0044262	cellular carbohydrate metabolic process	10/379	120/9582	0.0203555	0.166286	0.149515	oac-1/oac-15/oac-34/T04A8.7/oac-10/oac-12/F26D11.1/W06B4.1/bus-1/pck-1	10
GO:0042338	cuticle development involved in collagen and cuticulin-based cuticle molting cycle	4/379	27/9582	0.0205703	0.166815	0.14999	dpy-17/mlt-7/col-19/dpy-10	4
GO:0030203	glycosaminoglycan metabolic process	5/379	41/9582	0.0219323	0.176571	0.158763	lys-6/F49D11.3/F49D11.6/lys-4/lys-5	5
GO:0098754	detoxification	6/379	56/9582	0.0225788	0.180468	0.162266	gpx-3/skpo-1/gsto-1/F10D7.3/skpo-3/mlt-7	6
GO:0006165	nucleoside diphosphate phosphorylation	4/379	28/9582	0.0232708	0.180796	0.162561	gpd-1/gpd-2/gpd-4/aldo-1	4
GO:0006638	neutral lipid metabolic process	4/379	28/9582	0.0232708	0.180796	0.162561	dgat-2/K07B1.4/pck-1/Y53G8B.2	4
GO:0006639	acylglycerol metabolic process	4/379	28/9582	0.0232708	0.180796	0.162561	dgat-2/K07B1.4/pck-1/Y53G8B.2	4
GO:0046031	ADP metabolic process	4/379	28/9582	0.0232708	0.180796	0.162561	gpd-1/gpd-2/gpd-4/aldo-1	4
GO:0072329	monocarboxylic acid catabolic process	7/379	73/9582	0.0248757	0.191923	0.172566	F26D11.1/ech-6/nhr-68/pmp-5/F32D8.12/F25E2.3/pck-1	7
GO:0000041	transition metal ion transport	6/379	58/9582	0.0263688	0.20204	0.181663	smf-3/hrg-6/F58G6.3/F58G6.7/hrg-4/hrg-1	6
GO:0006541	glutamine metabolic process	3/379	17/9582	0.0276349	0.20886	0.187795	gln-5/gln-6/gfat-2	3
GO:0046189	phenol-containing compound biosynthetic process	3/379	17/9582	0.0276349	0.20886	0.187795	tbh-1/tdc-1/tyr-4	3
GO:0008283	cell population proliferation	7/379	75/9582	0.0283574	0.212872	0.191403	fem-3/meg-3/puf-6/meg-1/aptf-2/meg-4/uri-1	7
GO:0046939	nucleotide phosphorylation	4/379	30/9582	0.0292904	0.2184	0.196373	gpd-1/gpd-2/gpd-4/aldo-1	4
GO:0003002	regionalization	8/379	93/9582	0.0305266	0.2261	0.203296	cyb-2.1/cyb-2.2/meg-3/mes-1/pal-1/meg-1/meg-2/meg-4	8
GO:0044283	small molecule biosynthetic process	13/379	185/9582	0.0318997	0.233916	0.210324	gln-5/gln-6/mxl-3/tbh-1/tdc-1/K07E1.1/fat-5/fat-7/cth-1/pks-1/mmaa-1/pck-1/cblc-1	13
GO:0010952	positive regulation of peptidase activity	3/379	18/9582	0.0322134	0.233916	0.210324	ced-3/fbl-1/dct-1	3
GO:1905475	regulation of protein localization to membrane	3/379	18/9582	0.0322134	0.233916	0.210324	cbd-1/egg-1/egg-2	3
GO:0009064	glutamine family amino acid metabolic process	4/379	31/9582	0.0326143	0.235289	0.211559	gln-5/gln-6/gfat-2/hphd-1	4
GO:0050790	regulation of catalytic activity	27/379	474/9582	0.035579	0.255021	0.229301	ced-3/cpi-1/cyb-2.1/cyb-2.2/cyb-3/fbl-1/fem-3/kin-15/kin-16/oma-2/srp-1/srp-2/tag-52/C54D10.10/piit-1/tag-290/K07A1.6/B0222.5/C02F12.5/C10G8.4/dct-1/uri-1/egg-5/T21D12.12/egg-4/swm-1/K11D12.13	27
GO:0009135	purine nucleoside diphosphate metabolic process	4/379	33/9582	0.0398981	0.282337	0.253861	gpd-1/gpd-2/gpd-4/aldo-1	4
GO:0009179	purine ribonucleoside diphosphate metabolic process	4/379	33/9582	0.0398981	0.282337	0.253861	gpd-1/gpd-2/gpd-4/aldo-1	4
GO:0018958	phenol-containing compound metabolic process	3/379	20/9582	0.0424748	0.298667	0.268545	tbh-1/tdc-1/tyr-4	3
GO:0006979	response to oxidative stress	10/379	137/9582	0.0449259	0.313916	0.282255	smf-3/gpx-3/skpo-1/gsto-1/F10D7.3/skpo-3/F49D11.3/F49D11.6/mlt-7/msra-1	10
GO:0031400	negative regulation of protein modification process	5/379	50/9582	0.0466099	0.323647	0.291005	pie-1/zmp-2/egg-5/egg-4/vit-6	5
GO:0070482	response to oxygen levels	4/379	35/9582	0.048033	0.329412	0.296188	egl-9/fat-7/nhr-57/rhy-1	4
GO:0097190	apoptotic signaling pathway	4/379	35/9582	0.048033	0.329412	0.296188	ced-3/skr-7/dct-1/uri-1	4
GO:0051301	cell division	16/379	258/9582	0.0501209	0.341622	0.307166	cdc-25.3/cpg-1/cyb-3/mei-2/mes-1/puf-5/puf-6/puf-7/egg-3/cyp-31A2/rmd-1/cpg-2/kca-1/uri-1/egg-5/egg-4	16
GO:0010876	lipid localization	10/379	140/9582	0.0507452	0.343768	0.309096	mrp-4/Y52B11A.8/zmp-2/pmp-5/vit-1/vit-2/vit-3/vit-4/vit-5/vit-6	10
GO:0030968	endoplasmic reticulum unfolded protein response	11/379	160/9582	0.0524633	0.353253	0.317625	abu-9/bca-1/hsp-16.11/hsp-16.49/tbb-6/abu-6/abu-7/hsp-16.41/hsp-70/abu-15/acl-12	11
GO:0045859	regulation of protein kinase activity	7/379	86/9582	0.0533995	0.35739	0.321345	cyb-2.1/cyb-2.2/cyb-3/fem-3/oma-2/egg-5/egg-4	7
GO:0018996	molting cycle, collagen and cuticulin-based cuticle	8/379	105/9582	0.0559541	0.363382	0.326733	dpy-17/nas-20/ptr-8/ptr-13/zmp-2/mlt-7/col-19/dpy-10	8
GO:0033013	tetrapyrrole metabolic process	2/379	10/9582	0.0569114	0.363382	0.326733	mmaa-1/cblc-1	2
GO:0033559	unsaturated fatty acid metabolic process	2/379	10/9582	0.0569114	0.363382	0.326733	fat-5/fat-7	2
GO:0035434	copper ion transmembrane transport	2/379	10/9582	0.0569114	0.363382	0.326733	F58G6.3/F58G6.7	2
GO:0043280	positive regulation of cysteine-type endopeptidase activity involved in apoptotic process	2/379	10/9582	0.0569114	0.363382	0.326733	ced-3/dct-1	2
GO:1903863	P granule assembly	2/379	10/9582	0.0569114	0.363382	0.326733	meg-3/meg-4	2
GO:1904000	positive regulation of eating behavior	2/379	10/9582	0.0569114	0.363382	0.326733	inx-3/zmp-2	2
GO:2001056	positive regulation of cysteine-type endopeptidase activity	2/379	10/9582	0.0569114	0.363382	0.326733	ced-3/dct-1	2
GO:0070887	cellular response to chemical stimulus	27/379	498/9582	0.0589661	0.374351	0.336594	abu-9/bca-1/ced-3/egl-9/hsp-16.11/hsp-16.49/nhr-3/tbb-6/gpx-3/F11F1.1/skpo-1/cyp-34A2/gsto-1/dop-4/F10D7.3/skpo-3/cyp-33C3/mlt-7/abu-6/abu-7/hsp-16.41/hsp-70/abu-15/rhy-1/acl-12/msra-1/pck-1	27
GO:0006631	fatty acid metabolic process	11/379	164/9582	0.0605517	0.382233	0.343682	mxl-3/ech-6/fat-5/fat-7/nhr-68/pmp-5/cpt-5/acs-2/pks-1/F25E2.3/pck-1	11
GO:0071900	regulation of protein serine/threonine kinase activity	5/379	54/9582	0.0613453	0.385054	0.346219	cyb-2.1/cyb-2.2/cyb-3/fem-3/oma-2	5
GO:0006023	aminoglycan biosynthetic process	4/379	38/9582	0.0618209	0.38586	0.346943	chs-1/gna-2/F49D11.3/F49D11.6	4
GO:0042303	molting cycle	8/379	108/9582	0.0639388	0.396349	0.356374	dpy-17/nas-20/ptr-8/ptr-13/zmp-2/mlt-7/col-19/dpy-10	8
GO:0034620	cellular response to unfolded protein	12/379	186/9582	0.0652338	0.396349	0.356374	abu-9/bca-1/hsp-16.11/hsp-16.49/tbb-6/F11F1.1/abu-6/abu-7/hsp-16.41/hsp-70/abu-15/acl-12	12
GO:1901617	organic hydroxy compound biosynthetic process	5/379	55/9582	0.0653969	0.396349	0.356374	tbh-1/tdc-1/strm-1/tyr-4/pck-1	5
GO:1901264	carbohydrate derivative transport	4/379	39/9582	0.0668334	0.396349	0.356374	R07E3.4/ent-5/slc-28.1/nstp-8	4
GO:0006825	copper ion transport	2/379	11/9582	0.0677824	0.396349	0.356374	F58G6.3/F58G6.7	2
GO:0006878	cellular copper ion homeostasis	2/379	11/9582	0.0677824	0.396349	0.356374	F58G6.3/F58G6.7	2
GO:0010042	response to manganese ion	2/379	11/9582	0.0677824	0.396349	0.356374	ced-3/smf-3	2
GO:0042133	neurotransmitter metabolic process	2/379	11/9582	0.0677824	0.396349	0.356374	tbh-1/tdc-1	2
GO:0043405	regulation of MAP kinase activity	2/379	11/9582	0.0677824	0.396349	0.356374	fem-3/oma-2	2
GO:0090263	positive regulation of canonical Wnt signaling pathway	2/379	11/9582	0.0677824	0.396349	0.356374	E02H4.6/K04C1.5	2
GO:0093002	response to nematicide	2/379	11/9582	0.0677824	0.396349	0.356374	pgp-1/pgp-14	2
GO:2000253	positive regulation of feeding behavior	2/379	11/9582	0.0677824	0.396349	0.356374	inx-3/zmp-2	2
GO:0043549	regulation of kinase activity	9/379	129/9582	0.0695927	0.404804	0.363976	cyb-2.1/cyb-2.2/cyb-3/fem-3/kin-15/kin-16/oma-2/egg-5/egg-4	9
GO:0008610	lipid biosynthetic process	14/379	229/9582	0.0702786	0.406664	0.365649	mxl-3/F19H6.4/dgat-2/cyp-31A2/strm-1/K07B1.4/T23B12.5/fat-5/fat-7/cept-1/acl-12/pks-1/pck-1/Y53G8B.2	14
GO:0045787	positive regulation of cell cycle	6/379	74/9582	0.0719445	0.414147	0.372377	cdc-25.3/cyb-3/fem-3/oma-2/pzf-1/uri-1	6
GO:0006986	response to unfolded protein	12/379	190/9582	0.0739653	0.420835	0.378391	abu-9/bca-1/hsp-16.11/hsp-16.49/tbb-6/F11F1.1/abu-6/abu-7/hsp-16.41/hsp-70/abu-15/acl-12	12
GO:1903046	meiotic cell cycle process	11/379	170/9582	0.0741541	0.420835	0.378391	cdc-25.3/cyb-3/fem-3/mei-2/oma-2/egg-3/cyp-31A2/pzf-1/kca-1/egg-5/egg-4	11
GO:0006576	cellular biogenic amine metabolic process	3/379	25/9582	0.0742428	0.420835	0.378391	tbh-1/tdc-1/odc-1	3
GO:0006766	vitamin metabolic process	2/379	12/9582	0.0792696	0.435983	0.392011	mmaa-1/cblc-1	2
GO:0006767	water-soluble vitamin metabolic process	2/379	12/9582	0.0792696	0.435983	0.392011	mmaa-1/cblc-1	2
GO:0018126	protein hydroxylation	2/379	12/9582	0.0792696	0.435983	0.392011	egl-9/phy-2	2
GO:0032370	positive regulation of lipid transport	2/379	12/9582	0.0792696	0.435983	0.392011	zmp-2/vit-6	2
GO:0055070	copper ion homeostasis	2/379	12/9582	0.0792696	0.435983	0.392011	F58G6.3/F58G6.7	2
GO:0071168	protein localization to chromatin	2/379	12/9582	0.0792696	0.435983	0.392011	fem-3/oma-2	2
GO:0009225	nucleotide-sugar metabolic process	3/379	26/9582	0.0815694	0.446422	0.401397	gna-2/gfat-2/C05C8.7	3
GO:0009566	fertilization	4/379	42/9582	0.0830844	0.450277	0.404863	cyb-3/oma-2/egg-1/egg-2	4
GO:1903008	organelle disassembly	4/379	42/9582	0.0830844	0.450277	0.404863	meg-1/meg-2/dct-1/sqst-2	4
GO:0015850	organic hydroxy compound transport	4/379	43/9582	0.0888948	0.47403	0.426221	hmit-1.1/zmp-2/aqp-7/vit-6	4
GO:0040002	collagen and cuticulin-based cuticle development	4/379	43/9582	0.0888948	0.47403	0.426221	dpy-17/mlt-7/col-19/dpy-10	4
GO:0044106	cellular amine metabolic process	3/379	27/9582	0.0891943	0.47403	0.426221	tbh-1/tdc-1/odc-1	3
GO:0051338	regulation of transferase activity	9/379	136/9582	0.0899271	0.47403	0.426221	cyb-2.1/cyb-2.2/cyb-3/fem-3/kin-15/kin-16/oma-2/egg-5/egg-4	9
GO:0035967	cellular response to topologically incorrect protein	12/379	197/9582	0.090979	0.47403	0.426221	abu-9/bca-1/hsp-16.11/hsp-16.49/tbb-6/F11F1.1/abu-6/abu-7/hsp-16.41/hsp-70/abu-15/acl-12	12
GO:0009084	glutamine family amino acid biosynthetic process	2/379	13/9582	0.0913074	0.47403	0.426221	gln-5/gln-6	2
GO:0010950	positive regulation of endopeptidase activity	2/379	13/9582	0.0913074	0.47403	0.426221	ced-3/dct-1	2
GO:0015918	sterol transport	2/379	13/9582	0.0913074	0.47403	0.426221	zmp-2/vit-6	2
GO:0043281	regulation of cysteine-type endopeptidase activity involved in apoptotic process	2/379	13/9582	0.0913074	0.47403	0.426221	ced-3/dct-1	2
GO:0001932	regulation of protein phosphorylation	8/379	118/9582	0.0954463	0.493213	0.443469	cyb-2.1/cyb-2.2/cyb-3/fem-3/oma-2/pie-1/egg-5/egg-4	8
GO:0009308	amine metabolic process	3/379	28/9582	0.0971051	0.493851	0.444042	tbh-1/tdc-1/odc-1	3
GO:0030866	cortical actin cytoskeleton organization	3/379	28/9582	0.0971051	0.493851	0.444042	egg-3/egg-5/egg-4	3
GO:0072659	protein localization to plasma membrane	3/379	28/9582	0.0971051	0.493851	0.444042	cbd-1/egg-1/egg-2	3
GO:0017148	negative regulation of translation	5/379	62/9582	0.0977922	0.493851	0.444042	lin-41/mex-3/nos-2/oma-2/puf-6	5
GO:0034249	negative regulation of cellular amide metabolic process	5/379	62/9582	0.0977922	0.493851	0.444042	lin-41/mex-3/nos-2/oma-2/puf-6	5
GO:0046394	carboxylic acid biosynthetic process	8/379	120/9582	0.102649	0.516033	0.463987	gln-5/gln-6/mxl-3/K07E1.1/fat-5/fat-7/cth-1/pks-1	8
GO:0001933	negative regulation of protein phosphorylation	3/379	29/9582	0.105289	0.522215	0.469546	pie-1/egg-5/egg-4	3
GO:0007338	single fertilization	3/379	29/9582	0.105289	0.522215	0.469546	cyb-3/egg-1/egg-2	3
GO:0045931	positive regulation of mitotic cell cycle	3/379	29/9582	0.105289	0.522215	0.469546	cdc-25.3/cyb-3/uri-1	3
GO:0016053	organic acid biosynthetic process	8/379	121/9582	0.106362	0.52519	0.472221	gln-5/gln-6/mxl-3/K07E1.1/fat-5/fat-7/cth-1/pks-1	8
GO:0009063	cellular amino acid catabolic process	5/379	64/9582	0.1083	0.532396	0.4787	ddo-1/gcsh-1/daao-1/K01C8.1/hphd-1	5
GO:0051321	meiotic cell cycle	13/379	226/9582	0.1128	0.552076	0.496395	cdc-25.3/cyb-2.2/cyb-3/fem-3/mei-2/oma-2/egg-3/cyp-31A2/pzf-1/kca-1/uri-1/egg-5/egg-4	13
GO:0042127	regulation of cell population proliferation	4/379	47/9582	0.113994	0.55547	0.499447	fem-3/puf-6/aptf-2/uri-1	4
GO:0035966	response to topologically incorrect protein	12/379	206/9582	0.116122	0.561722	0.505068	abu-9/bca-1/hsp-16.11/hsp-16.49/tbb-6/F11F1.1/abu-6/abu-7/hsp-16.41/hsp-70/abu-15/acl-12	12
GO:0030177	positive regulation of Wnt signaling pathway	2/379	15/9582	0.116794	0.561722	0.505068	E02H4.6/K04C1.5	2
GO:0032368	regulation of lipid transport	2/379	15/9582	0.116794	0.561722	0.505068	zmp-2/vit-6	2
GO:0060341	regulation of cellular localization	8/379	124/9582	0.117938	0.564779	0.507817	chs-1/egg-3/cbd-1/egg-1/zmp-2/egg-2/egg-5/egg-4	8
GO:0042325	regulation of phosphorylation	10/379	165/9582	0.118652	0.56576	0.508699	cyb-2.1/cyb-2.2/cyb-3/fem-3/kin-15/kin-16/oma-2/pie-1/egg-5/egg-4	10
GO:0009408	response to heat	5/379	66/9582	0.119335	0.566586	0.509442	hsp-16.2/sip-1/zmp-2/hsp-16.41/hsp-70	5
GO:0042335	cuticle development	4/379	48/9582	0.120709	0.570672	0.513116	dpy-17/mlt-7/col-19/dpy-10	4
GO:0000079	regulation of cyclin-dependent protein serine/threonine kinase activity	3/379	31/9582	0.122425	0.571487	0.513848	cyb-2.1/cyb-2.2/cyb-3	3
GO:0042326	negative regulation of phosphorylation	3/379	31/9582	0.122425	0.571487	0.513848	pie-1/egg-5/egg-4	3
GO:1904029	regulation of cyclin-dependent protein kinase activity	3/379	31/9582	0.122425	0.571487	0.513848	cyb-2.1/cyb-2.2/cyb-3	3
GO:0060465	pharynx development	4/379	49/9582	0.127591	0.59311	0.53329	hil-1/abu-6/abu-7/abu-15	4
GO:0040032	post-embryonic body morphogenesis	2/379	16/9582	0.130131	0.595631	0.535557	mlt-7/dpy-10	2
GO:0009062	fatty acid catabolic process	5/379	68/9582	0.130876	0.595631	0.535557	ech-6/nhr-68/pmp-5/F25E2.3/pck-1	5
GO:0045017	glycerolipid biosynthetic process	7/379	107/9582	0.130897	0.595631	0.535557	dgat-2/K07B1.4/T23B12.5/cept-1/acl-12/pck-1/Y53G8B.2	7
GO:0010212	response to ionizing radiation	3/379	32/9582	0.13135	0.595631	0.535557	ced-3/cpr-4/clec-47	3
GO:0043065	positive regulation of apoptotic process	3/379	32/9582	0.13135	0.595631	0.535557	ced-3/pal-1/dct-1	3
GO:0046165	alcohol biosynthetic process	3/379	32/9582	0.13135	0.595631	0.535557	tbh-1/tdc-1/pck-1	3
GO:0010563	negative regulation of phosphorus metabolic process	4/379	50/9582	0.134632	0.605574	0.544497	pie-1/uri-1/egg-5/egg-4	4
GO:0045936	negative regulation of phosphate metabolic process	4/379	50/9582	0.134632	0.605574	0.544497	pie-1/uri-1/egg-5/egg-4	4
GO:0030865	cortical cytoskeleton organization	3/379	33/9582	0.140495	0.626867	0.563643	egg-3/egg-5/egg-4	3
GO:0050000	chromosome localization	3/379	33/9582	0.140495	0.626867	0.563643	oma-2/rmd-1/H04D03.6	3
GO:0009226	nucleotide-sugar biosynthetic process	2/379	17/9582	0.143798	0.628973	0.565536	gna-2/C05C8.7	2
GO:0051084	'de novo' posttranslational protein folding	2/379	17/9582	0.143798	0.628973	0.565536	F11F1.1/hsp-70	2
GO:0051085	chaperone cofactor-dependent protein refolding	2/379	17/9582	0.143798	0.628973	0.565536	F11F1.1/hsp-70	2
GO:1901992	positive regulation of mitotic cell cycle phase transition	2/379	17/9582	0.143798	0.628973	0.565536	cdc-25.3/cyb-3	2
GO:1905954	positive regulation of lipid localization	2/379	17/9582	0.143798	0.628973	0.565536	zmp-2/vit-6	2
GO:0006633	fatty acid biosynthetic process	4/379	52/9582	0.149175	0.649933	0.584382	mxl-3/fat-5/fat-7/pks-1	4
GO:0006081	cellular aldehyde metabolic process	2/379	18/9582	0.157746	0.676662	0.608415	alh-5/C05D11.5	2
GO:0006458	'de novo' protein folding	2/379	18/9582	0.157746	0.676662	0.608415	F11F1.1/hsp-70	2
GO:0015909	long-chain fatty acid transport	2/379	18/9582	0.157746	0.676662	0.608415	Y52B11A.8/pmp-5	2
GO:0071478	cellular response to radiation	2/379	18/9582	0.157746	0.676662	0.608415	ced-3/cpr-4	2
GO:0009069	serine family amino acid metabolic process	3/379	35/9582	0.159392	0.681094	0.6124	gcsh-1/cth-1/K01C8.1	3
GO:0045862	positive regulation of proteolysis	5/379	73/9582	0.16179	0.688691	0.619231	ced-3/fbl-1/E02H4.6/K04C1.5/dct-1	5
GO:0090068	positive regulation of cell cycle process	4/379	54/9582	0.164288	0.696658	0.626395	cdc-25.3/cyb-3/fem-3/oma-2	4
GO:0019220	regulation of phosphate metabolic process	11/379	200/9582	0.169024	0.706348	0.635108	cyb-2.1/cyb-2.2/cyb-3/fem-3/kin-15/kin-16/oma-2/pie-1/uri-1/egg-5/egg-4	11
GO:0034976	response to endoplasmic reticulum stress	11/379	200/9582	0.169024	0.706348	0.635108	abu-9/bca-1/hsp-16.11/hsp-16.49/tbb-6/abu-6/abu-7/hsp-16.41/hsp-70/abu-15/acl-12	11
GO:0051174	regulation of phosphorus metabolic process	11/379	200/9582	0.169024	0.706348	0.635108	cyb-2.1/cyb-2.2/cyb-3/fem-3/kin-15/kin-16/oma-2/pie-1/uri-1/egg-5/egg-4	11
GO:0008643	carbohydrate transport	3/379	36/9582	0.169117	0.706348	0.635108	W06A7.4/nstp-8/aqp-7	3
GO:0008630	intrinsic apoptotic signaling pathway in response to DNA damage	2/379	19/9582	0.171932	0.710564	0.638898	skr-7/uri-1	2
GO:0072330	monocarboxylic acid biosynthetic process	4/379	55/9582	0.172045	0.710564	0.638898	mxl-3/fat-5/fat-7/pks-1	4
GO:1901607	alpha-amino acid biosynthetic process	4/379	55/9582	0.172045	0.710564	0.638898	gln-5/gln-6/K07E1.1/cth-1	4
GO:0016042	lipid catabolic process	9/379	160/9582	0.182928	0.750986	0.675244	lips-5/lips-17/ech-6/nhr-68/pmp-5/lips-10/F25E2.3/lipl-3/pck-1	9
GO:0022402	cell cycle process	22/379	452/9582	0.183184	0.750986	0.675244	cdc-25.3/cpg-1/cyb-2.1/cyb-2.2/cyb-3/fem-3/klp-15/mei-2/mes-1/oma-2/egg-3/cpar-1/cyp-31A2/rmd-1/pzf-1/cpg-2/kca-1/uri-1/egg-5/egg-4/szy-4/H04D03.6	22
GO:0010389	regulation of G2/M transition of mitotic cell cycle	2/379	20/9582	0.186316	0.758231	0.681758	cdc-25.3/cyb-3	2
GO:0072593	reactive oxygen species metabolic process	2/379	20/9582	0.186316	0.758231	0.681758	zmp-2/vit-6	2
GO:0051726	regulation of cell cycle	13/379	249/9582	0.187626	0.758258	0.681782	cdc-25.3/cpg-1/cyb-2.1/cyb-2.2/cyb-3/fem-3/nos-2/oma-2/pzf-1/cpg-2/dct-1/uri-1/szy-4	13
GO:0009890	negative regulation of biosynthetic process	12/379	227/9582	0.188528	0.758258	0.681782	ceh-39/lin-41/mex-3/nos-2/oma-2/pie-1/pos-1/puf-6/flh-3/uri-1/zmp-2/vit-6	12
GO:0031399	regulation of protein modification process	10/379	183/9582	0.188683	0.758258	0.681782	cyb-2.1/cyb-2.2/cyb-3/fem-3/oma-2/pie-1/zmp-2/egg-5/egg-4/vit-6	10
GO:0007530	sex determination	3/379	38/9582	0.189053	0.758258	0.681782	ceh-39/fem-3/sea-1	3
GO:0018208	peptidyl-proline modification	3/379	39/9582	0.199237	0.788536	0.709006	egl-9/fkb-7/phy-2	3
GO:0000086	G2/M transition of mitotic cell cycle	2/379	21/9582	0.20086	0.788536	0.709006	cdc-25.3/cyb-3	2
GO:0030855	epithelial cell differentiation	2/379	21/9582	0.20086	0.788536	0.709006	lin-41/let-4	2
GO:0043410	positive regulation of MAPK cascade	2/379	21/9582	0.20086	0.788536	0.709006	fem-3/oma-2	2
GO:0071902	positive regulation of protein serine/threonine kinase activity	2/379	21/9582	0.20086	0.788536	0.709006	fem-3/oma-2	2
GO:1902749	regulation of cell cycle G2/M phase transition	2/379	21/9582	0.20086	0.788536	0.709006	cdc-25.3/cyb-3	2
GO:0042981	regulation of apoptotic process	5/379	79/9582	0.2023	0.791392	0.711574	ced-3/pal-1/skr-7/BE0003N10.3/dct-1	5
GO:0015849	organic acid transport	6/379	100/9582	0.203728	0.79418	0.714081	cln-3.3/nac-1/Y52B11A.8/F23F1.6/pmp-5/B0454.6	6
GO:0043068	positive regulation of programmed cell death	3/379	40/9582	0.20955	0.808964	0.727374	ced-3/pal-1/dct-1	3
GO:0055076	transition metal ion homeostasis	3/379	40/9582	0.20955	0.808964	0.727374	smf-3/F58G6.3/F58G6.7	3
GO:1903825	organic acid transmembrane transport	4/379	60/9582	0.212568	0.808964	0.727374	nac-1/F23F1.6/pmp-5/B0454.6	4
GO:1905039	carboxylic acid transmembrane transport	4/379	60/9582	0.212568	0.808964	0.727374	nac-1/F23F1.6/pmp-5/B0454.6	4
GO:0006469	negative regulation of protein kinase activity	2/379	22/9582	0.21553	0.808964	0.727374	egg-5/egg-4	2
GO:0009886	post-embryonic animal morphogenesis	2/379	22/9582	0.21553	0.808964	0.727374	mlt-7/dpy-10	2
GO:0015908	fatty acid transport	2/379	22/9582	0.21553	0.808964	0.727374	Y52B11A.8/pmp-5	2
GO:0032465	regulation of cytokinesis	2/379	22/9582	0.21553	0.808964	0.727374	cpg-1/cpg-2	2
GO:0040019	positive regulation of embryonic development	2/379	22/9582	0.21553	0.808964	0.727374	oma-2/puf-5	2
GO:0044839	cell cycle G2/M phase transition	2/379	22/9582	0.21553	0.808964	0.727374	cdc-25.3/cyb-3	2
GO:1901616	organic hydroxy compound catabolic process	2/379	22/9582	0.21553	0.808964	0.727374	tbh-1/F32D8.12	2
GO:0006417	regulation of translation	7/379	124/9582	0.219713	0.820117	0.737402	lin-41/mex-3/nos-2/oma-2/puf-5/puf-6/puf-7	7
GO:0010720	positive regulation of cell development	3/379	41/9582	0.219977	0.820117	0.737402	fem-3/lin-41/oma-2	3
GO:0008652	cellular amino acid biosynthetic process	4/379	61/9582	0.220977	0.821088	0.738275	gln-5/gln-6/K07E1.1/cth-1	4
GO:0006575	cellular modified amino acid metabolic process	6/379	103/9582	0.222671	0.822671	0.739699	gst-9/gsto-1/gst-19/cpt-5/argk-1/cblc-1	6
GO:0006790	sulfur compound metabolic process	11/379	213/9582	0.222884	0.822671	0.739699	gst-9/mce-1/gsto-1/F49D11.3/F49D11.6/K07E1.1/gst-19/sqrd-1/cth-1/F25E2.3/cblc-1	11
GO:0022411	cellular component disassembly	7/379	125/9582	0.225513	0.828783	0.745194	ced-3/mei-2/oma-2/meg-1/meg-2/dct-1/sqst-2	7
GO:0006694	steroid biosynthetic process	2/379	23/9582	0.230291	0.828783	0.745194	F19H6.4/strm-1	2
GO:0033673	negative regulation of kinase activity	2/379	23/9582	0.230291	0.828783	0.745194	egg-5/egg-4	2
GO:0036499	PERK-mediated unfolded protein response	2/379	23/9582	0.230291	0.828783	0.745194	tbb-6/acl-12	2
GO:0051348	negative regulation of transferase activity	2/379	23/9582	0.230291	0.828783	0.745194	egg-5/egg-4	2
GO:0097193	intrinsic apoptotic signaling pathway	2/379	23/9582	0.230291	0.828783	0.745194	skr-7/uri-1	2
GO:0140467	integrated stress response signaling	2/379	23/9582	0.230291	0.828783	0.745194	tbb-6/acl-12	2
GO:0036065	fucosylation	3/379	42/9582	0.230508	0.828783	0.745194	T26H5.8/C14C6.3/C27D9.1	3
GO:0034248	regulation of cellular amide metabolic process	7/379	126/9582	0.231366	0.829185	0.745555	lin-41/mex-3/nos-2/oma-2/puf-5/puf-6/puf-7	7
GO:1901615	organic hydroxy compound metabolic process	6/379	106/9582	0.242168	0.859064	0.772421	tbh-1/tdc-1/strm-1/F32D8.12/tyr-4/pck-1	6
GO:0000097	sulfur amino acid biosynthetic process	2/379	24/9582	0.245115	0.859064	0.772421	K07E1.1/cth-1	2
GO:0034599	cellular response to oxidative stress	2/379	24/9582	0.245115	0.859064	0.772421	F10D7.3/msra-1	2
GO:0051303	establishment of chromosome localization	2/379	24/9582	0.245115	0.859064	0.772421	oma-2/rmd-1	2
GO:0071214	cellular response to abiotic stimulus	2/379	24/9582	0.245115	0.859064	0.772421	ced-3/cpr-4	2
GO:0104004	cellular response to environmental stimulus	2/379	24/9582	0.245115	0.859064	0.772421	ced-3/cpr-4	2
GO:1905952	regulation of lipid localization	2/379	24/9582	0.245115	0.859064	0.772421	zmp-2/vit-6	2
GO:1901989	positive regulation of cell cycle phase transition	2/379	25/9582	0.259974	0.908274	0.816667	cdc-25.3/cyb-3	2
GO:0030522	intracellular receptor signaling pathway	4/379	66/9582	0.264195	0.920128	0.827327	nhr-3/nhr-100/nhr-68/nhr-137	4
GO:0001708	cell fate specification	9/379	177/9582	0.267068	0.927227	0.83371	ced-3/lin-41/mes-1/mex-1/mex-3/pos-1/sea-1/tbx-9/tbx-36	9
GO:0009628	response to abiotic stimulus	12/379	247/9582	0.272678	0.939533	0.844774	ced-3/egl-9/hsp-16.2/sip-1/zmp-2/cpr-4/fat-7/hsp-16.41/hsp-70/nhr-57/clec-47/rhy-1	12
GO:0006334	nucleosome assembly	2/379	26/9582	0.274841	0.939533	0.844774	hil-1/nasp-2	2
GO:0030728	ovulation	2/379	26/9582	0.274841	0.939533	0.844774	oma-2/rme-2	2
GO:0061077	chaperone-mediated protein folding	2/379	26/9582	0.274841	0.939533	0.844774	F11F1.1/hsp-70	2
GO:0062197	cellular response to chemical stress	2/379	26/9582	0.274841	0.939533	0.844774	F10D7.3/msra-1	2
GO:0033674	positive regulation of kinase activity	4/379	68/9582	0.281915	0.960759	0.86386	fem-3/kin-15/kin-16/oma-2	4
GO:0048565	digestive tract development	5/379	90/9582	0.283715	0.960998	0.864075	hil-1/mes-1/abu-6/abu-7/abu-15	5
GO:0055123	digestive system development	5/379	90/9582	0.283715	0.960998	0.864075	hil-1/mes-1/abu-6/abu-7/abu-15	5
GO:0034502	protein localization to chromosome	2/379	27/9582	0.289693	0.978263	0.879598	fem-3/oma-2	2
GO:0043067	regulation of programmed cell death	5/379	91/9582	0.291437	0.978896	0.880167	ced-3/pal-1/skr-7/BE0003N10.3/dct-1	5
GO:0140013	meiotic nuclear division	7/379	136/9582	0.29237	0.978896	0.880167	cyb-3/egg-3/cyp-31A2/pzf-1/kca-1/egg-5/egg-4	7
GO:0045165	cell fate commitment	11/379	230/9582	0.301977	0.978896	0.880167	ced-3/lin-41/mes-1/mex-1/mex-3/pal-1/pie-1/pos-1/sea-1/tbx-9/tbx-36	11
GO:0007040	lysosome organization	2/379	28/9582	0.304507	0.978896	0.880167	cln-3.3/mrp-4	2
GO:0080171	lytic vacuole organization	2/379	28/9582	0.304507	0.978896	0.880167	cln-3.3/mrp-4	2
GO:2000243	positive regulation of reproductive process	7/379	140/9582	0.317753	0.978896	0.880167	cdc-25.3/ced-3/fem-3/lin-41/oma-2/pzf-1/uri-1	7
GO:0006749	glutathione metabolic process	4/379	72/9582	0.317833	0.978896	0.880167	gst-9/gsto-1/gst-19/cblc-1	4
GO:0010171	body morphogenesis	4/379	72/9582	0.317833	0.978896	0.880167	hil-1/tbx-9/mlt-7/dpy-10	4
GO:0044772	mitotic cell cycle phase transition	4/379	72/9582	0.317833	0.978896	0.880167	cdc-25.3/cyb-2.1/cyb-2.2/cyb-3	4
GO:1901136	carbohydrate derivative catabolic process	4/379	72/9582	0.317833	0.978896	0.880167	lys-6/cht-3/lys-4/lys-5	4
GO:0009066	aspartate family amino acid metabolic process	2/379	29/9582	0.319264	0.978896	0.880167	K07E1.1/K01C8.1	2
GO:0031497	chromatin assembly	2/379	29/9582	0.319264	0.978896	0.880167	hil-1/nasp-2	2
GO:0060828	regulation of canonical Wnt signaling pathway	2/379	29/9582	0.319264	0.978896	0.880167	E02H4.6/K04C1.5	2
GO:0042327	positive regulation of phosphorylation	5/379	96/9582	0.330521	0.978896	0.880167	cyb-3/fem-3/kin-15/kin-16/oma-2	5
GO:0015711	organic anion transport	6/379	119/9582	0.331316	0.978896	0.880167	cln-3.3/nac-1/R07E3.4/Y52B11A.8/nstp-8/F47E1.4	6
GO:0036498	IRE1-mediated unfolded protein response	6/379	119/9582	0.331316	0.978896	0.880167	bca-1/hsp-16.11/hsp-16.49/hsp-16.41/hsp-70/acl-12	6
GO:0000423	mitophagy	1/379	10/9582	0.332197	0.978896	0.880167	sqst-2	1
GO:0006657	CDP-choline pathway	1/379	10/9582	0.332197	0.978896	0.880167	cept-1	1
GO:0010286	heat acclimation	1/379	10/9582	0.332197	0.978896	0.880167	zmp-2	1
GO:0019359	nicotinamide nucleotide biosynthetic process	1/379	10/9582	0.332197	0.978896	0.880167	F17C8.9	1
GO:0019363	pyridine nucleotide biosynthetic process	1/379	10/9582	0.332197	0.978896	0.880167	F17C8.9	1
GO:0019400	alditol metabolic process	1/379	10/9582	0.332197	0.978896	0.880167	pck-1	1
GO:0032309	icosanoid secretion	1/379	10/9582	0.332197	0.978896	0.880167	Y52B11A.8	1
GO:0032387	negative regulation of intracellular transport	1/379	10/9582	0.332197	0.978896	0.880167	zmp-2	1
GO:0035150	regulation of tube size	1/379	10/9582	0.332197	0.978896	0.880167	let-4	1
GO:0042006	masculinization of hermaphroditic germ-line	1/379	10/9582	0.332197	0.978896	0.880167	fem-3	1
GO:0050482	arachidonic acid secretion	1/379	10/9582	0.332197	0.978896	0.880167	Y52B11A.8	1
GO:0050667	homocysteine metabolic process	1/379	10/9582	0.332197	0.978896	0.880167	cth-1	1
GO:0051156	glucose 6-phosphate metabolic process	1/379	10/9582	0.332197	0.978896	0.880167	rpia-1	1
GO:0051447	negative regulation of meiotic cell cycle	1/379	10/9582	0.332197	0.978896	0.880167	oma-2	1
GO:0071482	cellular response to light stimulus	1/379	10/9582	0.332197	0.978896	0.880167	cpr-4	1
GO:0071715	icosanoid transport	1/379	10/9582	0.332197	0.978896	0.880167	Y52B11A.8	1
GO:0072334	UDP-galactose transmembrane transport	1/379	10/9582	0.332197	0.978896	0.880167	nstp-8	1
GO:0072530	purine-containing compound transmembrane transport	1/379	10/9582	0.332197	0.978896	0.880167	R07E3.4	1
GO:0110155	NAD-cap decapping	1/379	10/9582	0.332197	0.978896	0.880167	eol-1	1
GO:1901216	positive regulation of neuron death	1/379	10/9582	0.332197	0.978896	0.880167	ced-3	1
GO:1901995	positive regulation of meiotic cell cycle phase transition	1/379	10/9582	0.332197	0.978896	0.880167	cdc-25.3	1
GO:1903963	arachidonate transport	1/379	10/9582	0.332197	0.978896	0.880167	Y52B11A.8	1
GO:2001234	negative regulation of apoptotic signaling pathway	1/379	10/9582	0.332197	0.978896	0.880167	skr-7	1
GO:0000422	autophagy of mitochondrion	2/379	30/9582	0.333945	0.978896	0.880167	dct-1/sqst-2	2
GO:0040034	regulation of development, heterochronic	2/379	30/9582	0.333945	0.978896	0.880167	ced-3/lin-41	2
GO:0051453	regulation of intracellular pH	2/379	30/9582	0.333945	0.978896	0.880167	cln-3.3/nhx-1	2
GO:0061726	mitochondrion disassembly	2/379	30/9582	0.333945	0.978896	0.880167	dct-1/sqst-2	2
GO:1902884	positive regulation of response to oxidative stress	2/379	30/9582	0.333945	0.978896	0.880167	F49D11.3/F49D11.6	2
GO:0010558	negative regulation of macromolecule biosynthetic process	10/379	213/9582	0.334837	0.978896	0.880167	ceh-39/lin-41/mex-3/nos-2/oma-2/pie-1/pos-1/puf-6/flh-3/uri-1	10
GO:2000113	negative regulation of cellular macromolecule biosynthetic process	10/379	213/9582	0.334837	0.978896	0.880167	ceh-39/lin-41/mex-3/nos-2/oma-2/pie-1/pos-1/puf-6/flh-3/uri-1	10
GO:0006066	alcohol metabolic process	4/379	75/9582	0.345013	0.978896	0.880167	tbh-1/tdc-1/strm-1/pck-1	4
GO:0051347	positive regulation of transferase activity	4/379	75/9582	0.345013	0.978896	0.880167	fem-3/kin-15/kin-16/oma-2	4
GO:0009266	response to temperature stimulus	5/379	98/9582	0.346309	0.978896	0.880167	hsp-16.2/sip-1/zmp-2/hsp-16.41/hsp-70	5
GO:0000096	sulfur amino acid metabolic process	2/379	31/9582	0.348532	0.978896	0.880167	K07E1.1/cth-1	2
GO:0006333	chromatin assembly or disassembly	2/379	31/9582	0.348532	0.978896	0.880167	hil-1/nasp-2	2
GO:0006984	ER-nucleus signaling pathway	2/379	31/9582	0.348532	0.978896	0.880167	tbb-6/acl-12	2
GO:0030641	regulation of cellular pH	2/379	31/9582	0.348532	0.978896	0.880167	cln-3.3/nhx-1	2
GO:0045995	regulation of embryonic development	2/379	31/9582	0.348532	0.978896	0.880167	oma-2/puf-5	2
GO:0046916	cellular transition metal ion homeostasis	2/379	31/9582	0.348532	0.978896	0.880167	F58G6.3/F58G6.7	2
GO:0044255	cellular lipid metabolic process	19/379	432/9582	0.34918	0.978896	0.880167	mxl-3/dgat-2/Y52B11A.8/K07B1.4/T23B12.5/ech-6/fat-5/fat-7/nhr-68/pmp-5/cpt-5/cept-1/acs-2/acl-12/pks-1/F25E2.3/plpp-1.2/pck-1/Y53G8B.2	19
GO:0002064	epithelial cell development	1/379	11/9582	0.358638	0.978896	0.880167	let-4	1
GO:0006555	methionine metabolic process	1/379	11/9582	0.358638	0.978896	0.880167	K07E1.1	1
GO:0006563	L-serine metabolic process	1/379	11/9582	0.358638	0.978896	0.880167	K01C8.1	1
GO:0008203	cholesterol metabolic process	1/379	11/9582	0.358638	0.978896	0.880167	strm-1	1
GO:0009086	methionine biosynthetic process	1/379	11/9582	0.358638	0.978896	0.880167	K07E1.1	1
GO:0009220	pyrimidine ribonucleotide biosynthetic process	1/379	11/9582	0.358638	0.978896	0.880167	C29F7.3	1
GO:0010824	regulation of centrosome duplication	1/379	11/9582	0.358638	0.978896	0.880167	szy-4	1
GO:0016126	sterol biosynthetic process	1/379	11/9582	0.358638	0.978896	0.880167	strm-1	1
GO:0017145	stem cell division	1/379	11/9582	0.358638	0.978896	0.880167	uri-1	1
GO:0035046	pronuclear migration	1/379	11/9582	0.358638	0.978896	0.880167	cyb-3	1
GO:0042078	germ-line stem cell division	1/379	11/9582	0.358638	0.978896	0.880167	uri-1	1
GO:0042464	dosage compensation by hypoactivation of X chromosome	1/379	11/9582	0.358638	0.978896	0.880167	sea-1	1
GO:0046605	regulation of centrosome cycle	1/379	11/9582	0.358638	0.978896	0.880167	szy-4	1
GO:0046835	carbohydrate phosphorylation	1/379	11/9582	0.358638	0.978896	0.880167	W06B4.1	1
GO:0071763	nuclear membrane organization	1/379	11/9582	0.358638	0.978896	0.880167	oma-2	1
GO:1901993	regulation of meiotic cell cycle phase transition	1/379	11/9582	0.358638	0.978896	0.880167	cdc-25.3	1
GO:1904747	positive regulation of apoptotic process involved in development	1/379	11/9582	0.358638	0.978896	0.880167	ced-3	1
GO:1905516	positive regulation of fertilization	1/379	11/9582	0.358638	0.978896	0.880167	oma-2	1
GO:2001233	regulation of apoptotic signaling pathway	1/379	11/9582	0.358638	0.978896	0.880167	skr-7	1
GO:0006820	anion transport	11/379	242/9582	0.361702	0.978896	0.880167	cln-3.3/nac-1/nhx-1/R07E3.4/Y52B11A.8/nstp-8/F47E1.4/lgc-54/best-17/best-20/best-24	11
GO:0010562	positive regulation of phosphorus metabolic process	5/379	100/9582	0.362143	0.978896	0.880167	cyb-3/fem-3/kin-15/kin-16/oma-2	5
GO:0045937	positive regulation of phosphate metabolic process	5/379	100/9582	0.362143	0.978896	0.880167	cyb-3/fem-3/kin-15/kin-16/oma-2	5
GO:0006885	regulation of pH	2/379	32/9582	0.363011	0.978896	0.880167	cln-3.3/nhx-1	2
GO:0030206	chondroitin sulfate biosynthetic process	2/379	32/9582	0.363011	0.978896	0.880167	F49D11.3/F49D11.6	2
GO:0045596	negative regulation of cell differentiation	2/379	32/9582	0.363011	0.978896	0.880167	mex-3/oma-2	2
GO:0045860	positive regulation of protein kinase activity	2/379	32/9582	0.363011	0.978896	0.880167	fem-3/oma-2	2
GO:2000242	negative regulation of reproductive process	2/379	32/9582	0.363011	0.978896	0.880167	flp-20/oma-2	2
GO:0032270	positive regulation of cellular protein metabolic process	8/379	171/9582	0.364995	0.981863	0.882835	ced-3/cyb-3/fbl-1/fem-3/oma-2/E02H4.6/K04C1.5/dct-1	8
GO:0000280	nuclear division	10/379	219/9582	0.366667	0.983977	0.884736	cyb-3/klp-15/egg-3/cpar-1/cyp-31A2/rmd-1/pzf-1/kca-1/egg-5/egg-4	10
GO:0030204	chondroitin sulfate metabolic process	2/379	33/9582	0.377367	0.987647	0.888035	F49D11.3/F49D11.6	2
GO:0071310	cellular response to organic substance	15/379	342/9582	0.377545	0.987647	0.888035	abu-9/bca-1/hsp-16.11/hsp-16.49/nhr-3/tbb-6/F11F1.1/dop-4/abu-6/abu-7/hsp-16.41/hsp-70/abu-15/acl-12/pck-1	15
GO:0048584	positive regulation of response to stimulus	9/379	198/9582	0.383142	0.987647	0.888035	ced-3/fem-3/oma-2/E02H4.6/K04C1.5/dos-1/F49D11.3/F49D11.6/zmp-2	9
GO:0006570	tyrosine metabolic process	1/379	12/9582	0.384035	0.987647	0.888035	C31H2.4	1
GO:0006739	NADP metabolic process	1/379	12/9582	0.384035	0.987647	0.888035	rpia-1	1
GO:0007080	mitotic metaphase plate congression	1/379	12/9582	0.384035	0.987647	0.888035	rmd-1	1
GO:0009068	aspartate family amino acid catabolic process	1/379	12/9582	0.384035	0.987647	0.888035	K01C8.1	1
GO:0015865	purine nucleotide transport	1/379	12/9582	0.384035	0.987647	0.888035	R07E3.4	1
GO:0015868	purine ribonucleotide transport	1/379	12/9582	0.384035	0.987647	0.888035	R07E3.4	1
GO:0034605	cellular response to heat	1/379	12/9582	0.384035	0.987647	0.888035	zmp-2	1
GO:0034607	turning behavior involved in mating	1/379	12/9582	0.384035	0.987647	0.888035	flp-20	1
GO:0035178	turning behavior	1/379	12/9582	0.384035	0.987647	0.888035	flp-20	1
GO:0044550	secondary metabolite biosynthetic process	1/379	12/9582	0.384035	0.987647	0.888035	tyr-4	1
GO:0051503	adenine nucleotide transport	1/379	12/9582	0.384035	0.987647	0.888035	R07E3.4	1
GO:0090727	positive regulation of brood size	1/379	12/9582	0.384035	0.987647	0.888035	lin-41	1
GO:1900193	regulation of oocyte maturation	1/379	12/9582	0.384035	0.987647	0.888035	oma-2	1
GO:1901679	nucleotide transmembrane transport	1/379	12/9582	0.384035	0.987647	0.888035	R07E3.4	1
GO:1901970	positive regulation of mitotic sister chromatid separation	1/379	12/9582	0.384035	0.987647	0.888035	cyb-3	1
GO:0009967	positive regulation of signal transduction	5/379	103/9582	0.385919	0.987918	0.888279	fem-3/oma-2/E02H4.6/K04C1.5/dos-1	5
GO:0035295	tube development	5/379	103/9582	0.385919	0.987918	0.888279	hil-1/mes-1/abu-6/abu-7/abu-15	5
GO:0043085	positive regulation of catalytic activity	7/379	151/9582	0.389086	0.989187	0.88942	ced-3/fbl-1/fem-3/kin-15/kin-16/oma-2/dct-1	7
GO:0043413	macromolecule glycosylation	7/379	151/9582	0.389086	0.989187	0.88942	gfat-2/T07A5.1/T26H5.8/C05C8.7/C14C6.3/C27D9.1/bus-2	7
GO:0046486	glycerolipid metabolic process	7/379	151/9582	0.389086	0.989187	0.88942	dgat-2/K07B1.4/T23B12.5/cept-1/acl-12/pck-1/Y53G8B.2	7
GO:0010942	positive regulation of cell death	3/379	57/9582	0.393397	0.993484	0.893284	ced-3/pal-1/dct-1	3
GO:0031327	negative regulation of cellular biosynthetic process	10/379	224/9582	0.393459	0.993484	0.893284	ceh-39/lin-41/mex-3/nos-2/oma-2/pie-1/pos-1/puf-6/flh-3/uri-1	10
GO:2000241	regulation of reproductive process	10/379	224/9582	0.393459	0.993484	0.893284	cdc-25.3/ced-3/cln-3.3/cyb-3/fem-3/flp-20/lin-41/oma-2/pzf-1/uri-1	10
GO:0044272	sulfur compound biosynthetic process	4/379	81/9582	0.399384	0.999482	0.898677	F49D11.3/F49D11.6/K07E1.1/cth-1	4
GO:0006024	glycosaminoglycan biosynthetic process	2/379	35/9582	0.405659	0.999482	0.898677	F49D11.3/F49D11.6	2
GO:1903510	mucopolysaccharide metabolic process	2/379	35/9582	0.405659	0.999482	0.898677	F49D11.3/F49D11.6	2
GO:0006656	phosphatidylcholine biosynthetic process	1/379	13/9582	0.408429	0.999482	0.898677	cept-1	1
GO:0007549	dosage compensation	1/379	13/9582	0.408429	0.999482	0.898677	sea-1	1
GO:0019344	cysteine biosynthetic process	1/379	13/9582	0.408429	0.999482	0.898677	cth-1	1
GO:0019362	pyridine nucleotide metabolic process	1/379	13/9582	0.408429	0.999482	0.898677	F17C8.9	1
GO:0019748	secondary metabolic process	1/379	13/9582	0.408429	0.999482	0.898677	tyr-4	1
GO:0034219	carbohydrate transmembrane transport	1/379	13/9582	0.408429	0.999482	0.898677	W06A7.4	1
GO:0046112	nucleobase biosynthetic process	1/379	13/9582	0.408429	0.999482	0.898677	C29F7.3	1
GO:0046496	nicotinamide nucleotide metabolic process	1/379	13/9582	0.408429	0.999482	0.898677	F17C8.9	1
GO:0072525	pyridine-containing compound biosynthetic process	1/379	13/9582	0.408429	0.999482	0.898677	F17C8.9	1
GO:0090481	pyrimidine nucleotide-sugar transmembrane transport	1/379	13/9582	0.408429	0.999482	0.898677	nstp-8	1
GO:1902101	positive regulation of metaphase/anaphase transition of cell cycle	1/379	13/9582	0.408429	0.999482	0.898677	cyb-3	1
GO:0001934	positive regulation of protein phosphorylation	3/379	59/9582	0.414871	1	0.899143	cyb-3/fem-3/oma-2	3
GO:0006865	amino acid transport	3/379	59/9582	0.414871	1	0.899143	cln-3.3/F23F1.6/B0454.6	3
GO:0070085	glycosylation	7/379	155/9582	0.415217	1	0.899143	gfat-2/T07A5.1/T26H5.8/C05C8.7/C14C6.3/C27D9.1/bus-2	7
GO:0055082	cellular chemical homeostasis	6/379	131/9582	0.416646	1	0.899143	cln-3.3/mgl-2/nhx-1/F58G6.3/F58G6.7/pck-1	6
GO:0051247	positive regulation of protein metabolic process	8/379	180/9582	0.419555	1	0.899143	ced-3/cyb-3/fbl-1/fem-3/oma-2/E02H4.6/K04C1.5/dct-1	8
GO:0034728	nucleosome organization	2/379	36/9582	0.419574	1	0.899143	hil-1/nasp-2	2
GO:0044242	cellular lipid catabolic process	5/379	108/9582	0.425405	1	0.899143	ech-6/nhr-68/pmp-5/F25E2.3/pck-1	5
GO:0048285	organelle fission	10/379	230/9582	0.425737	1	0.899143	cyb-3/klp-15/egg-3/cpar-1/cyp-31A2/rmd-1/pzf-1/kca-1/egg-5/egg-4	10
GO:0006206	pyrimidine nucleobase metabolic process	1/379	14/9582	0.43186	1	0.899143	C29F7.3	1
GO:0006536	glutamate metabolic process	1/379	14/9582	0.43186	1	0.899143	hphd-1	1
GO:0006646	phosphatidylethanolamine biosynthetic process	1/379	14/9582	0.43186	1	0.899143	cept-1	1
GO:0006862	nucleotide transport	1/379	14/9582	0.43186	1	0.899143	R07E3.4	1
GO:0008608	attachment of spindle microtubules to kinetochore	1/379	14/9582	0.43186	1	0.899143	rmd-1	1
GO:0009755	hormone-mediated signaling pathway	1/379	14/9582	0.43186	1	0.899143	nhr-3	1
GO:0010923	negative regulation of phosphatase activity	1/379	14/9582	0.43186	1	0.899143	uri-1	1
GO:0035305	negative regulation of dephosphorylation	1/379	14/9582	0.43186	1	0.899143	uri-1	1
GO:0045747	positive regulation of Notch signaling pathway	1/379	14/9582	0.43186	1	0.899143	dos-1	1
GO:0046470	phosphatidylcholine metabolic process	1/379	14/9582	0.43186	1	0.899143	cept-1	1
GO:0051123	RNA polymerase II preinitiation complex assembly	1/379	14/9582	0.43186	1	0.899143	taf-11.2	1
GO:0051310	metaphase plate congression	1/379	14/9582	0.43186	1	0.899143	rmd-1	1
GO:0060278	regulation of ovulation	1/379	14/9582	0.43186	1	0.899143	oma-2	1
GO:1902435	regulation of male mating behavior	1/379	14/9582	0.43186	1	0.899143	flp-20	1
GO:1903429	regulation of cell maturation	1/379	14/9582	0.43186	1	0.899143	oma-2	1
GO:1904748	regulation of apoptotic process involved in development	1/379	14/9582	0.43186	1	0.899143	ced-3	1
GO:0008202	steroid metabolic process	2/379	37/9582	0.43332	1	0.899143	F19H6.4/strm-1	2
GO:0001704	formation of primary germ layer	3/379	61/9582	0.436098	1	0.899143	mex-1/pal-1/pie-1	3
GO:0010564	regulation of cell cycle process	8/379	184/9582	0.443773	1	0.899143	cdc-25.3/cpg-1/cyb-3/fem-3/oma-2/cpg-2/uri-1/szy-4	8
GO:0030111	regulation of Wnt signaling pathway	2/379	38/9582	0.446891	1	0.899143	E02H4.6/K04C1.5	2
GO:0050650	chondroitin sulfate proteoglycan biosynthetic process	2/379	38/9582	0.446891	1	0.899143	F49D11.3/F49D11.6	2
GO:0010608	posttranscriptional regulation of gene expression	9/379	210/9582	0.451376	1	0.899143	lin-41/mex-3/nos-2/oma-2/puf-3/puf-5/puf-6/puf-7/puf-11	9
GO:0000303	response to superoxide	1/379	15/9582	0.454364	1	0.899143	gsto-1	1
GO:0000305	response to oxygen radical	1/379	15/9582	0.454364	1	0.899143	gsto-1	1
GO:0001676	long-chain fatty acid metabolic process	1/379	15/9582	0.454364	1	0.899143	fat-5	1
GO:0006221	pyrimidine nucleotide biosynthetic process	1/379	15/9582	0.454364	1	0.899143	C29F7.3	1
GO:0007019	microtubule depolymerization	1/379	15/9582	0.454364	1	0.899143	mei-2	1
GO:0007212	dopamine receptor signaling pathway	1/379	15/9582	0.454364	1	0.899143	dop-4	1
GO:0007286	spermatid development	1/379	15/9582	0.454364	1	0.899143	swm-1	1
GO:0009218	pyrimidine ribonucleotide metabolic process	1/379	15/9582	0.454364	1	0.899143	C29F7.3	1
GO:0015780	nucleotide-sugar transmembrane transport	1/379	15/9582	0.454364	1	0.899143	nstp-8	1
GO:0015919	peroxisomal membrane transport	1/379	15/9582	0.454364	1	0.899143	pmp-5	1
GO:0022404	molting cycle process	1/379	15/9582	0.454364	1	0.899143	zmp-2	1
GO:0031644	regulation of nervous system process	1/379	15/9582	0.454364	1	0.899143	eol-1	1
GO:0042395	ecdysis, collagen and cuticulin-based cuticle	1/379	15/9582	0.454364	1	0.899143	zmp-2	1
GO:0044771	meiotic cell cycle phase transition	1/379	15/9582	0.454364	1	0.899143	cdc-25.3	1
GO:0045910	negative regulation of DNA recombination	1/379	15/9582	0.454364	1	0.899143	hil-1	1
GO:0046337	phosphatidylethanolamine metabolic process	1/379	15/9582	0.454364	1	0.899143	cept-1	1
GO:0007098	centrosome cycle	2/379	39/9582	0.460277	1	0.899143	cyb-3/szy-4	2
GO:0030004	cellular monovalent inorganic cation homeostasis	2/379	39/9582	0.460277	1	0.899143	cln-3.3/nhx-1	2
GO:0032436	positive regulation of proteasomal ubiquitin-dependent protein catabolic process	2/379	39/9582	0.460277	1	0.899143	E02H4.6/K04C1.5	2
GO:0042178	xenobiotic catabolic process	2/379	39/9582	0.460277	1	0.899143	cyp-34A2/cyp-33C3	2
GO:0050654	chondroitin sulfate proteoglycan metabolic process	2/379	39/9582	0.460277	1	0.899143	F49D11.3/F49D11.6	2
GO:0055086	nucleobase-containing small molecule metabolic process	11/379	263/9582	0.468826	1	0.899143	gna-2/gpd-1/gpd-2/gpd-4/C29F7.3/mce-1/gfat-2/C05C8.7/F17C8.9/aldo-1/F25E2.3	11
GO:2000060	positive regulation of ubiquitin-dependent protein catabolic process	2/379	40/9582	0.473474	1	0.899143	E02H4.6/K04C1.5	2
GO:0009074	aromatic amino acid family catabolic process	1/379	16/9582	0.47598	1	0.899143	C31H2.4	1
GO:0019217	regulation of fatty acid metabolic process	1/379	16/9582	0.47598	1	0.899143	mxl-3	1
GO:0030155	regulation of cell adhesion	1/379	16/9582	0.47598	1	0.899143	ced-3	1
GO:0033157	regulation of intracellular protein transport	1/379	16/9582	0.47598	1	0.899143	zmp-2	1
GO:0042440	pigment metabolic process	1/379	16/9582	0.47598	1	0.899143	tyr-4	1
GO:0046148	pigment biosynthetic process	1/379	16/9582	0.47598	1	0.899143	tyr-4	1
GO:0046890	regulation of lipid biosynthetic process	1/379	16/9582	0.47598	1	0.899143	mxl-3	1
GO:2001021	negative regulation of response to DNA damage stimulus	1/379	16/9582	0.47598	1	0.899143	skr-7	1
GO:0044265	cellular macromolecule catabolic process	19/379	465/9582	0.475981	1	0.899143	lin-41/lys-6/puf-6/skr-7/E02H4.6/K04C1.5/BE0003N10.3/C16C8.4/cpr-8/W07B8.4/spsb-2/eol-1/ZK1127.13/C28G1.10/cpr-1/cpr-4/cpr-5/lys-4/lys-5	19
GO:0009314	response to radiation	3/379	65/9582	0.477633	1	0.899143	ced-3/cpr-4/clec-47	3
GO:0000281	mitotic cytokinesis	2/379	41/9582	0.486473	1	0.899143	cpg-1/cpg-2	2
GO:0001709	cell fate determination	2/379	41/9582	0.486473	1	0.899143	mes-1/pie-1	2
GO:0006805	xenobiotic metabolic process	2/379	41/9582	0.486473	1	0.899143	cyp-34A2/cyp-33C3	2
GO:0071466	cellular response to xenobiotic stimulus	2/379	41/9582	0.486473	1	0.899143	cyp-34A2/cyp-33C3	2
GO:1902882	regulation of response to oxidative stress	2/379	41/9582	0.486473	1	0.899143	F49D11.3/F49D11.6	2
GO:0044770	cell cycle phase transition	5/379	116/9582	0.487417	1	0.899143	cdc-25.3/cyb-2.1/cyb-2.2/cyb-3/uri-1	5
GO:0006814	sodium ion transport	4/379	91/9582	0.487794	1	0.899143	nac-1/nhx-1/del-6/acd-2	4
GO:0000212	meiotic spindle organization	1/379	17/9582	0.496741	1	0.899143	mei-2	1
GO:0006998	nuclear envelope organization	1/379	17/9582	0.496741	1	0.899143	oma-2	1
GO:0007032	endosome organization	1/379	17/9582	0.496741	1	0.899143	sqst-2	1
GO:0007215	glutamate receptor signaling pathway	1/379	17/9582	0.496741	1	0.899143	mgl-2	1
GO:0016540	protein autoprocessing	1/379	17/9582	0.496741	1	0.899143	ced-3	1
GO:0034508	centromere complex assembly	1/379	17/9582	0.496741	1	0.899143	nasp-2	1
GO:0044275	cellular carbohydrate catabolic process	1/379	17/9582	0.496741	1	0.899143	F26D11.1	1
GO:0048515	spermatid differentiation	1/379	17/9582	0.496741	1	0.899143	swm-1	1
GO:0051053	negative regulation of DNA metabolic process	1/379	17/9582	0.496741	1	0.899143	hil-1	1
GO:0072331	signal transduction by p53 class mediator	1/379	17/9582	0.496741	1	0.899143	uri-1	1
GO:0110154	RNA decapping	1/379	17/9582	0.496741	1	0.899143	eol-1	1
GO:1902652	secondary alcohol metabolic process	1/379	17/9582	0.496741	1	0.899143	strm-1	1
GO:1903828	negative regulation of cellular protein localization	1/379	17/9582	0.496741	1	0.899143	zmp-2	1
GO:1905820	positive regulation of chromosome separation	1/379	17/9582	0.496741	1	0.899143	cyb-3	1
GO:0051345	positive regulation of hydrolase activity	3/379	67/9582	0.497864	1	0.899143	ced-3/fbl-1/dct-1	3
GO:0065004	protein-DNA complex assembly	3/379	67/9582	0.497864	1	0.899143	hil-1/taf-11.2/nasp-2	3
GO:0006637	acyl-CoA metabolic process	2/379	42/9582	0.499272	1	0.899143	mce-1/F25E2.3	2
GO:0032434	regulation of proteasomal ubiquitin-dependent protein catabolic process	2/379	42/9582	0.499272	1	0.899143	E02H4.6/K04C1.5	2
GO:0035383	thioester metabolic process	2/379	42/9582	0.499272	1	0.899143	mce-1/F25E2.3	2
GO:0051261	protein depolymerization	2/379	42/9582	0.499272	1	0.899143	ced-3/mei-2	2
GO:0098771	inorganic ion homeostasis	6/379	143/9582	0.500666	1	0.899143	cln-3.3/mgl-2/nhx-1/smf-3/F58G6.3/F58G6.7	6
GO:0055080	cation homeostasis	6/379	144/9582	0.507499	1	0.899143	cln-3.3/mgl-2/nhx-1/smf-3/F58G6.3/F58G6.7	6
GO:0006635	fatty acid beta-oxidation	2/379	43/9582	0.511864	1	0.899143	ech-6/pmp-5	2
GO:0043408	regulation of MAPK cascade	2/379	43/9582	0.511864	1	0.899143	fem-3/oma-2	2
GO:2000058	regulation of ubiquitin-dependent protein catabolic process	2/379	43/9582	0.511864	1	0.899143	E02H4.6/K04C1.5	2
GO:0030001	metal ion transport	12/379	297/9582	0.512309	1	0.899143	nac-1/nhx-1/smf-3/twk-1/twk-33/hrg-6/F58G6.3/F58G6.7/del-6/acd-2/hrg-4/hrg-1	12
GO:0000122	negative regulation of transcription by RNA polymerase II	4/379	94/9582	0.513326	1	0.899143	ceh-39/pie-1/pos-1/uri-1	4
GO:0006821	chloride transport	4/379	94/9582	0.513326	1	0.899143	lgc-54/best-17/best-20/best-24	4
GO:0006915	apoptotic process	6/379	145/9582	0.514298	1	0.899143	ced-3/pal-1/skr-7/BE0003N10.3/dct-1/uri-1	6
GO:0048878	chemical homeostasis	8/379	196/9582	0.515245	1	0.899143	cln-3.3/mgl-2/nhx-1/smf-3/F58G6.3/F58G6.7/fat-7/pck-1	8
GO:0007189	adenylate cyclase-activating G protein-coupled receptor signaling pathway	1/379	18/9582	0.516682	1	0.899143	dop-4	1
GO:0009067	aspartate family amino acid biosynthetic process	1/379	18/9582	0.516682	1	0.899143	K07E1.1	1
GO:0010565	regulation of cellular ketone metabolic process	1/379	18/9582	0.516682	1	0.899143	mxl-3	1
GO:0035249	synaptic transmission, glutamatergic	1/379	18/9582	0.516682	1	0.899143	mgl-2	1
GO:0042398	cellular modified amino acid biosynthetic process	1/379	18/9582	0.516682	1	0.899143	argk-1	1
GO:0043574	peroxisomal transport	1/379	18/9582	0.516682	1	0.899143	pmp-5	1
GO:0045144	meiotic sister chromatid segregation	1/379	18/9582	0.516682	1	0.899143	cyb-3	1
GO:0051147	regulation of muscle cell differentiation	1/379	18/9582	0.516682	1	0.899143	mex-3	1
GO:0051383	kinetochore organization	1/379	18/9582	0.516682	1	0.899143	cyb-3	1
GO:0051785	positive regulation of nuclear division	1/379	18/9582	0.516682	1	0.899143	cyb-3	1
GO:0055072	iron ion homeostasis	1/379	18/9582	0.516682	1	0.899143	smf-3	1
GO:0070988	demethylation	1/379	18/9582	0.516682	1	0.899143	cblc-1	1
GO:0072524	pyridine-containing compound metabolic process	1/379	18/9582	0.516682	1	0.899143	F17C8.9	1
GO:0072528	pyrimidine-containing compound biosynthetic process	1/379	18/9582	0.516682	1	0.899143	C29F7.3	1
GO:0098664	G protein-coupled serotonin receptor signaling pathway	1/379	18/9582	0.516682	1	0.899143	dop-4	1
GO:0048520	positive regulation of behavior	3/379	69/9582	0.517694	1	0.899143	ced-3/inx-3/zmp-2	3
GO:0009101	glycoprotein biosynthetic process	7/379	171/9582	0.5179	1	0.899143	gfat-2/T07A5.1/C05C8.7/C27D9.1/F49D11.3/F49D11.6/bus-2	7
GO:0031023	microtubule organizing center organization	2/379	44/9582	0.524247	1	0.899143	cyb-3/szy-4	2
GO:0009259	ribonucleotide metabolic process	7/379	173/9582	0.530331	1	0.899143	gpd-1/gpd-2/gpd-4/C29F7.3/mce-1/aldo-1/F25E2.3	7
GO:0050801	ion homeostasis	6/379	148/9582	0.534476	1	0.899143	cln-3.3/mgl-2/nhx-1/smf-3/F58G6.3/F58G6.7	6
GO:0000018	regulation of DNA recombination	1/379	19/9582	0.535835	1	0.899143	hil-1	1
GO:0000038	very long-chain fatty acid metabolic process	1/379	19/9582	0.535835	1	0.899143	pmp-5	1
GO:0005977	glycogen metabolic process	1/379	19/9582	0.535835	1	0.899143	T04A8.7	1
GO:0006073	cellular glucan metabolic process	1/379	19/9582	0.535835	1	0.899143	T04A8.7	1
GO:0006112	energy reserve metabolic process	1/379	19/9582	0.535835	1	0.899143	T04A8.7	1
GO:0007135	meiosis II	1/379	19/9582	0.535835	1	0.899143	cyb-3	1
GO:0007187	G protein-coupled receptor signaling pathway, coupled to cyclic nucleotide second messenger	1/379	19/9582	0.535835	1	0.899143	dop-4	1
GO:0015718	monocarboxylic acid transport	1/379	19/9582	0.535835	1	0.899143	Y52B11A.8	1
GO:0043094	cellular metabolic compound salvage	1/379	19/9582	0.535835	1	0.899143	K07E1.1	1
GO:0044042	glucan metabolic process	1/379	19/9582	0.535835	1	0.899143	T04A8.7	1
GO:0046716	muscle cell cellular homeostasis	1/379	19/9582	0.535835	1	0.899143	ced-3	1
GO:0060972	left/right pattern formation	1/379	19/9582	0.535835	1	0.899143	mes-1	1
GO:0070897	transcription preinitiation complex assembly	1/379	19/9582	0.535835	1	0.899143	taf-11.2	1
GO:0070986	left/right axis specification	1/379	19/9582	0.535835	1	0.899143	mes-1	1
GO:0071027	nuclear RNA surveillance	1/379	19/9582	0.535835	1	0.899143	eol-1	1
GO:0071028	nuclear mRNA surveillance	1/379	19/9582	0.535835	1	0.899143	eol-1	1
GO:0080154	regulation of fertilization	1/379	19/9582	0.535835	1	0.899143	oma-2	1
GO:0003333	amino acid transmembrane transport	2/379	45/9582	0.536416	1	0.899143	F23F1.6/B0454.6	2
GO:0045597	positive regulation of cell differentiation	3/379	71/9582	0.537096	1	0.899143	fem-3/lin-41/oma-2	3
GO:0019725	cellular homeostasis	7/379	175/9582	0.542637	1	0.899143	ced-3/cln-3.3/mgl-2/nhx-1/F58G6.3/F58G6.7/pck-1	7
GO:0009792	embryo development ending in birth or egg hatching	12/379	304/9582	0.545388	1	0.899143	ced-3/cpg-1/meg-3/mei-2/mex-1/pal-1/pos-1/rme-2/sip-1/cpg-2/kca-1/let-4	12
GO:0015931	nucleobase-containing compound transport	4/379	98/9582	0.546429	1	0.899143	R07E3.4/ent-5/slc-28.1/nstp-8	4
GO:0006873	cellular ion homeostasis	5/379	124/9582	0.546909	1	0.899143	cln-3.3/mgl-2/nhx-1/F58G6.3/F58G6.7	5
GO:0010941	regulation of cell death	5/379	124/9582	0.546909	1	0.899143	ced-3/pal-1/skr-7/BE0003N10.3/dct-1	5
GO:0030003	cellular cation homeostasis	5/379	124/9582	0.546909	1	0.899143	cln-3.3/mgl-2/nhx-1/F58G6.3/F58G6.7	5
GO:0006091	generation of precursor metabolites and energy	6/379	150/9582	0.547732	1	0.899143	gpd-1/gpd-2/gpd-4/T04A8.7/rpia-1/aldo-1	6
GO:0008356	asymmetric cell division	2/379	46/9582	0.548371	1	0.899143	mes-1/cyp-31A2	2
GO:0019693	ribose phosphate metabolic process	7/379	176/9582	0.54874	1	0.899143	gpd-1/gpd-2/gpd-4/C29F7.3/mce-1/aldo-1/F25E2.3	7
GO:0006220	pyrimidine nucleotide metabolic process	1/379	20/9582	0.554231	1	0.899143	C29F7.3	1
GO:0006534	cysteine metabolic process	1/379	20/9582	0.554231	1	0.899143	cth-1	1
GO:0007097	nuclear migration	1/379	20/9582	0.554231	1	0.899143	cyb-3	1
GO:0030071	regulation of mitotic metaphase/anaphase transition	1/379	20/9582	0.554231	1	0.899143	cyb-3	1
GO:0060378	regulation of brood size	1/379	20/9582	0.554231	1	0.899143	lin-41	1
GO:1902742	apoptotic process involved in development	1/379	20/9582	0.554231	1	0.899143	ced-3	1
GO:0044093	positive regulation of molecular function	7/379	177/9582	0.554809	1	0.899143	ced-3/fbl-1/fem-3/kin-15/kin-16/oma-2/dct-1	7
GO:0055067	monovalent inorganic cation homeostasis	2/379	47/9582	0.560108	1	0.899143	cln-3.3/nhx-1	2
GO:0048598	embryonic morphogenesis	7/379	178/9582	0.560843	1	0.899143	inx-3/mes-1/mex-1/pal-1/pie-1/tbx-9/cyp-31A2	7
GO:0046034	ATP metabolic process	4/379	100/9582	0.562538	1	0.899143	gpd-1/gpd-2/gpd-4/aldo-1	4
GO:0007188	adenylate cyclase-modulating G protein-coupled receptor signaling pathway	2/379	48/9582	0.571626	1	0.899143	mgl-2/dop-4	2
GO:0030322	stabilization of membrane potential	2/379	48/9582	0.571626	1	0.899143	twk-1/twk-33	2
GO:0060070	canonical Wnt signaling pathway	2/379	48/9582	0.571626	1	0.899143	E02H4.6/K04C1.5	2
GO:0009070	serine family amino acid biosynthetic process	1/379	21/9582	0.571899	1	0.899143	cth-1	1
GO:0040021	hermaphrodite germ-line sex determination	1/379	21/9582	0.571899	1	0.899143	fem-3	1
GO:0046173	polyol biosynthetic process	1/379	21/9582	0.571899	1	0.899143	pck-1	1
GO:0051298	centrosome duplication	1/379	21/9582	0.571899	1	0.899143	szy-4	1
GO:0060249	anatomical structure homeostasis	1/379	21/9582	0.571899	1	0.899143	ced-3	1
GO:0061983	meiosis II cell cycle process	1/379	21/9582	0.571899	1	0.899143	cyb-3	1
GO:0071025	RNA surveillance	1/379	21/9582	0.571899	1	0.899143	eol-1	1
GO:0030166	proteoglycan biosynthetic process	2/379	49/9582	0.582923	1	0.899143	F49D11.3/F49D11.6	2
GO:0007051	spindle organization	3/379	76/9582	0.583587	1	0.899143	klp-15/mei-2/rmd-1	3
GO:0035725	sodium ion transmembrane transport	3/379	76/9582	0.583587	1	0.899143	nhx-1/del-6/acd-2	3
GO:0006835	dicarboxylic acid transport	1/379	22/9582	0.588869	1	0.899143	nac-1	1
GO:0007091	metaphase/anaphase transition of mitotic cell cycle	1/379	22/9582	0.588869	1	0.899143	cyb-3	1
GO:0009072	aromatic amino acid family metabolic process	1/379	22/9582	0.588869	1	0.899143	C31H2.4	1
GO:0010721	negative regulation of cell development	1/379	22/9582	0.588869	1	0.899143	oma-2	1
GO:0015669	gas transport	1/379	22/9582	0.588869	1	0.899143	T19C4.5	1
GO:0015671	oxygen transport	1/379	22/9582	0.588869	1	0.899143	T19C4.5	1
GO:0016125	sterol metabolic process	1/379	22/9582	0.588869	1	0.899143	strm-1	1
GO:0046839	phospholipid dephosphorylation	1/379	22/9582	0.588869	1	0.899143	plpp-1.2	1
GO:1900180	regulation of protein localization to nucleus	1/379	22/9582	0.588869	1	0.899143	zmp-2	1
GO:1901214	regulation of neuron death	1/379	22/9582	0.588869	1	0.899143	ced-3	1
GO:0031401	positive regulation of protein modification process	3/379	77/9582	0.592523	1	0.899143	cyb-3/fem-3/oma-2	3
GO:0060284	regulation of cell development	3/379	77/9582	0.592523	1	0.899143	fem-3/lin-41/oma-2	3
GO:0060429	epithelium development	3/379	77/9582	0.592523	1	0.899143	lin-41/bus-1/let-4	3
GO:0042592	homeostatic process	9/379	236/9582	0.593039	1	0.899143	ced-3/cln-3.3/mgl-2/nhx-1/smf-3/F58G6.3/F58G6.7/fat-7/pck-1	9
GO:0006029	proteoglycan metabolic process	2/379	50/9582	0.594001	1	0.899143	F49D11.3/F49D11.6	2
GO:1901800	positive regulation of proteasomal protein catabolic process	2/379	50/9582	0.594001	1	0.899143	E02H4.6/K04C1.5	2
GO:0051603	proteolysis involved in cellular protein catabolic process	12/379	315/9582	0.595684	1	0.899143	skr-7/E02H4.6/K04C1.5/BE0003N10.3/C16C8.4/cpr-8/W07B8.4/spsb-2/C28G1.10/cpr-1/cpr-4/cpr-5	12
GO:0006486	protein glycosylation	5/379	131/9582	0.59614	1	0.899143	gfat-2/T07A5.1/C05C8.7/C27D9.1/bus-2	5
GO:0051640	organelle localization	9/379	237/9582	0.59816	1	0.899143	cyb-3/meg-3/mes-1/oma-2/rmd-1/kca-1/meg-4/F42G2.5/H04D03.6	9
GO:0008219	cell death	8/379	211/9582	0.599765	1	0.899143	ced-3/pal-1/skr-7/asp-17/BE0003N10.3/dct-1/uri-1/hrg-7	8
GO:0071824	protein-DNA complex subunit organization	3/379	78/9582	0.601334	1	0.899143	hil-1/taf-11.2/nasp-2	3
GO:0019395	fatty acid oxidation	2/379	51/9582	0.604857	1	0.899143	ech-6/pmp-5	2
GO:0034440	lipid oxidation	2/379	51/9582	0.604857	1	0.899143	ech-6/pmp-5	2
GO:1903052	positive regulation of proteolysis involved in cellular protein catabolic process	2/379	51/9582	0.604857	1	0.899143	E02H4.6/K04C1.5	2
GO:0007006	mitochondrial membrane organization	1/379	23/9582	0.605168	1	0.899143	dct-1	1
GO:0007088	regulation of mitotic nuclear division	1/379	23/9582	0.605168	1	0.899143	cyb-3	1
GO:0007210	serotonin receptor signaling pathway	1/379	23/9582	0.605168	1	0.899143	dop-4	1
GO:0008284	positive regulation of cell population proliferation	1/379	23/9582	0.605168	1	0.899143	uri-1	1
GO:0008355	olfactory learning	1/379	23/9582	0.605168	1	0.899143	eol-1	1
GO:0009112	nucleobase metabolic process	1/379	23/9582	0.605168	1	0.899143	C29F7.3	1
GO:0045167	asymmetric protein localization involved in cell fate determination	1/379	23/9582	0.605168	1	0.899143	mes-1	1
GO:0048521	negative regulation of behavior	1/379	23/9582	0.605168	1	0.899143	flp-20	1
GO:0051647	nucleus localization	1/379	23/9582	0.605168	1	0.899143	cyb-3	1
GO:0061912	selective autophagy	1/379	23/9582	0.605168	1	0.899143	sqst-2	1
GO:0097194	execution phase of apoptosis	1/379	23/9582	0.605168	1	0.899143	ced-3	1
GO:0033865	nucleoside bisphosphate metabolic process	2/379	52/9582	0.615492	1	0.899143	mce-1/F25E2.3	2
GO:0033875	ribonucleoside bisphosphate metabolic process	2/379	52/9582	0.615492	1	0.899143	mce-1/F25E2.3	2
GO:0034032	purine nucleoside bisphosphate metabolic process	2/379	52/9582	0.615492	1	0.899143	mce-1/F25E2.3	2
GO:1901990	regulation of mitotic cell cycle phase transition	2/379	52/9582	0.615492	1	0.899143	cdc-25.3/cyb-3	2
GO:0035335	peptidyl-tyrosine dephosphorylation	4/379	107/9582	0.616354	1	0.899143	cdc-25.3/egg-3/egg-5/egg-4	4
GO:0009150	purine ribonucleotide metabolic process	6/379	161/9582	0.617357	1	0.899143	gpd-1/gpd-2/gpd-4/mce-1/aldo-1/F25E2.3	6
GO:0007031	peroxisome organization	1/379	24/9582	0.620823	1	0.899143	pmp-5	1
GO:0009411	response to UV	1/379	24/9582	0.620823	1	0.899143	cpr-4	1
GO:0030042	actin filament depolymerization	1/379	24/9582	0.620823	1	0.899143	ced-3	1
GO:0098656	anion transmembrane transport	5/379	135/9582	0.622895	1	0.899143	nac-1/nhx-1/R07E3.4/nstp-8/lgc-54	5
GO:0006323	DNA packaging	2/379	53/9582	0.625907	1	0.899143	hil-1/nasp-2	2
GO:0007052	mitotic spindle organization	2/379	53/9582	0.625907	1	0.899143	klp-15/rmd-1	2
GO:0043624	cellular protein complex disassembly	2/379	53/9582	0.625907	1	0.899143	ced-3/mei-2	2
GO:0009117	nucleotide metabolic process	8/379	216/9582	0.626272	1	0.899143	gpd-1/gpd-2/gpd-4/C29F7.3/mce-1/F17C8.9/aldo-1/F25E2.3	8
GO:0000165	MAPK cascade	3/379	82/9582	0.63531	1	0.899143	fem-3/oma-2/Y105C5A.24	3
GO:0010038	response to metal ion	3/379	82/9582	0.63531	1	0.899143	ced-3/smf-3/pgp-1	3
GO:0046942	carboxylic acid transport	3/379	82/9582	0.63531	1	0.899143	cln-3.3/nac-1/Y52B11A.8	3
GO:0010965	regulation of mitotic sister chromatid separation	1/379	25/9582	0.635858	1	0.899143	cyb-3	1
GO:0043171	peptide catabolic process	1/379	25/9582	0.635858	1	0.899143	R03G8.6	1
GO:0070997	neuron death	1/379	25/9582	0.635858	1	0.899143	ced-3	1
GO:1902099	regulation of metaphase/anaphase transition of cell cycle	1/379	25/9582	0.635858	1	0.899143	cyb-3	1
GO:0023056	positive regulation of signaling	5/379	137/9582	0.63587	1	0.899143	fem-3/oma-2/E02H4.6/K04C1.5/dos-1	5
GO:0061136	regulation of proteasomal protein catabolic process	2/379	54/9582	0.636102	1	0.899143	E02H4.6/K04C1.5	2
GO:0044257	cellular protein catabolic process	12/379	325/9582	0.639154	1	0.899143	skr-7/E02H4.6/K04C1.5/BE0003N10.3/C16C8.4/cpr-8/W07B8.4/spsb-2/C28G1.10/cpr-1/cpr-4/cpr-5	12
GO:0019637	organophosphate metabolic process	16/379	431/9582	0.640836	1	0.899143	gpd-1/gpd-2/gpd-4/C29F7.3/mce-1/gfat-2/Y52B11A.8/rpia-1/T23B12.5/F17C8.9/cept-1/argk-1/aldo-1/acl-12/F25E2.3/plpp-1.2	16
GO:0006163	purine nucleotide metabolic process	6/379	165/9582	0.641132	1	0.899143	gpd-1/gpd-2/gpd-4/mce-1/aldo-1/F25E2.3	6
GO:0050795	regulation of behavior	6/379	165/9582	0.641132	1	0.899143	ced-3/cln-3.3/flp-20/inx-3/zmp-2/eol-1	6
GO:0006753	nucleoside phosphate metabolic process	8/379	219/9582	0.641714	1	0.899143	gpd-1/gpd-2/gpd-4/C29F7.3/mce-1/F17C8.9/aldo-1/F25E2.3	8
GO:0010647	positive regulation of cell communication	5/379	138/9582	0.642255	1	0.899143	fem-3/oma-2/E02H4.6/K04C1.5/dos-1	5
GO:1903047	mitotic cell cycle process	10/379	273/9582	0.644185	1	0.899143	cdc-25.3/cpg-1/cyb-2.1/cyb-2.2/cyb-3/klp-15/mes-1/cpar-1/rmd-1/cpg-2	10
GO:0055065	metal ion homeostasis	4/379	111/9582	0.645192	1	0.899143	mgl-2/smf-3/F58G6.3/F58G6.7	4
GO:1902533	positive regulation of intracellular signal transduction	2/379	55/9582	0.646078	1	0.899143	fem-3/oma-2	2
GO:1903050	regulation of proteolysis involved in cellular protein catabolic process	2/379	55/9582	0.646078	1	0.899143	E02H4.6/K04C1.5	2
GO:0007218	neuropeptide signaling pathway	5/379	139/9582	0.648569	1	0.899143	nlp-12/nlp-17/nlp-20/nlp-26/nlp-27	5
GO:0062012	regulation of small molecule metabolic process	1/379	26/9582	0.650299	1	0.899143	mxl-3	1
GO:1903364	positive regulation of cellular protein catabolic process	2/379	56/9582	0.655837	1	0.899143	E02H4.6/K04C1.5	2
GO:1903998	regulation of eating behavior	2/379	56/9582	0.655837	1	0.899143	inx-3/zmp-2	2
GO:0000723	telomere maintenance	1/379	27/9582	0.664168	1	0.899143	trt-1	1
GO:0032200	telomere organization	1/379	27/9582	0.664168	1	0.899143	trt-1	1
GO:0044706	multi-multicellular organism process	1/379	27/9582	0.664168	1	0.899143	lin-41	1
GO:0051480	regulation of cytosolic calcium ion concentration	1/379	27/9582	0.664168	1	0.899143	mgl-2	1
GO:0000226	microtubule cytoskeleton organization	8/379	224/9582	0.666636	1	0.899143	cyb-3/klp-15/mei-2/mes-1/tbb-6/rmd-1/kca-1/szy-4	8
GO:0000278	mitotic cell cycle	12/379	332/9582	0.668092	1	0.899143	cdc-25.3/cpg-1/cyb-2.1/cyb-2.2/cyb-3/klp-15/mes-1/tbb-6/cpar-1/rmd-1/cpg-2/uri-1	12
GO:0010033	response to organic substance	15/379	412/9582	0.668164	1	0.899143	abu-9/bca-1/hsp-16.11/hsp-16.49/nhr-3/tbb-6/F11F1.1/dop-4/abu-6/abu-7/hsp-16.41/hsp-70/abu-15/acl-12/pck-1	15
GO:0006401	RNA catabolic process	4/379	115/9582	0.67257	1	0.899143	lin-41/puf-6/eol-1/ZK1127.13	4
GO:0009410	response to xenobiotic stimulus	2/379	58/9582	0.67471	1	0.899143	cyp-34A2/cyp-33C3	2
GO:0030258	lipid modification	3/379	87/9582	0.674874	1	0.899143	ech-6/pmp-5/plpp-1.2	3
GO:0012501	programmed cell death	6/379	171/9582	0.675098	1	0.899143	ced-3/pal-1/skr-7/BE0003N10.3/dct-1/uri-1	6
GO:0000381	regulation of alternative mRNA splicing, via spliceosome	1/379	28/9582	0.677489	1	0.899143	spn-4	1
GO:0008544	epidermis development	1/379	28/9582	0.677489	1	0.899143	lin-41	1
GO:0008593	regulation of Notch signaling pathway	1/379	28/9582	0.677489	1	0.899143	dos-1	1
GO:0018992	germ-line sex determination	1/379	28/9582	0.677489	1	0.899143	fem-3	1
GO:0044784	metaphase/anaphase transition of cell cycle	1/379	28/9582	0.677489	1	0.899143	cyb-3	1
GO:0048557	embryonic digestive tract morphogenesis	1/379	28/9582	0.677489	1	0.899143	mes-1	1
GO:0071897	DNA biosynthetic process	1/379	28/9582	0.677489	1	0.899143	trt-1	1
GO:0090307	mitotic spindle assembly	1/379	28/9582	0.677489	1	0.899143	klp-15	1
GO:0080135	regulation of cellular response to stress	3/379	88/9582	0.682397	1	0.899143	skr-7/zmp-2/rhy-1	3
GO:0009100	glycoprotein metabolic process	7/379	200/9582	0.682921	1	0.899143	gfat-2/T07A5.1/C05C8.7/C27D9.1/F49D11.3/F49D11.6/bus-2	7
GO:0006338	chromatin remodeling	2/379	59/9582	0.683827	1	0.899143	hil-1/nasp-2	2
GO:0051302	regulation of cell division	2/379	59/9582	0.683827	1	0.899143	cpg-1/cpg-2	2
GO:0030163	protein catabolic process	13/379	363/9582	0.684528	1	0.899143	ced-3/skr-7/E02H4.6/K04C1.5/BE0003N10.3/C16C8.4/cpr-8/W07B8.4/spsb-2/C28G1.10/cpr-1/cpr-4/cpr-5	13
GO:0045892	negative regulation of transcription, DNA-templated	5/379	145/9582	0.68496	1	0.899143	ceh-39/pie-1/pos-1/flh-3/uri-1	5
GO:0080134	regulation of response to stress	5/379	145/9582	0.68496	1	0.899143	skr-7/F49D11.3/F49D11.6/zmp-2/rhy-1	5
GO:1902679	negative regulation of RNA biosynthetic process	5/379	145/9582	0.68496	1	0.899143	ceh-39/pie-1/pos-1/flh-3/uri-1	5
GO:1903507	negative regulation of nucleic acid-templated transcription	5/379	145/9582	0.68496	1	0.899143	ceh-39/pie-1/pos-1/flh-3/uri-1	5
GO:0010628	positive regulation of gene expression	4/379	117/9582	0.685702	1	0.899143	ced-3/fem-3/mex-3/zmp-2	4
GO:0019439	aromatic compound catabolic process	6/379	173/9582	0.685952	1	0.899143	lin-41/puf-6/tbh-1/C31H2.4/eol-1/ZK1127.13	6
GO:0007029	endoplasmic reticulum organization	1/379	29/9582	0.690283	1	0.899143	F42G2.5	1
GO:2001020	regulation of response to DNA damage stimulus	1/379	29/9582	0.690283	1	0.899143	skr-7	1
GO:0140014	mitotic nuclear division	4/379	118/9582	0.692128	1	0.899143	cyb-3/klp-15/cpar-1/rmd-1	4
GO:0045934	negative regulation of nucleobase-containing compound metabolic process	6/379	175/9582	0.696567	1	0.899143	ceh-39/hil-1/pie-1/pos-1/flh-3/uri-1	6
GO:0006402	mRNA catabolic process	3/379	90/9582	0.697052	1	0.899143	lin-41/puf-6/eol-1	3
GO:0007369	gastrulation	3/379	90/9582	0.697052	1	0.899143	mex-1/pal-1/pie-1	3
GO:0060259	regulation of feeding behavior	2/379	61/9582	0.701434	1	0.899143	inx-3/zmp-2	2
GO:0072521	purine-containing compound metabolic process	6/379	176/9582	0.701784	1	0.899143	gpd-1/gpd-2/gpd-4/mce-1/aldo-1/F25E2.3	6
GO:0000413	protein peptidyl-prolyl isomerization	1/379	30/9582	0.702571	1	0.899143	fkb-7	1
GO:0010921	regulation of phosphatase activity	1/379	30/9582	0.702571	1	0.899143	uri-1	1
GO:0043648	dicarboxylic acid metabolic process	1/379	30/9582	0.702571	1	0.899143	hphd-1	1
GO:0072527	pyrimidine-containing compound metabolic process	1/379	30/9582	0.702571	1	0.899143	C29F7.3	1
GO:1901046	positive regulation of oviposition	1/379	30/9582	0.702571	1	0.899143	ced-3	1
GO:1905818	regulation of chromosome separation	1/379	30/9582	0.702571	1	0.899143	cyb-3	1
GO:0015698	inorganic anion transport	4/379	120/9582	0.704699	1	0.899143	lgc-54/best-17/best-20/best-24	4
GO:0006897	endocytosis	6/379	177/9582	0.706941	1	0.899143	ptr-8/ptr-13/rme-2/E02H4.6/K04C1.5/scav-2	6
GO:1901361	organic cyclic compound catabolic process	6/379	177/9582	0.706941	1	0.899143	lin-41/puf-6/tbh-1/C31H2.4/eol-1/ZK1127.13	6
GO:1903362	regulation of cellular protein catabolic process	2/379	62/9582	0.709928	1	0.899143	E02H4.6/K04C1.5	2
GO:0006367	transcription initiation from RNA polymerase II promoter	1/379	31/9582	0.714372	1	0.899143	taf-11.2	1
GO:0006506	GPI anchor biosynthetic process	1/379	31/9582	0.714372	1	0.899143	T23B12.5	1
GO:0030261	chromosome condensation	1/379	31/9582	0.714372	1	0.899143	hil-1	1
GO:0050832	defense response to fungus	1/379	31/9582	0.714372	1	0.899143	cnc-2	1
GO:0051223	regulation of protein transport	1/379	31/9582	0.714372	1	0.899143	zmp-2	1
GO:0140056	organelle localization by membrane tethering	1/379	31/9582	0.714372	1	0.899143	F42G2.5	1
GO:0010035	response to inorganic substance	4/379	122/9582	0.716895	1	0.899143	ced-3/smf-3/gsto-1/pgp-1	4
GO:0006875	cellular metal ion homeostasis	3/379	93/9582	0.718068	1	0.899143	mgl-2/F58G6.3/F58G6.7	3
GO:1901987	regulation of cell cycle phase transition	3/379	93/9582	0.718068	1	0.899143	cdc-25.3/cyb-3/uri-1	3
GO:0007283	spermatogenesis	2/379	63/9582	0.71822	1	0.899143	fem-3/swm-1	2
GO:0000070	mitotic sister chromatid segregation	3/379	94/9582	0.724818	1	0.899143	cyb-3/cpar-1/rmd-1	3
GO:0006487	protein N-linked glycosylation	1/379	32/9582	0.725706	1	0.899143	gfat-2	1
GO:0006505	GPI anchor metabolic process	1/379	32/9582	0.725706	1	0.899143	T23B12.5	1
GO:0009620	response to fungus	1/379	32/9582	0.725706	1	0.899143	cnc-2	1
GO:0022406	membrane docking	1/379	32/9582	0.725706	1	0.899143	F42G2.5	1
GO:0035303	regulation of dephosphorylation	1/379	32/9582	0.725706	1	0.899143	uri-1	1
GO:0048562	embryonic organ morphogenesis	1/379	32/9582	0.725706	1	0.899143	mes-1	1
GO:0042692	muscle cell differentiation	2/379	64/9582	0.726311	1	0.899143	mex-3/pal-1	2
GO:0032984	protein-containing complex disassembly	2/379	65/9582	0.734206	1	0.899143	ced-3/mei-2	2
GO:0045732	positive regulation of protein catabolic process	2/379	65/9582	0.734206	1	0.899143	E02H4.6/K04C1.5	2
GO:0000380	alternative mRNA splicing, via spliceosome	1/379	33/9582	0.736592	1	0.899143	spn-4	1
GO:0008306	associative learning	1/379	33/9582	0.736592	1	0.899143	eol-1	1
GO:0019216	regulation of lipid metabolic process	1/379	33/9582	0.736592	1	0.899143	mxl-3	1
GO:0048566	embryonic digestive tract development	1/379	33/9582	0.736592	1	0.899143	mes-1	1
GO:0051306	mitotic sister chromatid separation	1/379	33/9582	0.736592	1	0.899143	cyb-3	1
GO:1903350	response to dopamine	1/379	33/9582	0.736592	1	0.899143	dop-4	1
GO:1903351	cellular response to dopamine	1/379	33/9582	0.736592	1	0.899143	dop-4	1
GO:0046474	glycerophospholipid biosynthetic process	3/379	96/9582	0.737939	1	0.899143	T23B12.5/cept-1/acl-12	3
GO:0007346	regulation of mitotic cell cycle	3/379	97/9582	0.744311	1	0.899143	cdc-25.3/cyb-3/uri-1	3
GO:0051253	negative regulation of RNA metabolic process	5/379	156/9582	0.744853	1	0.899143	ceh-39/pie-1/pos-1/flh-3/uri-1	5
GO:0031146	SCF-dependent proteasomal ubiquitin-dependent protein catabolic process	1/379	34/9582	0.747046	1	0.899143	skr-7	1
GO:0031647	regulation of protein stability	1/379	34/9582	0.747046	1	0.899143	ced-3	1
GO:0060179	male mating behavior	1/379	34/9582	0.747046	1	0.899143	flp-20	1
GO:0071868	cellular response to monoamine stimulus	1/379	34/9582	0.747046	1	0.899143	dop-4	1
GO:0071869	response to catecholamine	1/379	34/9582	0.747046	1	0.899143	dop-4	1
GO:0071870	cellular response to catecholamine stimulus	1/379	34/9582	0.747046	1	0.899143	dop-4	1
GO:0048232	male gamete generation	2/379	68/9582	0.756736	1	0.899143	fem-3/swm-1	2
GO:0031668	cellular response to extracellular stimulus	1/379	35/9582	0.757087	1	0.899143	gsto-1	1
GO:0033045	regulation of sister chromatid segregation	1/379	35/9582	0.757087	1	0.899143	cyb-3	1
GO:0051052	regulation of DNA metabolic process	1/379	35/9582	0.757087	1	0.899143	hil-1	1
GO:0060078	regulation of postsynaptic membrane potential	1/379	35/9582	0.757087	1	0.899143	mgl-2	1
GO:0070201	regulation of establishment of protein localization	1/379	35/9582	0.757087	1	0.899143	zmp-2	1
GO:0071248	cellular response to metal ion	1/379	35/9582	0.757087	1	0.899143	ced-3	1
GO:0071867	response to monoamine	1/379	35/9582	0.757087	1	0.899143	dop-4	1
GO:0018108	peptidyl-tyrosine phosphorylation	3/379	100/9582	0.762691	1	0.899143	kin-15/kin-16/mes-1	3
GO:0071496	cellular response to external stimulus	1/379	36/9582	0.76673	1	0.899143	gsto-1	1
GO:0018212	peptidyl-tyrosine modification	3/379	102/9582	0.77434	1	0.899143	kin-15/kin-16/mes-1	3
GO:0000077	DNA damage checkpoint signaling	1/379	37/9582	0.775992	1	0.899143	uri-1	1
GO:0007612	learning	1/379	37/9582	0.775992	1	0.899143	eol-1	1
GO:0009123	nucleoside monophosphate metabolic process	1/379	37/9582	0.775992	1	0.899143	C29F7.3	1
GO:0009416	response to light stimulus	1/379	37/9582	0.775992	1	0.899143	cpr-4	1
GO:0000209	protein polyubiquitination	2/379	71/9582	0.7776	1	0.899143	marc-3/C28G1.10	2
GO:0016055	Wnt signaling pathway	2/379	71/9582	0.7776	1	0.899143	E02H4.6/K04C1.5	2
GO:0042755	eating behavior	2/379	71/9582	0.7776	1	0.899143	inx-3/zmp-2	2
GO:0001505	regulation of neurotransmitter levels	2/379	72/9582	0.784199	1	0.899143	tbh-1/tdc-1	2
GO:0007033	vacuole organization	2/379	72/9582	0.784199	1	0.899143	cln-3.3/mrp-4	2
GO:0051293	establishment of spindle localization	2/379	72/9582	0.784199	1	0.899143	mes-1/kca-1	2
GO:0198738	cell-cell signaling by wnt	2/379	72/9582	0.784199	1	0.899143	E02H4.6/K04C1.5	2
GO:0010172	embryonic body morphogenesis	1/379	38/9582	0.784886	1	0.899143	tbx-9	1
GO:0040029	regulation of gene expression, epigenetic	1/379	38/9582	0.784886	1	0.899143	sea-1	1
GO:0048546	digestive tract morphogenesis	1/379	38/9582	0.784886	1	0.899143	mes-1	1
GO:0051051	negative regulation of transport	1/379	38/9582	0.784886	1	0.899143	zmp-2	1
GO:0000302	response to reactive oxygen species	1/379	39/9582	0.793429	1	0.899143	gsto-1	1
GO:0009247	glycolipid biosynthetic process	1/379	39/9582	0.793429	1	0.899143	T23B12.5	1
GO:0019751	polyol metabolic process	1/379	39/9582	0.793429	1	0.899143	pck-1	1
[truncated: 301 more rows]
