# Supplementary material for: A novel N6-Deoxyadenine methyltransferase METL-9 modulates C. elegans immunity via dichotomous mechanisms
Source: Cell Res. 2023 Jun 5;33(8):628–39. doi: 10.1038/s41422-023-00826-y (PMC10397248; doi:10.1038/s41422-023-00826-y)
Supplement: Supplementary file 9 — Supplementary information, Table S3 [file 41422_2023_826_MOESM9_ESM.xlsx]

## Sheet: Fig5 1397 PA14 enriched sites
Supplementary information Table S3. Enriched 6mA sites in WT animals after pathogen infection, related to Fig. 5.
Chromosome	Position	Strand	WT-OP50-1	WT-OP50-2	WT-PA14-1	WT-PA14-2	KO-OP50-1	KO-OP50-2	KO-PA14-1	KO-PA14-2
chrIII	11784939	-	0.0666667	0	0.166667	0.375	0.0909091	0	0.142857	0
chrIII	11903710	-	0	0.037037	0.666667	0.2	0	0	NA	0
chrIII	11909353	-	0.0526316	0	0.333333	0.285714	0.030303	0.047619	0	NA
chrIII	12188483	-	0	0.0588235	0.428571	0.333333	0	0	0.142857	0.2
chrIII	12283392	-	0	0.04	0.6	0.25	0.0952381	0	0	0.4
chrIII	1330435	-	0	0.047619	0.428571	NA	0.133333	0	0.142857	NA
chrIII	13343501	-	0.1	0	0.0909091	0.571429	0.0434783	0	NA	0
chrIII	13469520	-	0.0526316	0	0.333333	NA	0.0357143	0.111111	0	0
chrIII	18542	-	0.0384615	0	0.571429	0.0666667	0.0333333	0	0	0.222222
chrIII	2633218	-	0.0526316	0	0.5	0.111111	0	0.0434783	0.125	0
chrIII	2913020	-	0.125	0	0.714286	0.111111	0	0.0833333	NA	NA
chrIII	4010038	-	0	0.0333333	0.307692	0.0833333	0.0833333	0	0	0.0909091
chrIII	4221143	-	0	0.0526316	0.25	0.333333	0.0434783	0	0	NA
chrIII	4237839	-	0	0.0416667	0.375	0.333333	0.0294118	0	0	0
chrIII	449956	-	0	0.0434783	0.285714	0.428571	0.125	0.285714	NA	NA
chrIII	4567764	-	0.0625	0	0.1875	0.181818	0.15625	0	0	0
chrIII	509955	-	0.05	0	0.153846	0.272727	0	0.0333333	0.0588235	0
chrIII	589339	-	0	0.0555556	NA	NA	0	0	NA	NA
chrIII	5959967	-	0.0625	0	0.166667	0.166667	0	0.15	0.222222	0.2
chrIII	6733473	-	0	0.0357143	0.0833333	0.5	0	0.0285714	0.181818	0
chrIII	7183505	-	0.0588235	0	0.166667	0.333333	0	0	NA	0
chrIII	7285666	-	0.05	0	0.555556	0.3	0	0.0769231	0.166667	0.2
chrIII	7606754	-	0.0434783	0	0.0625	0.4	0	0	0.0666667	0
chrIII	8343957	-	0.0204082	0	0.125	0.0714286	0.016129	0.0298507	0.03125	0
chrIII	8710744	-	0.037037	0	0	0.625	0	0.05	0	0
chrIII	8792922	-	0.0434783	0	0.125	0.230769	0.0322581	0	0	0.1
chrIII	9282113	-	0.047619	0	0.285714	0.375	0	0	0	0
chrIII	9291893	-	0.04	0	0.25	0.222222	0	0.0909091	0	0
chrIII	941145	-	0	0.0333333	0.230769	0.181818	0.0285714	0.0454545	0	0.2
chrIII	952538	-	0	0.047619	0.266667	0.0833333	0	0	0.125	0
chrIII	9625779	-	0.037037	0	0.153846	0.176471	0	0.153846	0	0
chrIII	11089422	+	0.05	0	0.25	0.25	0.0434783	0.04	0	0.166667
chrIII	11262555	+	0.0434783	0	0.4	0.428571	0	0.157895	NA	NA
chrIII	12164772	+	0	0.0588235	NA	0.6	0	0	NA	NA
chrIII	12334482	+	0.0769231	0	0.666667	NA	0.0588235	0	NA	0.111111
chrIII	1292015	+	0	0.0454545	NA	0.214286	0.0952381	0.111111	0.142857	0.666667
chrIII	13761548	+	0.0714286	0	0	0.357143	0.0416667	0.0606061	0.2	NA
chrIII	13781270	+	0.00729927	0	0.0714286	0	0.00568182	0	0	0
chrIII	2871192	+	0	0.0322581	0.307692	0.0555556	0.0416667	0	0.142857	0
chrIII	3878912	+	0.166667	0	0.222222	0.666667	0.0416667	0.0416667	NA	0.2
chrIII	4066097	+	0.0555556	0	0.363636	0.125	0	0	NA	0
chrIII	4924504	+	0	0.0526316	0.214286	0.222222	0.0454545	0	0	0
chrIII	5061728	+	0	0.047619	0.272727	0.1875	0	0	0	0
chrIII	5447164	+	0.0454545	0	0.272727	0.2	0	0	0	0
chrIII	5733420	+	0.047619	0	0.166667	0.230769	0	0.0833333	0	0
chrIII	6023953	+	0	0.0588235	0.428571	0.285714	0	0.0434783	NA	NA
chrIII	7240044	+	0	0.0333333	0.153846	0.176471	0	0	0	0
chrIII	8061231	+	0.0625	0	0.285714	0.428571	0.0909091	0.0384615	NA	0
chrIII	8392804	+	0	0.047619	0.333333	0.285714	0	0	0.333333	0
chrIII	8586835	+	0	0.0344828	0.4	0.181818	0	0.0909091	0	0
chrIII	8831085	+	0	0.0357143	0.3	0.25	0.047619	0	0	NA
chrIII	8833558	+	0.047619	0	0.333333	0.25	0	0	NA	0
chrIII	9368126	+	0.0555556	0	0.181818	0.25	0	0	0	NA
chrIII	9683695	+	0	0.025641	0.142857	0.714286	0	0.142857	0.2	0.125
chrIII	9877165	+	0	0.0454545	0.166667	0.454545	0.0555556	0.214286	NA	0.0833333
chrII	10130769	-	0	0.0555556	0.333333	0.2	0.0434783	0	0	0
chrII	10939964	-	0.0454545	0	0.238095	0.0666667	0.0697674	0.0666667	0	0.0625
chrII	11518554	-	0	0.0322581	0.25	0.3	0.0833333	0	0	0.0909091
chrII	11902333	-	0.0666667	0	NA	0.222222	0	0	0	0.1
chrII	12899293	-	0	0.047619	0.25	0.222222	0.0909091	0.0833333	0.111111	0.111111
chrII	13766441	-	0	0.0588235	0.125	0.307692	0	0.285714	0.111111	0
chrII	13937891	-	0.0625	0	0.230769	0.166667	0	0	0.1	0.222222
chrII	1407992	-	0	0.047619	NA	NA	0	0	NA	0
chrII	1538357	-	0.0526316	0	0.266667	0.2	0.25	0.05	0.25	0.0769231
chrII	1618177	-	0	0.037037	0.3	0.285714	0.1	0.0666667	NA	NA
chrII	2213883	-	0	0.0416667	0.555556	0.428571	0.142857	0.0909091	0	0.666667
chrII	2375654	-	0.0588235	0	0.2	0.181818	0	0.0645161	0.1	0.222222
chrII	2592472	-	0.0833333	0	0.166667	0.222222	0	0.0666667	0	0
chrII	2747243	-	0.0909091	0	0.4	0.2	0	0.0833333	NA	0
chrII	3019126	-	0.0454545	0	0.25	0.25	0	0	NA	0
chrII	42736	-	0.0555556	0	0.222222	0.333333	0	0	0	0
chrII	5566189	-	0	0.047619	0.6	0.285714	0.0416667	0.0454545	0.1	0.2
chrII	6135655	-	0	0.037037	0.125	0.4	0.0952381	0	0.166667	0
chrII	6148265	-	0.0588235	0	0.3	0.166667	0	0	0	0.125
chrII	7586459	-	0.047619	0	0.285714	0.428571	0	0.0666667	0	0
chrII	7718751	-	0	0.0263158	0.222222	0.333333	0	0	0	NA
chrII	8079348	-	0	0.0333333	0.222222	0.230769	0.0384615	0	0	NA
chrII	8209645	-	0	0.0454545	0.428571	0.4	0.0416667	0	0	0
chrII	8605821	-	0	0.04	0.333333	0.285714	0	0.0384615	0	0.166667
chrII	10325952	+	0	0.037037	0.5	0.363636	0.0416667	0	0	0
chrII	10717340	+	0	0.0454545	0.428571	0.166667	0.0769231	0	0.142857	0.0833333
chrII	12931302	+	0.047619	0	0.444444	0.0833333	0.0526316	0.04	0	0.0909091
chrII	13027695	+	0	0.03125	0.428571	0.181818	0	0	0.142857	0
chrII	13827738	+	0	0.0555556	0.3	0.181818	0.0434783	0.166667	0.0666667	0.333333
chrII	13995059	+	0.0666667	0	0.181818	0.375	0.05	0.047619	0	0.285714
chrII	14625112	+	0	0.04	0.285714	0.428571	0.0588235	0.117647	0.333333	0.111111
chrII	2092326	+	0.0714286	0	0.272727	0.176471	0.0526316	0	0.222222	0.142857
chrII	2302503	+	0.0434783	0	0.3	0.285714	0.0322581	0.0434783	0	0.2
chrII	3211638	+	0.0384615	0	0.222222	0.214286	0	0	NA	NA
chrII	3578960	+	0	0.0434783	0.384615	0	0.047619	0	0.0714286	0
chrII	4741736	+	0	0.047619	0.272727	0.2	0	0.0540541	0.0833333	NA
chrII	5003807	+	NA	0	0.4	0.272727	0	0	0	0
chrII	5339129	+	0.0555556	0	0.166667	0.444444	0.1	0.0454545	NA	0.1
chrII	5376640	+	0	0.04	0.428571	0.25	0.0263158	0	NA	0.166667
chrII	5564725	+	0	0.047619	0.5	0.125	0	0.0454545	0.125	0
chrII	6412288	+	0	0.030303	0.5	0.0909091	0.0277778	0.153846	0	0
chrII	7208258	+	0.047619	0	0.111111	0.333333	0.12	0.047619	NA	NA
chrII	7589243	+	0.05	0	0.6	0.153846	0.0384615	0.105263	0.333333	0.0714286
chrII	7613646	+	0	0.0285714	0.1	0.307692	0	0	0.111111	0
chrII	7662238	+	0.0333333	0	0.4	0.166667	0.0333333	0.115385	0.111111	0
chrII	7859127	+	0.111111	0	0.363636	0.0666667	0.0357143	0.0625	0	0
chrII	7904675	+	0	0.0434783	0.428571	0.375	0.0384615	0.136364	0	0
chrII	8140453	+	0	0.037037	0.222222	0.15	0.148148	0	0	0
chrII	866882	+	0.0555556	0	0.111111	0.333333	0.1	0.136364	0	0
chrII	8943558	+	0.0384615	0	0.272727	0.4	0.030303	0	NA	0.111111
chrII	9724225	+	0	0.0454545	0.2	0.375	0.0526316	0	0	0.142857
chrII	9758725	+	0.0454545	0	0.25	0.333333	0.0434783	0.0833333	0	0.181818
chrII	9893149	+	0.1	0	0.176471	0.375	0.0645161	0.0740741	NA	0.2
chrI	10182214	-	0	0.0454545	0.25	0.2	0.0810811	0.0263158	0	0.0769231
chrI	10375927	-	0.0555556	0	0.166667	0.285714	0	0.0416667	0.375	0.142857
chrI	11266902	-	0	0.0434783	0.5	0.142857	0.0434783	0	0.2	0
chrI	12338414	-	0.037037	0	0.0909091	0.285714	0	0.037037	0	0
chrI	13228842	-	0.0454545	0	0.333333	0.285714	0	0.181818	NA	0
chrI	14859929	-	0	0.0588235	0.0625	0.333333	0	0	0	0.0909091
chrI	14870259	-	0.0833333	0	0.4	0.25	0.0416667	0	0.166667	0
chrI	3589160	-	0.0769231	0	NA	0.375	0	0	NA	NA
chrI	3703810	-	0	0.0322581	NA	NA	0	0.0322581	NA	0.125
chrI	3711110	-	0.0909091	0	0.222222	0.375	0	0.0526316	NA	0
chrI	3751827	-	0.0588235	0	0.142857	0.1875	0	0.0666667	0.5	0.111111
chrI	4003331	-	0.0714286	0	0.333333	0.0909091	0.030303	0.0588235	0.111111	0
chrI	4237689	-	0	0.0333333	NA	0.4	0	0.0416667	NA	NA
chrI	4559006	-	0	0.0344828	0.4	0.3	0	0	0	0
chrI	520337	-	0	0.0285714	0.6	0.2	0.05	0.04	NA	0.166667
chrI	5799789	-	0.0416667	0	0.272727	0.272727	0.12	0.1	NA	0.111111
chrI	5959525	-	0.0588235	0	0.2	0.375	0.129032	0.037037	0	0.166667
chrI	6072757	-	0.047619	0	0.375	0.2	0.027027	0.0625	0	0.166667
chrI	6615860	-	0	0.0357143	0.25	0.0769231	0.0869565	0.15	0	0
chrI	6939459	-	0.0357143	0	0.25	0.272727	0.0384615	0.0357143	0.1	0
chrI	707159	-	0.0625	0	0.333333	0.25	0.0666667	0	NA	NA
chrI	7722521	-	0	0.037037	0.307692	0.125	0.105263	0	0	0.125
chrI	7737641	-	0	0.04	0.25	NA	0.03125	0.05	NA	NA
chrI	8352348	-	0	0.04	0.375	0.166667	0	0	NA	0
chrI	8653808	-	0	0.0384615	0.125	0.5	0.2	0.12	NA	0
chrI	9198399	-	0	0.03125	0.222222	0.272727	0	0	0	0
chrI	9548525	-	0.0588235	0	0.3	0.142857	0	0	0.111111	0
chrI	10054050	+	0	0.0526316	0.285714	0.272727	0.09375	0.05	NA	0.285714
chrI	10773645	+	0.0769231	0	0.666667	0.285714	0	0.0454545	NA	NA
chrI	11258197	+	0.0666667	0	0.285714	0.5	0	0	0	NA
chrI	12183338	+	0	0.125	0.4	NA	0	0	NA	NA
chrI	12768090	+	0	0.0714286	0.3	0.222222	0.12	0.0769231	NA	NA
chrI	12843712	+	0	0.0344828	NA	0.2	0.125	0.129032	0	0
chrI	2404268	+	0	0.0909091	0.6	NA	0	NA	NA	NA
chrI	2567610	+	0.0833333	0	0.375	0.133333	0	0.142857	0.5	0.125
chrI	3395692	+	0.111111	0	0.0909091	0.166667	0.130435	0.047619	0	0
chrI	4037847	+	0.0526316	0	0.333333	0.166667	0.0606061	0	0.25	0
chrI	4297599	+	0	0.025	0.25	0.375	0	0	0.111111	0.285714
chrI	4393432	+	0	0.0384615	0.166667	0.176471	0.0555556	0.0714286	0.166667	0.0769231
chrI	562250	+	0.05	0	0.416667	0.0769231	0.047619	0.0526316	0.111111	0.0833333
chrI	6105200	+	0.037037	0	0.2	0.444444	0.047619	0.0666667	0.0769231	0.111111
chrI	8899146	+	0	0.0333333	0.2	0.1875	0	0	0	NA
chrI	925745	+	0	0.0285714	0	0.277778	0.030303	0.04	0	0.2
chrIV	10254648	-	0	0.0344828	0.0769231	0.5	0.115385	0	NA	0
chrIV	12701247	-	0.0714286	0	0.142857	0.5	0.0344828	0.0526316	0.166667	0
chrIV	12989886	-	0	0.0285714	0.333333	0.428571	0	0	0	0
chrIV	13229298	-	0	0.0434783	0.666667	0.2	0	0	NA	0
chrIV	13317434	-	0.0714286	0	0.4	0.428571	0.15	0	NA	NA
chrIV	13482910	-	0	0.0454545	0.6	NA	0	0.157895	0.5	NA
chrIV	13742122	-	0	0.0344828	0.0769231	0.25	0	0.0714286	0.0909091	0
chrIV	14848397	-	0	0.037037	0.222222	0.3	0	0	0	0
chrIV	15662171	-	0.142857	0	0.2	0.333333	0.15	0.0555556	0.125	0
chrIV	15964538	-	0.0588235	0	0.235294	0.0526316	0.0454545	0.03125	0	0.0833333
chrIV	16304414	-	0	0.0416667	0.2	0.230769	0.0625	0	0	0
chrIV	164128	-	0	0.0434783	0.5	0.222222	0.0333333	0	NA	0.0714286
chrIV	17463873	-	0	0.0434783	0.222222	0.272727	0	0.125	0.111111	0.0909091
chrIV	2248705	-	0	0.0434783	0.4	0.153846	0.027027	0	0	0
chrIV	4149359	-	0.047619	0	0.428571	0.285714	0	0	NA	0.111111
chrIV	4223730	-	0	0.0434783	0.571429	0.0909091	0	0.0740741	0	0
chrIV	4394774	-	0	0.037037	NA	0.5	0	0.0357143	NA	NA
chrIV	458469	-	0.0434783	0	0.230769	0.285714	0.0434783	0.130435	0.142857	0
chrIV	464052	-	0.05	0	0.2	0.176471	0	0	0.0666667	0.0769231
chrIV	4830697	-	0	0.0416667	0.111111	0.363636	0.105263	0.047619	NA	0
chrIV	5264366	-	0	0.05	0.125	0.222222	0.0384615	0	0	NA
chrIV	5373041	-	0	0.037037	0.333333	0.153846	0	0.1	0.2	0
chrIV	6090163	-	0	0.0344828	0.235294	0.1	0.0714286	0.04	0	NA
chrIV	6652481	-	0.0434783	0	0.333333	0.15	0.0769231	0.0416667	NA	0.166667
chrIV	6813843	-	0	0.0243902	0.142857	0.285714	0	0	NA	0.111111
chrIV	8118748	-	0.05	0	0.285714	0.0909091	0	0	NA	0.0714286
chrIV	8674917	-	0	0.0357143	0.166667	0.0952381	0	0	0	0
chrIV	9203990	-	0.05	0	0.272727	0.272727	0.04	0.0322581	0.142857	0
chrIV	9412919	-	0.0769231	0	0.444444	NA	NA	0.0769231	0	NA
chrIV	946835	-	0.047619	0	0.428571	0.25	0.0357143	0.0666667	0	0
chrIV	952886	-	0	0.0454545	0	0.555556	0.0869565	0.1875	NA	0.142857
chrIV	9533407	-	0.0416667	0	0.25	0.3	0.0434783	0.0869565	NA	0
chrIV	9554603	-	0.0666667	0	0.0952381	0.230769	0	0.0526316	0	0
chrIV	10188325	+	0	0.037037	0.25	0.428571	0.15	0	0.142857	0
chrIV	11145055	+	0	0.0714286	0.8	0.166667	0	0.222222	NA	NA
chrIV	11373378	+	0.0909091	0	0.0769231	0.307692	0	0.315789	0.1	0.461538
chrIV	12966209	+	0	0.05	0.444444	0.142857	0.0526316	0.037037	0	0
chrIV	14563635	+	0	0.0769231	0.454545	0	0.12	0.25	0.142857	0.0909091
chrIV	14917337	+	0	0.0344828	0.272727	0.4	0.0333333	0	0.285714	NA
chrIV	15268967	+	0	0.0555556	0.666667	0.1	0.0416667	0.0322581	0.333333	0
chrIV	1528664	+	0	0.0384615	0.25	0.25	0	0.1	0.2	0.142857
chrIV	15618524	+	0	0.0294118	0.181818	0.333333	0.0810811	0.137931	0	0.1
chrIV	16574762	+	0	0.030303	0.6	NA	0.111111	0	0	0
chrIV	16876980	+	0	0.037037	0.230769	0.166667	0.0645161	0.111111	NA	0.142857
chrIV	1709844	+	0.04	0	0.25	0.222222	0.0967742	0.103448	0.25	0.142857
chrIV	1795133	+	0.0909091	0	0.428571	0.285714	0	0.1	0	0.1
chrIV	2094182	+	0.0416667	0	NA	0.142857	0	0.190476	NA	0
chrIV	2449495	+	0	0.0588235	0.4	0.222222	0	0.0909091	0.2	NA
chrIV	2535694	+	0	0.0357143	0.333333	0.153846	0	0	NA	0
chrIV	332463	+	0	0.05	0.153846	0.333333	0	0.0344828	0	0
chrIV	3412517	+	0	0.0434783	0.5	0.4	0.0416667	0.04	NA	0
chrIV	4006963	+	0.1	0	0.5	0.181818	0.0555556	0	0	0
chrIV	4028088	+	0.0769231	0	0.125	0.166667	0.0769231	0	NA	0.272727
chrIV	4224058	+	0.0666667	0	0.166667	0.363636	0	0	NA	0
chrIV	4614008	+	0	0.0212766	0.2	0.2	0	0	0.142857	0
chrIV	4865388	+	0.05	0	NA	0.363636	0.0434783	0.04	0.166667	NA
chrIV	5254473	+	0	0.0555556	NA	0.5	0.16	0.0714286	0	0
chrIV	5982994	+	0.0625	0	0.272727	0.133333	0	0.166667	NA	0.166667
chrIV	6318038	+	0.0769231	0	0.285714	0.428571	0	0	0	0
chrIV	779760	+	0	0.0416667	NA	0.571429	0.0526316	0	NA	0.142857
chrIV	8003520	+	0	0.0208333	0.285714	0.214286	0.0285714	0.111111	0	0.166667
chrIV	8650464	+	0.0588235	0	0.666667	0.0588235	0.0285714	0	0.1	NA
chrIV	8658477	+	0.05	0	0.384615	0	0.0322581	0	0	0.125
chrIV	9280886	+	0	0.03125	0.25	0.222222	0.115385	0	0	0
chrIV	9336005	+	0.0434783	0	0.111111	0.8	0.08	0	0.4	NA
chrIV	9838927	+	0	0.04	0.444444	0.181818	0	0.0344828	NA	NA
chrM	13450	-	0	0.010989	0.0727273	0.0178571	0.00980392	0.00909091	0	0.0217391
chrM	13614	+	0	0.010989	0.0392157	0.0806452	0.00917431	0.00909091	0	0
chrV	1019877	-	0	0.0555556	NA	0.5	0.08	0.0384615	0.222222	0
chrV	10245338	-	0.0909091	0	0.428571	0.333333	0.111111	0	0.333333	0
chrV	10813993	-	0.0909091	0	0.4	0.2	0	0	NA	0
chrV	10819554	-	0.0434783	0	0.285714	0.375	0.12	0.0588235	0.2	0
chrV	10845125	-	0	0.111111	0.25	0.3	0	0.08	0	0
chrV	11116463	-	0	0.0322581	0.142857	0.25	0	0	0	0
chrV	13047352	-	0	0.0322581	0.214286	0.142857	0.0740741	0.0434783	0	0
chrV	13124607	-	0	0.037037	0.176471	0.153846	0	0	0	0.0769231
chrV	13524859	-	0.0454545	0	0.222222	0.375	0.0454545	0.0416667	NA	0.2
chrV	13567656	-	0.0434783	0	0.333333	0.285714	0	0.0294118	0.25	0.142857
chrV	14127063	-	0.0666667	0	0.333333	0.272727	0.0588235	0.15	0	0.125
chrV	14962912	-	0.0526316	0	NA	0.444444	0.0322581	0	0.125	0
chrV	15595722	-	0	0.0526316	0.333333	0.0666667	0.0357143	0	0	0
chrV	17762328	-	0.0666667	0	0.25	0.25	0	0	0	0.0909091
chrV	17787630	-	0	0.0416667	0.333333	0.3	0.04	0	NA	NA
chrV	18319036	-	0.0666667	0	0.222222	0.333333	0.0434783	0	0.111111	NA
chrV	18738254	-	0.0526316	0	0.181818	0.25	0.0555556	0	0	0
chrV	18765909	-	0	0.04	0.333333	0.2	0	0.0357143	0	0.2
chrV	19565037	-	0.1	0	NA	0.666667	0	0.153846	0.5	NA
chrV	1980402	-	0.04	0	0.25	0.2	0.0322581	0.0344828	0	0.0909091
chrV	20123074	-	0.0714286	0	0.6	0.4	0.0588235	0	0	0.142857
chrV	267910	-	0	0.0344828	0.272727	0.285714	0	0	NA	NA
chrV	3032489	-	0	0.0333333	0.105263	0.375	0	0.0416667	0.142857	0.4
chrV	3365016	-	0.0909091	0	0.111111	0.4	0.0357143	0.0588235	0.125	0.2
chrV	3494485	-	0	0.0416667	NA	0.333333	0.115385	0.04	0.285714	NA
chrV	3511040	-	0.0416667	0	0.375	0.222222	0.047619	0.047619	0.125	0
chrV	3613181	-	0	0.0357143	0.333333	0.375	0.0526316	0.05	0	0
chrV	3661507	-	0.0714286	0	0.428571	0.25	0.0606061	0	0	0.1
chrV	4006296	-	0	0.0526316	0.25	0.166667	0.0645161	0.05	0	0
chrV	4055885	-	0	0.05	0.333333	0.2	0	0.0625	0	0
chrV	4261805	-	0.05	0	0.166667	0.272727	0.0434783	0	0.2	0.166667
chrV	5125266	-	0	0.030303	0.5	NA	0	0	0.1	0
chrV	6144382	-	0	0.03125	0.5	0.0714286	0	0	0	NA
chrV	6425229	-	0.0769231	0	0.333333	0.125	0.153846	0.115385	0.166667	0.125
chrV	6837676	-	0.05	0	0.272727	0.142857	0.037037	0.03125	0	0.0769231
chrV	7503016	-	0.0769231	0	0.181818	0.176471	0.0714286	0	NA	NA
chrV	7719900	-	0	0.0526316	0.3	0.285714	0	0	NA	0
chrV	803050	-	0.0454545	0	NA	0.454545	0.12	0	0.0666667	0
chrV	8042819	-	0	0.037037	0.272727	0.133333	0	0.037037	0	0
chrV	8279392	-	0.1	0	0.444444	0.142857	0.0454545	0.117647	0.4	0
chrV	8497379	-	0	0.037037	0.25	0.3	0.0384615	0.0952381	NA	0.25
chrV	9413703	-	0	0.0285714	0.4	0.333333	0.0869565	0.0666667	0	0.111111
chrV	9718542	-	0	0.0434783	0.1	0.210526	0.04	0.0909091	0	0
chrV	9874088	-	0	0.0227273	0.428571	0.142857	0	0.0416667	0	0.125
chrV	10077976	+	0	0.04	0.333333	0.2	0.111111	0.111111	NA	0.142857
chrV	10220785	+	0	0.0416667	0.166667	NA	0.04	0.0526316	NA	0
chrV	10681278	+	0	0.037037	0.0833333	0.4	0.130435	0.0909091	0.285714	0.0526316
chrV	10717330	+	0.1	0	0.230769	0.222222	0	0.0740741	0	0
chrV	11161777	+	0.0666667	0	NA	0.3	0	0	NA	0
chrV	11340508	+	0.05	0	0.277778	0	0.0384615	0.0526316	0.1	0
chrV	11928916	+	0.0666667	0	0	0.357143	0.0555556	0	0.125	NA
chrV	12237367	+	0.0454545	0	0.25	0.25	0	0	0	0
chrV	13108161	+	0	0.05	0.285714	0.375	0.0434783	0.0434783	0	NA
chrV	13371441	+	0.0434783	0	0.25	0.0625	0	0	0	0
chrV	13450277	+	0.0526316	0	0.2	0.25	0.222222	0.1	NA	0
chrV	1370280	+	0	0.0416667	0.4	0.6	0.166667	0.178571	NA	0.333333
chrV	15121591	+	0	0.037037	0.166667	0.363636	0	0	0	0.125
chrV	15597486	+	0	0.0416667	0.142857	0.285714	0.03125	0.0714286	0.142857	0.125
chrV	15966843	+	0	0.04	0.4	0.3	0	0.0434783	0.2	0.166667
chrV	16117385	+	0	0.047619	0.2	0.333333	0.185185	0.181818	0	0
chrV	16695736	+	0.0625	0	0.375	0.142857	0	0.0625	0.142857	NA
chrV	17057541	+	0.0588235	0	0.5	0.181818	0.173913	0.0714286	0	NA
chrV	17483136	+	0.0625	0	0.333333	0.25	0.0645161	0.1	NA	0.181818
chrV	18121561	+	0.0666667	0	0.25	0.375	0.0555556	0.0909091	0.125	0.142857
chrV	18316719	+	0	0.0344828	0.428571	0.25	0	0	0	NA
chrV	19493419	+	0.0833333	0	0.3	0.181818	0	0.0294118	0.2	0
chrV	223114	+	0	0.0526316	0.428571	0.117647	0.0666667	0	0.214286	0.25
chrV	2260030	+	0	0.037037	0.230769	0.142857	0	0.030303	0.230769	0
chrV	2721398	+	0	0.0333333	0.176471	0.125	0.04	0.0416667	0	0.125
chrV	3117537	+	0.111111	0	0.25	0.263158	0	0	0.166667	0
chrV	3128552	+	0	0.0526316	0.133333	0.375	0	0.0333333	NA	0
chrV	4127424	+	0	0.05	0.428571	0.25	0	0.0740741	NA	NA
chrV	4389895	+	0	0.0294118	0.375	0.222222	0.0512821	0	0	0.111111
chrV	4901883	+	0.047619	0	0.230769	0.142857	0	0	0	0
chrV	4910448	+	0.0625	0	0.357143	NA	0.0454545	0.190476	0.181818	0.272727
chrV	5219993	+	0	0.0714286	NA	0.333333	0	0	NA	NA
chrV	5633640	+	0.125	0	0.454545	0.0833333	0	0	0	0
chrV	7278302	+	0.0666667	0	0.222222	0.230769	0	0.037037	NA	0
chrV	784130	+	0.0714286	0	0.222222	0.272727	0	0.0384615	0	0
chrV	7955800	+	0.05	0	0.222222	0.428571	0	0	NA	0
chrV	9418448	+	0.04	0	0.666667	0.0909091	0	0	0.0909091	0
chrV	9797326	+	0	0.0416667	0.133333	0.3	0.0434783	0	NA	0
chrX	10006271	-	0	0.0416667	0.4	0.25	0.0625	0.030303	0.222222	0
chrX	10578454	-	0	0.0434783	0.272727	0.333333	0	0.0434783	NA	0
chrX	10735604	-	0	0.0322581	0.117647	0.2	0.131579	0.0869565	0	0.333333
chrX	1081994	-	0.0454545	0	0.2	0.153846	0	0.111111	0.125	0.1
chrX	10896848	-	0.0714286	0	0.0909091	0.444444	0.1	0.0666667	0	0
chrX	11004743	-	0.0526316	0	0.2	0.333333	0.047619	0.0526316	0	0
chrX	12320372	-	0	0.047619	0.25	0.333333	0.105263	0	0	0
chrX	12405251	-	0.0769231	0	0.272727	0.222222	0.0833333	0.0416667	0.0909091	0
chrX	12515600	-	0.0666667	0	0.4	0.166667	0	0.030303	0.1	NA
chrX	12603911	-	0.0588235	0	0.6	0.428571	0.0625	0.117647	0.2	0
chrX	12858946	-	0	0.0588235	0.142857	0.571429	0.04	0	0.125	0
chrX	13748754	-	0.0625	0	0.166667	0.3	0.0869565	0.166667	0.166667	0
chrX	13830948	-	0.0588235	0	0.222222	0.3	0	0	0.1	0
chrX	1432461	-	0	0.0555556	0.142857	0.25	0	0	0	0.166667
chrX	15336401	-	0.0588235	0	0.1875	0.285714	0.0357143	0	0	0
chrX	15439833	-	0	0.0344828	0.176471	0.153846	0.0344828	0	0	0
chrX	1555960	-	0	0.0909091	0.1	0.416667	0.0769231	0.1	0.333333	NA
chrX	16460864	-	0	0.0322581	0.0909091	0.25	0.0625	0.0357143	0.222222	0.181818
chrX	16462890	-	0	0.0263158	0.0952381	0.222222	0.0666667	0.037037	0	0
chrX	17481820	-	0.030303	0	0.214286	0.307692	0	0	NA	0.0909091
chrX	17493865	-	0	0.0434783	0.0909091	0.571429	0.0740741	0.0322581	0	0
chrX	17521604	-	0.0666667	0	0.285714	0.1875	0	0.0555556	0.2	NA
chrX	2109610	-	0	0.0384615	0.2	0.230769	0.0384615	0.0869565	0	0.285714
chrX	2960818	-	0.0416667	0	0	0.333333	0	0.0333333	0.125	0
chrX	3083551	-	0.05	0	0.117647	0.333333	0.0344828	0	0	NA
chrX	310945	-	0.0625	0	0.333333	0.375	0.0416667	0.0625	NA	NA
chrX	3272624	-	0.0555556	0	0.111111	0.4	0	0	0.6	NA
chrX	3275693	-	0	0.047619	0.3	0.181818	0	0.04	0	0.125
chrX	3632273	-	0.0909091	0	0.8	0.2	0	0	0	NA
chrX	4145332	-	0	0.0909091	0.25	0.266667	0.0909091	0.153846	0.6	0.25
chrX	4313672	-	0	0.03125	0.555556	0.285714	0.125	0.0666667	0.2	0
chrX	487644	-	0	0.05	0.166667	0.428571	0.0416667	0	0.142857	0
chrX	6342454	-	0.047619	0	0.333333	0.153846	0	0.0625	NA	0
chrX	6504901	-	0	0.0285714	0.285714	0.428571	0	0	0	0.2
chrX	6691783	-	0	0.0555556	0.3	0.181818	0.0357143	0	0	0
chrX	679067	-	0.0909091	0	0.25	0.181818	0.227273	0.0666667	0	NA
chrX	8221137	-	0	0.0333333	0.285714	0.375	0.0322581	0	0	0
chrX	8838805	-	0	0.0434783	0.272727	NA	0.0357143	0.153846	0.2	0
chrX	9012005	-	0.0526316	0	0.6	0.333333	0.105263	0.04	0.142857	0.142857
chrX	9369528	-	0.0555556	0	0.2	0.4	0.0588235	0.0357143	0	0
chrX	942260	-	0	0.0714286	0.454545	0.111111	0	0.05	0.333333	0
chrX	10172414	+	0.0714286	0	0.363636	0.0909091	0	0	0	0
chrX	10301410	+	0	0.05	0.142857	0.384615	0.0344828	0.0833333	0	0
chrX	10623377	+	0	0.0434783	0.111111	0.307692	0.0588235	0.0952381	0.142857	NA
chrX	10906255	+	0	0.0416667	0.4	0.142857	0.0434783	0	0	0
chrX	11378301	+	0	0.04	0.111111	0.333333	0.111111	0.142857	0.0833333	0
chrX	12056085	+	0	0.047619	0.375	0.25	0.0833333	0.115385	0.166667	NA
chrX	12321306	+	0	0.04	0.25	0.5	0	0	0	0.2
chrX	13663508	+	0	0.0285714	0.444444	0.0833333	0	0.0344828	NA	0
chrX	13717752	+	0.047619	0	0	0.5	0.166667	0.04	0	0.166667
chrX	13789363	+	0	0.05	0.4	0.0588235	0	0.0322581	0	0
chrX	13830619	+	0	0.037037	0.272727	0.2	0.136364	0.130435	0.222222	0
chrX	13993569	+	0	0.03125	0.1	0.266667	0.0333333	0.0227273	0.125	0.111111
chrX	14391866	+	0.0833333	0	0.4	0.142857	0.0833333	0.111111	NA	0.125
chrX	14515368	+	0	0.03125	0.3125	0	0.0625	0.0322581	0.125	0
chrX	15058355	+	0	0.0526316	0.571429	0.3	0.0526316	0.227273	0.5	0
chrX	15206147	+	0.0625	0	NA	0.333333	0.0434783	0.0625	0.285714	0.1
chrX	15219792	+	0.0666667	0	0.230769	0.166667	0.0714286	0.25	0.333333	0.181818
chrX	16919421	+	0.0625	0	0.230769	0.142857	0.08	0.0416667	0	0
chrX	17337827	+	0.0454545	0	0.2	0.4	0	0	NA	NA
chrX	1735729	+	0.05	0	0.230769	0.166667	0.115385	0.0357143	0	0.25
chrX	1737622	+	0	0.04	0.0625	0.285714	0.0606061	0.16	0	0
chrX	17710455	+	0.0416667	0	0.230769	0.166667	0	0.105263	0.25	0
chrX	1849397	+	0	0.025641	0.333333	0.0625	0.0606061	0.04	0.2	0.1
chrX	2094077	+	0	0.0416667	0.181818	0.25	0.03125	0	0.166667	0
chrX	3101305	+	0	0.0833333	0.181818	0.333333	0.0625	0.0526316	NA	0.125
chrX	3752934	+	0.0714286	0	0.142857	0.214286	0.0526316	0.15	0.222222	0
chrX	4134171	+	0.030303	0	0.428571	0.2	0.037037	0	0.142857	NA
chrX	4213558	+	0.0625	0	0.285714	0.0526316	0	0.0434783	0.333333	0
chrX	4225392	+	0.0526316	0	0.428571	NA	0	0	0	NA
chrX	4477306	+	0	0.0322581	0.2	0.25	0	0.047619	0.25	0.142857
chrX	4689940	+	0	0.0555556	0.272727	0.2	0.1	0.0909091	0.0909091	NA
chrX	4763363	+	0	0.047619	0.2	0.3	0	0.1	0.222222	0
chrX	4973258	+	0.0555556	0	0.133333	0.3	0	0	0	0
chrX	5623257	+	0.037037	0	NA	0.3	0.0277778	0.0555556	0.1	NA
chrX	5782156	+	0.0555556	0	0.181818	0.272727	0.0294118	0.0769231	0	0.125
chrX	6388097	+	0	0.05	NA	0.5	0.0909091	0.0909091	0	NA
chrX	6400548	+	0	0.0416667	0.2	0.230769	0.0333333	0	0.0833333	0
chrX	6518766	+	0	0.0416667	0.555556	0.125	0.227273	0.125	0.0909091	0.1
chrX	6595747	+	0.0555556	0	0.230769	0.4	0.0357143	0.0322581	NA	0.2
chrX	6673936	+	0	0.0454545	0.333333	0.333333	0	0.107143	0	0.142857
chrX	7131222	+	0	0.04	0.222222	0.375	0	0	NA	0
chrX	8289584	+	0.0909091	0	0.2	0.333333	0.105263	0.16	NA	0
chrX	8462111	+	0	0.0344828	0.4	0.272727	0.1	0.0588235	0	0.2
chrX	9029053	+	0	0.047619	0.333333	0.25	0.0714286	0.125	0.4	0.2
chrX	923573	+	0.0555556	0	0.142857	0.363636	0	0.0526316	0.2	0
chrX	9654866	+	0	0.0625	0.428571	0.230769	0.0625	0.0526316	0.142857	0
chrX	9660106	+	0.04	0	0.214286	0.25	0	0	NA	0
chrI	1001458	-	0	0	0.4	NA	0	0.0833333	NA	NA
chrI	10265978	-	0	0	0.333333	0.125	0.111111	0.0625	0.125	0.166667
chrI	10300033	-	0	0	0.25	0.142857	0	0	0	0
chrI	10337278	-	0	0	0.181818	0.285714	0.04	0.0263158	NA	0
chrI	10425437	-	0	0	0.1875	0.111111	0	0	0	0
chrI	10569460	-	0	0	0.105263	0.166667	0	0.0571429	0.0909091	0.0909091
chrI	10599319	+	0	0	0.272727	0.285714	0.0625	0	0	0
chrI	10648277	+	0	0	0.285714	0.2	0	0	NA	0
chrI	10693062	+	0	0	0.153846	0.285714	0	0	0	0.1
chrI	10707915	+	0	0	0.333333	0.142857	0.0344828	0	0	0
chrI	10869313	+	0	0	0.181818	0.133333	0	0	NA	0
chrI	10897984	-	0	0	0.4	0.181818	0	0	NA	NA
chrI	11151682	+	0	0	0.166667	0.25	0	0	0	0.0909091
chrI	11440832	-	0	0	0.181818	0.222222	0.133333	0	0	0.166667
chrI	11482534	-	0	0	0.2	NA	0	0.133333	NA	0.142857
chrI	116417	-	0	0	0.4	0.2	0	0	NA	NA
chrI	11765838	+	0	0	0.142857	0.285714	0.0454545	0	0	0
chrI	11830852	+	0	0	0.285714	0.25	0.0384615	0	0	0
chrI	11879451	+	0	0	0.222222	0.285714	0.05	0.047619	0.2	0
chrI	11901359	-	0	0	0.4	NA	0	0	0	0
chrI	12011209	-	0	0	0.25	0.2	0	0	0	0
chrI	12077428	+	0	0	0.153846	0.222222	0.0357143	0	0	0
chrI	12078093	+	0	0	0.125	0.4	0	0.1	0.25	0.166667
chrI	12083236	-	0	0	0.181818	0.153846	0.0285714	0	0.222222	0
chrI	12335233	-	0	0	0.222222	0.153846	0	0	0	0
chrI	12452861	+	0	0	0.25	0.166667	0.0344828	0	0	0
chrI	12458132	+	0	0	0.333333	0.2	0.030303	0.04	0	0.142857
chrI	12606215	+	0	0	NA	0.25	0	0.166667	0	NA
chrI	12752059	+	0	0	0.222222	0.444444	0.3	0.0909091	0.25	NA
chrI	1278638	+	0	0	0.25	NA	0.0769231	0.142857	0.6	0
chrI	12875085	-	0	0	0.4	NA	0.0714286	0	NA	NA
chrI	12968142	-	0	0	0.222222	NA	0.0357143	0	NA	0.2
chrI	13157705	-	0	0	0.2	0.25	0.0909091	0	0.166667	NA
chrI	13182115	-	0	0	0.428571	NA	0	0	0.2	NA
chrI	13905202	-	0	0	0.25	0.166667	0.0322581	0	NA	0.0909091
chrI	13997863	-	0	0	0.428571	0.181818	0.0789474	0.0740741	0.142857	0
chrI	14040361	-	0	0	0.333333	0.285714	0	0	0	0
chrI	14182757	+	0	0	0.333333	0.25	0	0	0	0
chrI	14263908	-	0	0	NA	0.3	0.0526316	0	0	0
chrI	14760672	+	0	0	0.153846	0.153846	0	0	0	0
chrI	14777159	+	0	0	0.333333	0.3	0	0	NA	NA
chrI	14782549	+	0	0	0.333333	0.25	0	0.04	0	NA
chrI	14832753	-	0	0	0.125	0.25	0.0344828	0.0769231	NA	NA
chrI	14834196	+	0	0	0.133333	0.25	0	0	NA	NA
chrI	14834226	+	0	0	0.133333	0.153846	0	0.0833333	NA	NA
chrI	14869148	+	0	0	NA	0.142857	0.0344828	0.0454545	0.142857	0.166667
chrI	14901042	+	0	0	0.285714	0.2	0.04	0	NA	NA
chrI	14962543	-	0	0	0.142857	0.25	0	0	NA	0
chrI	14965292	-	0	0	0.285714	0.222222	0	0.0454545	0	0
chrI	14997961	-	0	0	0.125	0.1	0.037037	0	0	0
chrI	15066824	-	0	0	0.00208623	0.00117994	0	0	0	0
chrI	1596032	-	0	0	0.222222	0.166667	0	0.0384615	0.2	0
chrI	1801080	-	0	0	0.142857	0.272727	0.166667	0.0571429	0.0666667	0
chrI	2250017	+	0	0	0.222222	0.333333	0	0	0	0
chrI	2275005	+	0	0	0.142857	0.181818	0	0.04	0.25	0
chrI	2301512	-	0	0	0.153846	0.153846	0	0.0263158	0	0
chrI	2458958	-	0	0	NA	0.4	0.0416667	0	NA	NA
chrI	2537564	+	0	0	0.181818	0.333333	0	0	0.25	0.142857
chrI	254586	+	0	0	0.285714	0.2	0.136364	0.117647	NA	NA
chrI	2630263	+	0	0	0.6	0.25	0	0	NA	0
chrI	2678477	-	0	0	0.25	0.125	0	0	0	0
chrI	2688137	-	0	0	0.153846	0.181818	0.0625	0.04	0.166667	0.0909091
chrI	2761153	+	0	0	0.1875	0.375	0	0.0689655	0.125	0
chrI	2813254	-	0	0	0.25	0.25	0	0	NA	NA
chrI	2981376	+	0	0	NA	0.166667	0.0434783	0.05	0	0
chrI	3151357	+	0	0	NA	0.166667	0	0	0.2	0
chrI	3341772	-	0	0	0.4	NA	0	0.25	NA	NA
chrI	3354695	+	0	0	0.166667	0.1875	0	0	0	0
chrI	3441534	-	0	0	NA	0.166667	0	0	NA	NA
chrI	3442954	+	0	0	NA	0.25	0.05	0.0909091	NA	NA
chrI	3501515	-	0	0	NA	0.181818	0	0.0833333	0.125	0.0666667
chrI	3530073	+	0	0	0.142857	0.142857	0	0	0	NA
chrI	3557897	-	0	0	0.222222	0.105263	0	0.1	0	0.1
chrI	3854817	-	0	0	0.181818	0.166667	0.025	0.0909091	0	0.0909091
chrI	3934929	+	0	0	0.3	0.333333	0.08	0	0.2	0
chrI	4005238	+	0	0	0.142857	0.111111	0	0.0555556	0.0666667	0
chrI	4022085	-	0	0	0.181818	0.133333	0	0	NA	0
chrI	4066366	+	0	0	0.222222	0.285714	0.181818	0.1	NA	0.125
chrI	4075640	-	0	0	0.333333	0.2	0	0	NA	0
chrI	4137481	-	0	0	0.285714	0.2	0.0333333	0	NA	0
chrI	4176482	+	0	0	0.272727	0.2	0.0416667	0.047619	0.2	0.111111
chrI	4406885	+	0	0	0.222222	0.333333	0	0	NA	0.111111
chrI	4648510	-	0	0	0.375	0.285714	0	0	NA	0
chrI	4823441	-	0	0	0.222222	0.2	0	0	0	0
chrI	4827024	+	0	0	0.2	0.166667	0	0	0.2	0
chrI	5106074	+	0	0	0.166667	0.222222	0	0.0526316	0	0
chrI	5218471	+	0	0	0.4	0.2	0	0.0416667	NA	0
chrI	522041	+	0	0	0.333333	0.142857	0	0	0	0
chrI	5225007	+	0	0	0.142857	0.285714	0	0.0333333	0	0
chrI	5248671	+	0	0	0.2	0.222222	0	0.0625	0.166667	0
chrI	5501039	+	0	0	0.285714	0.272727	0	0	0.142857	0
chrI	5507175	+	0	0	0.25	0.105263	0	0	0	NA
chrI	5528412	+	0	0	0.2	0.25	0	0	0.125	0
chrI	5591239	-	0	0	0.181818	0.166667	0	0	NA	0
chrI	5687303	+	0	0	0.133333	0.285714	0.0434783	0.0384615	NA	0.166667
chrI	5739551	-	0	0	0.111111	0.181818	0	0	0.166667	0
chrI	5741873	+	0	0	0.1	0.166667	0	0	0	0
chrI	5798629	-	0	0	0.222222	0.142857	0	0	0	0
chrI	5800691	-	0	0	0.222222	0.222222	0.0416667	0	0.2	0
chrI	5821613	+	0	0	0.222222	0.2	0.0952381	0.0434783	NA	0.166667
chrI	591607	-	0	0	0.153846	0.111111	0	0	0	0.0833333
chrI	5944566	-	0	0	0.181818	0.111111	0	0	0	NA
chrI	5954004	-	0	0	0.333333	0.25	0	0.04	0.142857	0
chrI	6021300	+	0	0	0.4	NA	0	0	NA	NA
chrI	6035999	-	0	0	0.2	0.272727	0	0	0.166667	0
chrI	6094251	-	0	0	0.1	0.166667	0	0.037037	0.111111	0.4
chrI	6182562	+	0	0	0.363636	0.333333	0.0384615	0.0416667	0.333333	0
chrI	6196598	+	0	0	0.2	0.105263	0	0	0.142857	0
chrI	6206928	+	0	0	0.153846	0.25	0	0	0	0
chrI	6314310	-	0	0	0.181818	0.105263	0	0.0416667	0	0.0909091
chrI	6369494	-	0	0	0.222222	0.166667	0	0	0	0
chrI	6384423	-	0	0	0.153846	0.153846	0	0	0	0
chrI	6512912	+	0	0	0.222222	0.166667	0	0	0	0
chrI	6599189	-	0	0	NA	0.222222	0	0	0.125	0
chrI	6638709	+	0	0	0.181818	0.2	0	0	0.166667	0
chrI	6683486	+	0	0	NA	0.333333	0.05	0	NA	NA
chrI	6689486	+	0	0	0.285714	0.166667	0	0	NA	NA
chrI	6768573	-	0	0	0.153846	0.166667	0	0	0	0.0769231
chrI	6786332	+	0	0	0.222222	0.133333	0	0	0	0
chrI	6796212	+	0	0	0.166667	0.105263	0	0	0	0.1
chrI	6822245	-	0	0	0.375	0.181818	0.0333333	0.0322581	0	0.272727
chrI	682336	+	0	0	0.4	0.222222	0	0.04	0	0
chrI	688529	+	0	0	0.333333	0.142857	0	0	0.111111	0.2
chrI	689223	-	0	0	0.285714	0.153846	0	0	0.111111	0
chrI	6950154	+	0	0	NA	0.125	0	0	0.2	0.166667
chrI	7084704	+	0	0	0.2	0.222222	0.027027	0.047619	0	0
chrI	7193830	+	0	0	0.222222	0.25	0	0	0.2	0
chrI	7194677	+	0	0	0.222222	0.142857	0	0	0	0
chrI	7232458	-	0	0	NA	0.153846	0.05	0.0454545	NA	0
chrI	7376028	+	0	0	0.25	0.125	0	0	0.133333	0.1
chrI	7413342	-	0	0	0.2	NA	0.0384615	0	0	0
chrI	7558748	+	0	0	0.25	0.1	0	0.0434783	NA	0
chrI	7630350	+	0	0	0.25	0.285714	0	0	NA	0.166667
chrI	8007106	-	0	0	0.2	0.285714	0	0.0952381	0.6	0
chrI	8037079	+	0	0	0.25	0.222222	0	0	0.333333	0.333333
chrI	8341440	-	0	0	0.222222	0.25	0	0	0	0
chrI	8531128	+	0	0	0.285714	0.166667	0	0.047619	NA	0
chrI	8613993	+	0	0	0.25	0.285714	0.04	0.030303	0	0
chrI	8707540	-	0	0	0.25	0.272727	0	0.0333333	0	0
chrI	9029024	-	0	0	0.25	0.2	0	0.0769231	0	0
chrI	9135227	-	0	0	0.375	0.375	0.1	0.0689655	0.125	0
chrI	916290	+	0	0	0.166667	0.166667	0.0344828	0.153846	0	0
chrI	9200462	-	0	0	0.285714	0.222222	0	0	0	0
chrI	9366645	-	0	0	0.25	0.285714	0.0384615	0	0	0
chrI	939307	+	0	0	0.4	0.285714	0	0	0	0
chrI	9502858	+	0	0	0.133333	0.181818	0	0	0.142857	0.2
chrI	9592768	+	0	0	0.166667	0.25	0	0	0	NA
chrI	9602518	+	0	0	0.272727	0.2	0	0	0	0
chrI	9687325	-	0	0	0.181818	0.181818	0	0	0	0
chrI	9856228	-	0	0	0.105263	0.111111	0	0	0	0
chrI	9978125	+	0	0	0.25	0.105263	0	0.05	0.111111	0
chrII	10132479	-	0	0	0.625	0.230769	0.1	0.0833333	0.111111	0
chrII	10142092	-	0	0	0.181818	0.333333	0	0	NA	0
chrII	10274469	+	0	0	0.4	0.222222	0	0.0714286	0	NA
chrII	10306517	+	0	0	0.25	0.222222	0	0.0454545	0	0.111111
chrII	10382843	-	0	0	0.153846	0.3	0	0	0.181818	0.111111
chrII	10694678	+	0	0	0.222222	0.125	0	0	0	NA
chrII	10745947	+	0	0	0.285714	0.222222	0	0	0.0909091	0
chrII	10919150	-	0	0	0.2	0.333333	0.1	0	NA	0.25
chrII	10992457	-	0	0	0.222222	0.125	0	0	0.285714	0.0714286
chrII	11000899	+	0	0	0.142857	0.125	0	0	0	0
chrII	11033575	+	0	0	0.25	0.142857	0	0	0	0.125
chrII	11046521	+	0	0	0.181818	0.4	0.08	0.0454545	0.1	NA
chrII	11148032	-	0	0	0.2	0.166667	0	0	0.0833333	0
chrII	11209405	-	0	0	0.4	0.166667	0.05	0	0	NA
chrII	11290651	+	0	0	0.181818	0.181818	0	0.0526316	0.142857	0
chrII	11442439	-	0	0	0.285714	0.166667	0	0	0	0
chrII	11444939	+	0	0	0.2	0.125	0.0344828	0.0689655	0.166667	0
chrII	11502848	-	0	0	0.153846	0.25	0	0.047619	0	0
chrII	11521231	-	0	0	0.133333	0.125	0.0689655	0.0526316	0	0.181818
chrII	11663435	+	0	0	NA	0.6	0.0769231	0	NA	NA
chrII	11686816	+	0	0	0.2	0.2	0	0	0	0
chrII	11755814	+	0	0	0.230769	0.153846	0	0	0	0
chrII	11770802	+	0	0	0.2	0.2	0	0.0588235	0.1	0
chrII	11981248	-	0	0	NA	NA	0.0833333	0.1	NA	NA
chrII	12059669	-	0	0	0.222222	0.4	0	0.0322581	0	0
chrII	12320740	-	0	0	0.5	NA	0.0833333	0	NA	0
chrII	12334055	-	0	0	0.25	0.153846	0.0357143	0.0333333	0	0
chrII	12433171	+	0	0	0.142857	0.176471	0	0.0357143	0	0.125
chrII	12492360	+	0	0	0.166667	0.181818	0.0333333	0	0	0
chrII	1252110	+	0	0	0.2	0.181818	0	0	NA	0
chrII	12534988	+	0	0	0.285714	0.222222	0	0	0	0
chrII	12538979	-	0	0	0.181818	0.181818	0.0357143	0	0.1	0
chrII	1282705	-	0	0	NA	0.166667	0.04	0	0	0.125
chrII	12856027	+	0	0	0.428571	0.4	0.117647	0.05	0.2	0
chrII	12858887	-	0	0	0.222222	0.285714	0	0	0	0.125
chrII	12890955	+	0	0	0.153846	0.125	0.107143	0.030303	0.125	0.0555556
chrII	12906208	+	0	0	0.25	0.2	0	0	NA	0.125
chrII	1299429	-	0	0	NA	NA	0	0	NA	0
chrII	13057839	+	0	0	0.4	0.133333	0.0454545	0.0740741	0	0
chrII	13180525	+	0	0	0.25	0.6	0.0588235	0.030303	0.4	NA
chrII	13278605	+	0	0	0.166667	0.166667	0	0	0.0555556	0.111111
chrII	13497373	-	0	0	0.333333	0.333333	0.1	0	NA	NA
chrII	13779712	-	0	0	0.181818	0.153846	0	0	0.285714	0
chrII	14127495	-	0	0	NA	NA	0	0.111111	NA	0
chrII	14190430	-	0	0	0.285714	0.285714	0	0	NA	NA
chrII	14408957	+	0	0	0.181818	0.222222	0	0	0.166667	0
chrII	14456581	-	0	0	0.333333	0.333333	0	0.0555556	0	0.125
chrII	14469486	+	0	0	0.4	0.153846	0	0	0.333333	NA
chrII	14495914	+	0	0	0.222222	0.166667	0.0434783	0	0	0.125
chrII	14576362	+	0	0	0.285714	0.166667	0	0	0	NA
chrII	14604526	-	0	0	0.25	0.2	0	0	0	0
chrII	14670830	+	0	0	0.125	0.125	0.0357143	0	0	0
chrII	14728251	+	0	0	0.333333	0.285714	0	0	NA	NA
chrII	14922658	-	0	0	0.222222	0.285714	0	0.0625	0	0
chrII	14989554	+	0	0	0.285714	0.333333	0.0869565	0.0952381	0	NA
chrII	15197083	-	0	0	0.153846	0.2	0	0	0	0
chrII	1547979	-	0	0	0.2	0.428571	0	0.0555556	0.166667	NA
chrII	161628	-	0	0	0.2	0.25	0.0689655	0.210526	NA	0.142857
chrII	1688466	+	0	0	0.333333	0.285714	0.0344828	0	0	0
chrII	1734973	-	NA	0	0.4	0.166667	0	0.0454545	0	0
chrII	1797946	-	0	0	NA	0.4	0.047619	0.0526316	0	0
chrII	1827183	-	0	0	0.333333	0.6	0	0.0384615	NA	0
chrII	1894080	+	0	0	0.222222	0.25	0.047619	0.0384615	0.142857	0
chrII	1981099	+	0	0	NA	NA	0	0	NA	0
chrII	204007	+	0	0	0.272727	0.285714	0.0454545	0.0714286	0	0
chrII	2107141	+	0	0	0.333333	0.222222	0	0.0322581	0.111111	NA
chrII	2113317	+	0	0	NA	0.2	0	0	NA	NA
chrII	2142242	+	0	0	NA	NA	0	0	NA	NA
chrII	2363897	+	0	0	0.166667	0.222222	0	0	0	0
chrII	2680782	+	0	0	0.142857	0.181818	0.0384615	0	0.2	0
chrII	2858086	+	0	0	0.166667	0.166667	0	0	NA	NA
chrII	3043975	+	0	0	0.285714	0.111111	0.0333333	0	0.0555556	0
chrII	3100426	-	0	0	0.333333	0.333333	0.0416667	0	0.2	0.125
chrII	324800	-	0	0	0.133333	0.125	0.0357143	0	0	0
chrII	3342176	+	0	0	NA	0.333333	0	0	NA	0.2
chrII	3356945	+	0	0	0.2	0.214286	0.105263	0	0.125	0
chrII	3378200	+	0	0	0.4	0.285714	0	0	0.125	0
chrII	3390850	+	0	0	0.142857	0.166667	0	0	0	NA
chrII	3424996	+	0	0	0.25	0.166667	0	0	0	0.0909091
chrII	3610545	+	0	0	0.285714	0.142857	0	0.04	0	0.111111
chrII	3786009	+	0	0	0.333333	0.25	0	0	0	NA
chrII	3931006	+	0	0	0.333333	NA	0	0	NA	NA
chrII	3950314	+	0	0	0.333333	0.4	0.0454545	0	NA	NA
chrII	4027037	-	0	0	0.214286	0.272727	0	0.0416667	0	0
chrII	4044323	+	0	0	0.333333	0.181818	0	0	0.1	0
chrII	4263562	+	0	0	0.166667	0.4	0	0	0	0
chrII	4314540	+	0	0	0.333333	0.333333	0	0.0357143	0	0.166667
chrII	4397252	+	0	0	0.133333	0.285714	0	0.0909091	NA	0
chrII	4498301	+	0	0	0.285714	0.181818	0	0	0	0
chrII	4566660	-	0	0	NA	0.25	0	0	0	NA
chrII	4569101	-	0	0	0.333333	0.25	0.117647	0.0625	0	NA
chrII	4954949	+	0	0	0.5	0.2	0.04	0	0.111111	0
chrII	5153284	-	0	0	0.222222	0.181818	0	0	NA	0
chrII	5255517	-	0	0	0.2	0.25	0	0	NA	0
chrII	5310619	-	0	0	0.25	0.333333	0.0333333	0.0416667	0	0
chrII	5342703	-	0	0	0.2	0.25	0	0	0.166667	0.0833333
chrII	5386535	-	0	0	0.25	0.181818	0	0	0	0
chrII	5438596	+	0	0	0.222222	0.285714	0	0	NA	0.2
chrII	5445110	-	0	0	0.25	0.133333	0	0	0	0
chrII	5616266	-	0	0	0.222222	0.333333	0	0	NA	0
chrII	5729541	-	0	0	0.333333	0.25	0.0416667	0.04	NA	0
chrII	5739108	-	0	0	0.222222	0.285714	0	0	0	NA
chrII	5830610	+	0	0	0.181818	0.111111	0	0	0	0.0769231
chrII	5899884	+	0	0	0.181818	0.25	0	0.0909091	0.142857	0
chrII	6066322	-	0	0	0.333333	0.25	0	0	0.2	0.166667
chrII	6242764	-	0	0	0.2	0.166667	0.0526316	0.047619	0.2	NA
chrII	6318298	-	0	0	0.428571	0.181818	0	0	0	0
chrII	6369257	+	0	0	0.166667	0.25	0	0	0	0
chrII	6400569	-	0	0	NA	NA	0	0	0	0
chrII	6410222	+	0	0	0.285714	0.166667	0	0	0	0
chrII	641187	+	0	0	0.285714	0.333333	0.166667	0.133333	0	NA
chrII	6441020	-	0	0	0.333333	0.153846	0	0	NA	0
chrII	652245	-	0	0	0.222222	0.333333	0	0	0	0.181818
chrII	6658046	+	0	0	NA	0.4	0	0	0	0.166667
chrII	6716540	+	0	0	0.333333	0.4	0.0384615	0	0	0
chrII	7141418	-	0	0	0.222222	0.153846	0	0	NA	NA
chrII	7273714	+	0	0	0.222222	0.125	0.0434783	0.0769231	0	0.333333
chrII	7281613	-	0	0	0.2	0.25	0	0	NA	NA
chrII	7395377	+	0	0	0.333333	0.25	0	0	0	0
chrII	7604189	+	0	0	0.25	0.222222	0.111111	0.15	0	0
chrII	7658246	+	0	0	0.1875	0.153846	0.0869565	0.117647	0	0
chrII	7660178	+	0	0	0.142857	0.142857	0	0	0.166667	0
chrII	7733956	+	0	0	0.181818	0.153846	0	0	0	0
chrII	7767271	-	0	0	0.25	0.181818	0.047619	0	0	NA
chrII	7872409	-	0	0	0.125	0.222222	0	0	0	0
chrII	7907103	-	0	0	NA	0.2	0	0	0	0
chrII	7969092	-	0	0	0.285714	0.153846	0	0	NA	0
chrII	8175155	-	0	0	0.133333	0.142857	0.0322581	0	0	0
chrII	8256344	-	0	0	0.333333	0.222222	0.0769231	0	0	0
chrII	8447196	+	0	0	0.222222	0.25	0	0	0.285714	NA
chrII	8539623	-	0	0	0.285714	0.285714	0.0357143	0	0	0
chrII	8553778	+	0	0	0.25	0.142857	0	0	0	0
chrII	8598848	+	0	0	0.222222	0.4	0.0869565	0.0833333	0	NA
chrII	882432	+	0	0	0.2	0.285714	0	0	0	0
chrII	8828	-	0	0	NA	0.285714	0	0	NA	NA
chrII	8843189	-	0	0	0.25	0.230769	0.136364	0.2	0.142857	0
chrII	8864497	+	0	0	0.222222	0.25	0	0	0	0
chrII	8909675	-	0	0	0.222222	0.166667	0	0	0	0
chrII	8939445	-	0	0	0.222222	0.285714	0	0	0	0
chrII	9033906	-	0	0	0.285714	0.142857	0	0	0.111111	NA
chrII	9061450	-	0	0	0.3	0.2	0.0333333	0	0	0
chrII	9061759	-	0	0	0.166667	0.125	0	0	0	0.1
chrII	9088473	+	0	0	0.222222	0.222222	0	0	0.0909091	0
chrII	9151147	-	0	0	0.4	0.333333	0.0454545	0	0	NA
chrII	9259651	+	0	0	0.4	0.222222	0	0	0	0
chrII	9335561	-	0	0	0.2	0.181818	0	0.0869565	0	NA
chrII	9355772	+	0	0	0.117647	0.2	0	0	0	0
chrII	9383178	-	0	0	NA	0.222222	0.0833333	0.0689655	0.1	0
chrII	9390554	+	0	0	0.4	0.166667	0.0588235	0	0.142857	0
chrII	9442737	-	0	0	0.25	0.333333	0.0526316	0	0	0
chrII	9483312	-	0	0	0.166667	0.111111	0	0	0	0.166667
chrII	9745003	-	0	0	0.333333	0.142857	0	0	0	0
chrII	9753672	-	0	0	0.2	0.2	0.0384615	0	0	0
chrII	9886559	-	0	0	0.2	0.166667	0	0	NA	0
chrII	9903441	+	0	0	0.2	0.222222	0	0	0	0
chrII	9948390	+	0	0	0.333333	0.181818	0	0	0	0
chrIII	10042334	-	0	0	0.4	0.25	0	0	0	0
chrIII	10113889	-	0	0	NA	0.222222	0	0	0	0
chrIII	10272937	-	0	0	NA	NA	0	0	0	0
chrIII	10632408	-	0	0	0.2	0.125	0.0454545	0.125	0	0.0833333
chrIII	10645168	+	0	0	NA	0.25	0	0	NA	0
chrIII	10660069	+	0	0	0.166667	0.25	0	0.0357143	0	0
chrIII	10692838	-	0	0	0.333333	0.133333	0.05	0.0952381	NA	0.1
chrIII	10831452	+	0	0	NA	0.4	0	0	0.125	NA
chrIII	10942526	-	0	0	NA	NA	0	0	NA	0
chrIII	10984400	-	0	0	0.333333	0.181818	0	0	0	0
chrIII	11187825	+	0	0	0.333333	0.285714	0.037037	0.0357143	0.2	0.0833333
chrIII	11481285	+	0	0	0.25	NA	0	0	0	0
chrIII	1159786	-	0	0	0.4	0.2	0	0.105263	0	0
chrIII	11604648	+	0	0	NA	0.166667	0	0	0	0
chrIII	11609884	-	0	0	0.285714	0.157895	0	0	0	0
chrIII	11649678	+	0	0	0.333333	0.285714	0	0	0	NA
chrIII	11944867	+	0	0	0.4	0.4	0	0	NA	NA
chrIII	11977285	+	0	0	0.333333	0.125	0.125	0.04	0.125	NA
chrIII	12043245	-	0	0	0.5	0.3	0.0416667	0	NA	0
chrIII	12046468	-	0	0	0.333333	0.4	0	0.0454545	NA	0.125
chrIII	12133576	-	0	0	NA	0.4	0.04	0.0526316	0	0
chrIII	12999534	+	0	0	0.4	0.222222	0	0	0	NA
chrIII	13005739	+	0	0	0.142857	0.181818	0	0	0	0
chrIII	13102264	-	0	0	0.4	NA	0.0384615	0.0588235	NA	NA
chrIII	13282514	-	0	0	0.333333	0.181818	0	0	0.142857	0
chrIII	13358531	-	0	0	0.333333	0.285714	0	0	0.125	NA
chrIII	13381887	-	0	0	0.25	NA	0	0	0.125	0
chrIII	13518072	+	0	0	0.125	0.1875	0	0	0.25	0.142857
chrIII	13537544	+	0	0	0.4	0.181818	0	0.125	NA	0.125
chrIII	13541420	+	0	0	0.2	0.153846	0	0	0	0
chrIII	13679179	-	0	0	0.2	0.111111	0.0357143	0.115385	0.111111	NA
chrIII	2660227	+	0	0	0.153846	0.25	0.0344828	0	0.111111	0
chrIII	2738034	+	0	0	NA	0.222222	0	0	NA	0.25
chrIII	2874132	+	0	0	0.428571	0.142857	0.0454545	0.157895	NA	0
chrIII	2932476	+	0	0	0.142857	0.2	0.166667	0	0	0
chrIII	2986400	+	0	0	0.222222	0.375	0.0416667	0	0	0
chrIII	3123249	+	0	0	0.333333	NA	0	0.12	0.142857	0.2
chrIII	3720333	-	0	0	0.181818	0.4	0	0.0294118	0	NA
chrIII	386164	+	0	0	NA	0.222222	0	0	0	NA
chrIII	3909712	+	0	0	0.285714	0.222222	0	0	NA	NA
chrIII	3934513	-	0	0	0.222222	0.2	0.0294118	0.0434783	0	0.166667
chrIII	4195129	-	0	0	NA	0.133333	0.0666667	0.0416667	0	0
chrIII	4295423	-	0	0	NA	0.25	0.105263	0	0.142857	0.111111
chrIII	44999	+	0	0	0.4	0.428571	0	0	0	0.1
chrIII	4559324	+	0	0	0.142857	0.153846	0	0.0555556	0	NA
chrIII	4841151	-	0	0	0.285714	0.181818	0	0	0	0
chrIII	4924285	-	0	0	0.153846	0.222222	0.0454545	0	0	0
chrIII	5151558	+	0	0	0.333333	0.333333	0	0.0434783	NA	0
chrIII	5165777	+	0	0	0.333333	0.25	0	0	0	0
chrIII	541744	-	0	0	0.333333	0.153846	0	0	0	0.1
chrIII	5705097	+	0	0	0.25	0.133333	0.0344828	0	0.1	0.142857
chrIII	5719397	-	0	0	0.166667	0.166667	0	0	0.2	0
chrIII	5774979	+	0	0	0.2	0.2	0	0	0	0
chrIII	5786223	+	0	0	0.153846	0.2	0.0526316	0.0526316	0	0
chrIII	5953910	+	0	0	0.333333	0.25	0	0	0	0
chrIII	6066031	-	0	0	0.181818	0.2	0	0	0.166667	0
chrIII	6309778	-	0	0	0.166667	0.133333	0.0333333	0.037037	0	NA
chrIII	6365717	-	0	0	0.272727	0.375	0.0344828	0.0714286	0	0
chrIII	6438310	-	0	0	0.285714	NA	0	0	0	0
chrIII	651588	-	0	0	0.285714	0.25	0.0454545	0.03125	0	0
chrIII	651627	-	0	0	0.285714	0.25	0.037037	0.03125	0	0.25
chrIII	6612973	+	0	0	0.222222	0.2	0	0	0	0
chrIII	6623936	-	0	0	0.2	NA	0	0.0357143	0	0.142857
chrIII	6658378	+	0	0	0.153846	0.142857	0	0	0	0
chrIII	6784709	-	0	0	0.333333	0.285714	0.0714286	0	NA	0
chrIII	6784831	+	0	0	NA	0.285714	0.0588235	0	NA	0
chrIII	6809068	-	0	0	0.285714	0.181818	0	0	0.272727	0.2
chrIII	6869124	+	0	0	0.285714	0.2	0.0344828	0.0769231	NA	0
chrIII	6964205	+	0	0	0.25	0.3	0	0	0	NA
chrIII	6984992	+	0	0	NA	0.4	0.0526316	0	0.333333	NA
chrIII	7087391	+	0	0	0.4	0.153846	0	0	0	NA
chrIII	7145326	-	0	0	0.142857	0.25	0	0	0.0769231	0
chrIII	7208511	+	0	0	NA	0.214286	0.0689655	0.0344828	0	0.2
chrIII	7249444	-	0	0	NA	0.230769	0.04	0.0625	0.142857	0.2
chrIII	7354996	+	0	0	0.25	0.333333	0.222222	0.1875	NA	0
chrIII	7727468	+	0	0	0.111111	0.166667	0.0833333	0.04	0.2	0.166667
chrIII	7840898	+	0	0	0.285714	0.2	0	0.0666667	0	0
chrIII	7860634	-	0	0	0.222222	0.153846	0	0	0	0
chrIII	8062846	-	0	0	0.285714	0.25	0	0.0333333	NA	0.2
chrIII	8073225	+	0	0	0.142857	0.4	0	0	0	0
chrIII	8151256	-	0	0	NA	0.333333	0	0	0	0
chrIII	819309	-	0	0	0.333333	0.166667	0	0	0.4	0.142857
chrIII	8197170	+	0	0	0.25	0.2	0.0322581	0	NA	0
chrIII	8208559	-	0	0	0.428571	0.2	0.04	0	0	0
chrIII	8307975	+	0	0	0.25	0.25	0	0.0571429	0	0
chrIII	8360824	+	0	0	0.181818	0.2	0	0	NA	NA
chrIII	8503689	+	0	0	0.166667	0.166667	0	0	0	0
chrIII	8507377	+	0	0	0.285714	0.125	0	0	0	0
chrIII	8681758	+	0	0	0.166667	0.214286	0	0.0909091	0	NA
chrIII	8683719	-	0	0	0.166667	0.153846	0	0	0	0.2
chrIII	8692270	-	0	0	0.3	0.153846	0	0.037037	0	NA
chrIII	8700373	-	0	0	0.333333	0.166667	0	0.05	NA	0
chrIII	8821544	-	0	0	0.166667	0.142857	0.037037	0.0625	0.0769231	0
chrIII	8831890	+	0	0	0.2	0.25	0.0833333	0	0	NA
chrIII	8840683	-	0	0	0.333333	0.25	0	0	NA	0
chrIII	8845578	+	0	0	0.25	0.222222	0	0	0.142857	0
chrIII	8906633	+	0	0	0.153846	0.153846	0.0689655	0.230769	0.142857	0
chrIII	8956860	-	0	0	0.166667	0.230769	0	0.0434783	NA	NA
chrIII	9097112	-	0	0	0.4	0.166667	0	0	0	0.166667
chrIII	9146580	+	0	0	0.222222	0.133333	0.1	0	0.111111	0
chrIII	9353950	-	0	0	0.230769	0.2	0	0	NA	0
chrIII	9401680	-	0	0	0.272727	0.181818	0	0	0.166667	0
chrIII	9537956	-	0	0	0.222222	0.25	0.037037	0	0.111111	NA
chrIII	954125	-	0	0	0.125	0.181818	0	0	NA	0
chrIV	10112166	-	0	0	0.111111	0.111111	0	0	0.0666667	0
chrIV	10115139	-	0	0	0.105263	0.142857	0.0322581	0	0	0
chrIV	10123628	+	0	0	0.181818	0.222222	0	0	NA	0
chrIV	10126315	+	0	0	0.153846	0.181818	0	0	0	0
chrIV	10169010	+	0	0	0.5	0.214286	0.0416667	0.05	0	0
chrIV	10196023	-	0	0	0.181818	0.181818	0	0	0.166667	0
chrIV	103598	-	0	0	0.333333	0.133333	0.15	0.111111	NA	0.125
chrIV	10381423	+	0	0	0.2	0.2	0	0	0	0.0769231
chrIV	10433792	+	0	0	0.3	0.285714	0	0	NA	0
chrIV	10448225	+	0	0	0.25	0.181818	0	0	0	0
chrIV	10674370	-	0	0	0.181818	0.153846	0	0.0714286	NA	0
chrIV	10683969	-	0	0	0.2	NA	0	0	0	0
chrIV	10804796	-	0	0	0.2	0.222222	0.130435	0.0357143	0.111111	0.166667
chrIV	11253348	-	0	0	0.181818	0.166667	0.0909091	0	NA	0
chrIV	11268650	-	0	0	0.272727	0.333333	0	0.0645161	0	0
chrIV	11271106	-	0	0	0.222222	0.222222	0	0	0.166667	NA
chrIV	11304178	+	0	0	0.117647	0.222222	0	0	0	0
chrIV	11313727	-	0	0	0.333333	0.333333	0.114286	0.115385	0.142857	0
chrIV	11526214	+	0	0	0.153846	0.0909091	0	0	0	0
chrIV	11687025	-	0	0	NA	0.4	0	0.0526316	NA	0
chrIV	11836156	-	0	0	0.222222	0.230769	0.0434783	0.0384615	0.125	0
chrIV	11883604	+	0	0	0.125	0.285714	0.0416667	0.047619	NA	0
chrIV	11920926	+	0	0	NA	0.2	0	0	0	0.142857
chrIV	11955671	-	0	0	0.2	0.181818	0	0	0	0.25
chrIV	12012787	+	0	0	0.214286	0.25	0.037037	0.0555556	0.111111	0.1
chrIV	12143898	-	0	0	0.5	0.153846	0.08	0.0357143	0.0714286	NA
chrIV	12165515	-	0	0	0.153846	0.230769	0	0.0909091	0.333333	0
chrIV	12223423	-	0	0	0.222222	0.181818	0	0	0	0
chrIV	12291974	-	0	0	0.133333	0.105263	0	0.0869565	0.111111	0
chrIV	1229304	+	0	0	0.25	0.2	0.0285714	0.0344828	0	0.166667
chrIV	12313917	-	0	0	0.2	0.2	0.0588235	0.047619	0	0
chrIV	12367555	-	0	0	0.25	0.166667	0	0.0416667	0	0
chrIV	12384629	-	0	0	0.2	0.181818	0	0.04	0	0.2
chrIV	12481311	-	0	0	0.333333	0.285714	0.0714286	0	0	NA
chrIV	12715558	+	0	0	0.3	0.133333	0	0.0526316	0	0
chrIV	12734475	-	0	0	0.222222	0.285714	0	0.2	NA	0.333333
chrIV	12743421	+	0	0	0.142857	0.222222	0	0.0571429	0	0
chrIV	12864561	-	0	0	0.285714	0.166667	0	0	NA	NA
chrIV	12911064	+	0	0	NA	0.2	0.08	0.0833333	NA	0
chrIV	12925672	-	0	0	0.3	0.285714	0.111111	0	0	NA
chrIV	12939256	-	0	0	0.25	0.222222	0	0	0.166667	0
chrIV	13081334	-	0	0	NA	0.153846	0.0833333	0.0454545	0	0
chrIV	13249066	+	0	0	0.4	0.333333	0	0.0555556	NA	NA
chrIV	13249067	+	0	0	0.4	0.333333	0.04	0.0555556	NA	NA
chrIV	13348143	-	0	0	0.333333	0.222222	0	0	0	NA
chrIV	13473201	-	0	0	0.133333	0.125	0	0	0	0
chrIV	13615240	+	0	0	0.166667	0.166667	0.047619	0	NA	0
chrIV	13673406	-	0	0	0.333333	0.285714	0	0.222222	NA	0.125
chrIV	1380713	-	0	0	0.222222	0.222222	0	0.047619	0	0.0666667
chrIV	14017097	-	0	0	0.3	0.25	0.115385	0	0	0.166667
chrIV	14048887	-	0	0	0.181818	0.142857	0	0	NA	0
chrIV	14141695	-	0	0	0.4	0.333333	0	0	0	NA
chrIV	14179880	-	0	0	0.2	0.25	0	0.0434783	0	0
chrIV	14180477	-	0	0	0.25	0.222222	0.0714286	0	0.1	NA
chrIV	14207804	+	0	0	0.111111	0.142857	0	0.0555556	0	0
chrIV	1427350	+	0	0	0.25	0.2	0	0.0344828	0.2	0
chrIV	14375981	-	0	0	0.222222	0.333333	0	0	0	0
chrIV	14518627	-	0	0	0.285714	0.222222	0	0.0384615	NA	0.1
chrIV	14565004	+	0	0	0.25	0.181818	0.037037	0.111111	0	0.125
chrIV	14708634	-	0	0	0.4	0.222222	0	0	NA	0
chrIV	14807223	+	0	0	0.222222	0.3	0.0645161	0.047619	NA	NA
chrIV	14822065	+	0	0	0.222222	0.222222	0	0	0	0
chrIV	14903172	+	0	0	0.333333	0.285714	0	0.0714286	0	0
chrIV	14911892	-	0	0	NA	0.285714	0	0	0	NA
chrIV	14926773	+	0	0	0.222222	0.142857	0.0344828	0	0.0833333	0
chrIV	14944207	-	0	0	0.222222	0.222222	0.09375	0.05	NA	0
chrIV	15082705	+	0	0	0.222222	0.25	0	0	0	0
chrIV	15101873	-	0	0	NA	0.222222	0.0416667	0	0	0.111111
chrIV	15106332	-	0	0	0.222222	0.285714	0	0	0	0
chrIV	15128360	+	0	0	0.2	0.166667	0	0	NA	NA
chrIV	1516203	+	0	0	0.117647	0.0869565	0.0909091	0	0	0
chrIV	15195765	-	0	0	0.222222	0.153846	0	0.05	0.0769231	0
chrIV	15242850	-	0	0	0.285714	0.333333	0.05	0.05	NA	NA
chrIV	15258805	-	0	0	0.222222	0.25	0	0	0.166667	0
chrIV	15414024	+	0	0	0.6	0.25	0	0.04	0.4	0.125
chrIV	15536433	-	0	0	0.222222	0.333333	0	0.08	0.25	0
chrIV	15642596	+	0	0	0.285714	0.25	0	0	NA	0
chrIV	15679830	+	0	0	0.3	0.166667	0	0	NA	0
chrIV	15712556	-	0	0	0.125	0.285714	0	0.0588235	0.111111	0.0833333
chrIV	15716458	+	0	0	0.166667	0.2	0.0416667	0	0	0
chrIV	15872053	+	0	0	0.181818	0.333333	0	0	0	0
chrIV	16153389	-	0	0	0.117647	0.2	0	0	0	0
chrIV	16241248	-	0	0	0.222222	0.25	0.2	0.0714286	0.166667	0.111111
chrIV	16244065	+	NA	0	NA	0.285714	0.0625	0.166667	NA	0
chrIV	16272628	+	0	0	0.285714	0.285714	0	0	0	0
chrIV	1631719	+	0	0	0.222222	0.2	0.0277778	0	0	0
chrIV	16380787	-	0	0	0.142857	0.111111	0	0	0	0
chrIV	16545562	-	0	0	0.125	0.142857	0	0	0	0
chrIV	16621279	-	0	0	0.222222	0.25	0	0.0384615	0	0.2
chrIV	16677180	+	0	0	0.25	0.333333	0	0.0666667	0	0.125
chrIV	16776706	+	0	0	0.5	0.222222	0.0357143	0	0	0.166667
chrIV	16882691	+	0	0	0.133333	0.25	0	0	0.111111	0
chrIV	16974271	-	0	0	0.25	0.4	0	0.047619	0	0
chrIV	16979754	-	0	0	NA	0.2	0	0.05	NA	NA
chrIV	17159084	+	0	0	0.5	0.181818	0	0	0	NA
chrIV	17200890	-	0	0	0.153846	0.181818	0.125	0	NA	NA
chrIV	17312712	+	0	0	0.181818	0.105263	0	0	0	0
chrIV	17313222	+	0	0	0.2	0.117647	0	0.111111	0	0
chrIV	17462401	+	0	0	0.285714	0.181818	0	0	NA	0
chrIV	1803363	+	0	0	0.4	0.4	0.0294118	0	0.166667	0.111111
chrIV	2048829	-	0	0	0.333333	NA	0.0526316	0.105263	0	0.1
chrIV	2118938	+	0	0	0.285714	0.222222	0.0666667	0.0454545	0	0
chrIV	2155547	-	0	0	0.4	0.25	0	0	NA	0
chrIV	2213433	-	0	0	0.285714	NA	0	0.0526316	0	0
chrIV	2370251	-	0	0	NA	0.285714	0	0.0833333	NA	NA
chrIV	2712154	-	0	0	NA	NA	0	0.0909091	0	NA
chrIV	2776156	-	0	0	0.181818	0.142857	0	0	0	0
chrIV	280226	-	0	0	0.222222	0.117647	0.117647	0	NA	0
chrIV	3028293	-	0	0	0.4	0.333333	0.142857	0.0769231	NA	0
chrIV	3340103	-	0	0	0.25	NA	0.0285714	0.05	0.2	0.166667
chrIV	3474774	+	0	0	0.428571	0.222222	0.0344828	0.04	0.285714	0.2
chrIV	3644940	-	0	0	0.181818	0.25	0.0384615	0	0	0
chrIV	3646550	-	0	0	0.181818	0.133333	0.111111	0.0769231	0.1	0.2
chrIV	3647556	-	0	0	0.166667	0.142857	0	0.03125	0	0.0833333
chrIV	3857028	-	0	0	0.142857	0.166667	0.04	0.037037	0	0
chrIV	3867456	-	0	0	NA	0.222222	0.0333333	0	0	NA
chrIV	3979017	+	0	0	0.333333	0.333333	0.0588235	0	0.125	0
chrIV	4132539	-	0	0	0.25	0.142857	0	0	0	0
chrIV	4239242	+	0	0	0.166667	0.181818	0	0	0.0833333	0
chrIV	424641	+	0	0	0.222222	NA	0	0.125	0	0
chrIV	4320430	-	0	0	0.153846	0.2	0	0.117647	0	0.142857
chrIV	4461706	+	0	0	0.285714	0.222222	0	0	0	0.222222
chrIV	4494722	-	0	0	0.285714	NA	0.0526316	0	0	0
chrIV	4511498	-	0	0	0.153846	0.6	0	0	0	0
chrIV	453526	+	0	0	0.222222	NA	0	0.0714286	0	0
chrIV	4575884	-	0	0	0.222222	0.333333	0	0	0.2	NA
chrIV	4731315	-	0	0	0.166667	0.153846	0.0333333	0	0	0
chrIV	4746851	-	0	0	0.2	0.181818	0	0.0625	0	0
chrIV	4762774	-	0	0	0.2	0.2	0.0333333	0.0625	NA	NA
chrIV	4989040	-	0	0	0.222222	0.125	0	0	0.0909091	0.1
chrIV	5109753	+	0	0	0.222222	0.166667	0	0	0	NA
chrIV	5309623	+	0	0	0.142857	0.166667	0	0.0294118	0	0.0909091
chrIV	5410140	-	0	0	0.166667	0.133333	0	0	0.0909091	0.0588235
chrIV	5512482	+	0	0	0.181818	0.25	0.025641	0	0	0
chrIV	5514132	-	0	0	0.181818	0.285714	0	0.0416667	0	0
chrIV	5669122	+	0	0	0.181818	0.2	0.047619	0	0.1	0
chrIV	572506	+	0	0	NA	0.25	0	0.0769231	NA	0.142857
chrIV	5869400	-	0	0	0.5	0.133333	0.0384615	0	0	NA
chrIV	5916189	-	0	0	0.4	0.4	0	0	0	NA
chrIV	6003922	+	0	0	0.142857	0.0869565	0.0434783	0	0	0
chrIV	6005907	+	0	0	0.142857	0.105263	0	0	NA	0.142857
chrIV	601009	+	0	0	0.181818	0.133333	0	0.0416667	0	0
chrIV	606691	-	0	0	0.166667	0.272727	0	0	0.0909091	0.111111
chrIV	6381744	+	0	0	0.2	0.2	0	0	0	0.111111
chrIV	6562338	-	0	0	0.2	0.285714	0	0	0	0
chrIV	6662171	+	0	0	0.181818	0.181818	0.03125	0	NA	0.25
chrIV	6680702	+	0	0	0.285714	0.142857	0	0	0	0
chrIV	6735445	-	0	0	0.285714	0.25	0	0	0.142857	NA
chrIV	6757351	-	0	0	0.2	0.181818	0.0869565	0	0	0
chrIV	6790988	-	0	0	0.181818	NA	0	0	0	0
chrIV	6800629	+	0	0	0.222222	0.166667	0.0416667	0	NA	0.285714
chrIV	6831805	+	0	0	0.4	0.285714	0	0	NA	0.2
chrIV	6855382	+	0	0	0.25	0.181818	0	0	NA	0
chrIV	7108941	-	0	0	0.181818	0.285714	0.0555556	0	0.222222	0
chrIV	714454	+	0	0	NA	0.285714	0	0	0	0
chrIV	7215518	-	0	0	NA	0.153846	0	0.15	0	0
chrIV	729339	-	0	0	0.2	0.4	0	0.0666667	0.2	0.125
chrIV	7336957	-	0	0	0.133333	0.153846	0.037037	0.0344828	0.125	0
chrIV	7527687	-	0	0	0.2	0.142857	0	0	NA	0
chrIV	7720067	+	0	0	0.1875	0.166667	0	0.037037	0	0
chrIV	7760812	+	0	0	0.285714	0.166667	0	0	NA	NA
chrIV	7772531	-	0	0	0.2	0.2	0.0454545	0	NA	NA
chrIV	8005363	-	0	0	0.25	0.125	0	0	0	0.0833333
chrIV	8045192	+	0	0	0.222222	0.25	0	0	NA	NA
chrIV	8061191	+	0	0	0.285714	0.153846	0	0	0	0
chrIV	8073327	+	NA	0	0.25	0.25	0.181818	0	NA	NA
chrIV	8211843	-	0	0	0.272727	0.222222	0	0.0333333	0	0
chrIV	8244763	+	0	0	0.133333	0.222222	0	0	0.153846	0
chrIV	8311031	-	0	0	0.166667	0.142857	0	0	0.142857	0.2
chrIV	8345115	+	0	0	0.142857	0.222222	0	0.0333333	NA	0
chrIV	8360653	-	0	0	0.285714	0.25	0	0.0384615	0	0
chrIV	8664499	-	0	0	0.153846	0.133333	0	0	0.0909091	0
chrIV	8665666	+	0	0	0.166667	0.142857	0	0.0333333	0	0.0833333
chrIV	8923224	-	0	0	0.4	0.2	0	0	0	0
chrIV	8991723	-	0	0	0.272727	NA	0.0344828	0.0416667	0	0
chrIV	9115460	+	0	0	0.142857	0.285714	0	0	0	0
chrIV	9130286	-	0	0	0.285714	0.222222	0.0322581	0.0555556	NA	0.166667
chrIV	9160854	-	0	0	0.166667	0.333333	0	0	0	0
chrIV	9251209	-	0	0	0.2	0.25	0	0	0.142857	0
chrIV	9325530	-	0	0	0.333333	0.166667	0	0	0	0
chrIV	9387105	-	0	0	0.285714	0.181818	0.037037	0.0454545	0	NA
chrIV	9547755	+	0	0	0.4	0.2	0.0434783	0	0	0
chrIV	9606088	-	0	0	0.222222	0.2	0	0	0	0
chrIV	9913241	-	0	0	0.222222	0.153846	0.047619	0	0.1	0
chrIV	9969876	+	0	0	0.181818	0.25	0.0882353	0.0909091	NA	0
chrM	13557	+	0	0	0.0526316	0.03125	0.00892857	0.00892857	0	0.0144928
chrM	13623	+	0	0	0.0384615	0.030303	0.00952381	0.00900901	0	0
chrV	10084252	+	0	0	0.166667	0.181818	0	0	0.125	0
chrV	1013467	-	0	0	0.428571	0.285714	0.103448	0	0.0833333	0.285714
chrV	10389349	+	0	0	NA	0.2	0	0	0	0
chrV	10510561	+	0	0	0.428571	0.222222	0	0	0.2	0
chrV	10557370	+	0	0	0.181818	0.222222	0	0	NA	NA
chrV	10682509	+	0	0	0.153846	0.222222	0.047619	0	0	0
chrV	10707198	+	0	0	0.181818	0.222222	0.030303	0	0	NA
chrV	10842921	-	0	0	0.333333	0.3	0.05	0	0	NA
chrV	10972968	+	0	0	0.5	0.214286	0.125	0.333333	0.375	0.428571
chrV	11063754	+	0	0	0.222222	0.166667	0	0	0	0
chrV	11212899	+	0	0	0.25	0.272727	0.0666667	0.0588235	NA	0
chrV	11273419	-	0	0	NA	0.25	0	0.285714	NA	0.166667
chrV	11391078	-	0	0	0.133333	0.142857	0.0333333	0.0666667	0	0
chrV	11471367	-	0	0	0.285714	0.222222	0	0	0	NA
chrV	11800063	+	0	0	0.181818	0.333333	0	0	0.0833333	0.166667
chrV	11907942	+	0	0	0.333333	0.166667	0.0526316	0	0	NA
chrV	11928259	+	0	0	0.181818	0.142857	0.0588235	0	0	0
chrV	12005818	-	0	0	0.181818	0.285714	0	0	0	0
chrV	12163186	+	0	0	0.333333	0.222222	0	0.0344828	0	0
chrV	12220001	+	0	0	0.181818	0.153846	0	0	0	NA
chrV	12262369	-	0	0	0.333333	0.230769	0	0	0.2	0
chrV	12272396	+	0	0	0.285714	0.117647	0	0.05	NA	0
chrV	12323672	-	0	0	0.166667	0.4	0.0666667	0	0.0909091	0.125
chrV	1233320	-	0	0	0.375	0.2	0.05	0.0555556	NA	0.125
chrV	12340121	-	0	0	0.222222	0.166667	0.0909091	0	0	0
chrV	12649878	+	0	0	0.214286	0.181818	0.0625	0.0952381	0	0.142857
chrV	12722025	+	0	0	0.285714	0.142857	0	0.111111	0	0
chrV	12923534	+	0	0	0.111111	0.1875	0.0384615	0.0416667	0	0
chrV	13000386	-	0	0	0.285714	0.285714	0	0	0	0
chrV	1325001	+	0	0	0.4	NA	0	0	NA	0.142857
chrV	13365042	+	0	0	0.125	0.133333	0	0.0333333	0	0
chrV	13471861	-	0	0	0.333333	0.25	0	0.0666667	0	0
chrV	13538474	+	0	0	0.2	0.142857	0	0	0	0
chrV	13730695	-	0	0	0.25	0.4	0	0	0.166667	0
chrV	13732058	-	0	0	0.285714	0.2	0	0.0588235	0	0.142857
chrV	13791983	+	0	0	0.222222	0.230769	0	0	0	0
chrV	1384210	-	0	0	0.25	NA	0	0	0	0
chrV	14038879	-	0	0	0.166667	0.133333	0	0	0	0.214286
chrV	14155433	+	NA	0	0.181818	0.4	0	0.0833333	0	0
chrV	14207606	-	0	0	0.333333	0.181818	0	0	0.111111	0
chrV	1420847	+	0	0	0.4	NA	0	0	0	0
chrV	14323019	-	0	0	0.230769	0.166667	0.0454545	0.0434783	0	0
chrV	14364032	-	0	0	0.2	0.166667	0.0714286	0.05	0	NA
chrV	1465041	-	0	0	0.117647	0.2	0	0.0555556	0.0833333	0.181818
chrV	14735758	+	0	0	0.222222	0.333333	0	0	0.0909091	0
chrV	14798646	+	0	0	0.230769	0.2	0.0555556	0	0	0
chrV	15031781	+	0	0	NA	0.285714	0	0	0.142857	NA
chrV	15081106	-	0	0	0.5	0.25	0	0.0625	0.0909091	0
chrV	15108603	-	0	0	0.25	0.222222	0.0555556	0	0	0
chrV	15117761	+	0	0	0.333333	0.117647	0	0.0454545	0	0
chrV	15118721	+	0	0	0.333333	0.117647	0	0	0	0
chrV	15138370	-	0	0	0.2	0.2	0.0454545	0	NA	0.166667
chrV	15145845	+	0	0	0.4	0.4	0.0769231	0.0384615	0	0
chrV	15210113	-	0	0	0.222222	0.166667	0	0	NA	0.142857
chrV	15213430	+	0	0	0.285714	0.181818	0	0	NA	0
chrV	15300902	-	0	0	0.333333	0.4	0.0909091	0	NA	0
chrV	15308746	+	0	0	0.2	0.153846	0.0588235	0	0.0833333	0.125
chrV	15615648	+	0	0	0.181818	0.4	0	0.05	NA	0
chrV	1563561	-	0	0	0.222222	0.285714	0.0344828	0	0	0
chrV	15719778	-	0	0	0.25	0.181818	0	0.0740741	0	0.142857
chrV	15726037	-	0	0	0.285714	0.25	0.0869565	0.0416667	0.142857	0
chrV	1591759	-	0	0	0.166667	0.333333	0.03125	0	0	0
chrV	15980295	+	0	0	0.222222	0.2	0	0.0384615	NA	0
chrV	16043586	+	0	0	0.142857	0.105263	0	0	0	0
chrV	16069551	-	0	0	0.4	0.4	0	0	0.166667	0
chrV	1617333	+	0	0	NA	0.222222	0	0	0	NA
chrV	16203946	+	0	0	0.111111	0.285714	0	0	0	0
chrV	16344297	-	0	0	0.222222	0.285714	0	0	0	0
chrV	16437832	+	0	0	0.153846	0.153846	0.047619	0	0.142857	0
chrV	16439912	+	0	0	0.181818	0.2	0.0833333	0	0	NA
chrV	16626146	+	0	0	0.25	0.285714	0.0810811	0.0714286	0	0.125
chrV	16715585	-	0	0	0.333333	0.25	0.047619	0.05	0	NA
chrV	17066620	+	0	0	0.4	0.25	0	0	0.166667	0.1
chrV	17146834	-	0	0	0.2	0.166667	0	0.0952381	NA	0
chrV	17233771	+	0	0	0.133333	0.166667	0.08	0	0.125	0.1
chrV	17248133	+	0	0	0.222222	0.1	0	0	0	0.142857
chrV	17284470	-	0	0	0.2	0.25	0	0	0	0
chrV	17322048	+	0	0	0.142857	0.117647	0	0.030303	0	0
chrV	1732398	-	0	0	0.4	0.181818	0.030303	0.0384615	0	0.111111
chrV	17438476	+	0	0	0.428571	0.166667	0	0.0454545	0	0.142857
chrV	17673145	+	0	0	NA	0.333333	0	0	0.125	0
chrV	17824154	-	0	0	0.181818	0.153846	0	0.142857	0.111111	0
chrV	1797674	+	0	0	0.222222	NA	0.0277778	0.05	NA	NA
chrV	1812983	+	0	0	0.222222	0.125	0	0	NA	0
chrV	18148980	-	0	0	0.214286	0.285714	0.0689655	0	0	NA
chrV	18267553	-	0	0	0.166667	0.2	0	0	NA	0
chrV	18395097	+	0	0	0.2	0.153846	0.0333333	0.047619	0	0.125
chrV	18404882	+	0	0	0.166667	0.181818	0	0	NA	NA
chrV	18979043	-	0	0	NA	NA	0	0.125	NA	NA
chrV	19309589	+	0	0	0.111111	0.105263	0.0333333	0.037037	0	0
chrV	19450183	+	0	0	0.285714	0.166667	0	0	0.166667	NA
chrV	19583857	-	0	0	NA	0.4	0	0	0	0.142857
chrV	19960522	-	0	0	0.4	0.222222	0.111111	0.0625	NA	NA
chrV	1997300	+	0	0	NA	0.285714	0	0	NA	0
chrV	20030052	+	0	0	NA	0.333333	0	0.142857	NA	0.166667
chrV	20207076	+	0	0	NA	0.571429	0	0	NA	0
chrV	20300340	+	0	0	0.285714	NA	0	0	NA	0
chrV	20349193	+	0	0	0.333333	0.25	0	0	NA	0
chrV	20352116	+	0	0	0.222222	NA	0	0	NA	NA
chrV	204159	-	0	0	NA	NA	0.047619	0	0	0.1
chrV	20578684	-	0	0	0.2	0.2	0	0	0	NA
chrV	20594872	+	0	0	0.25	0.25	0.0416667	0	0	0
chrV	20621569	-	0	0	0.166667	0.181818	0.0263158	0	0	0
chrV	20652863	-	0	0	NA	0.285714	0.0416667	0	0	NA
chrV	20684786	-	0	0	0.142857	0.117647	0	0	0	0.111111
chrV	2081285	-	0	0	0.333333	0.25	0	0.117647	0.125	0.2
chrV	208530	+	0	0	NA	0.25	0	0	NA	0
chrV	2273673	+	0	0	0.25	0.222222	0	0.0454545	0	0
chrV	2593577	-	0	0	0.166667	0.133333	0.0344828	0	0	0
chrV	2681465	-	0	0	0.285714	0.181818	0.037037	0	0	0
chrV	2902551	-	0	0	0.285714	0.153846	0.0571429	0.030303	0	NA
chrV	2958135	+	0	0	0.181818	0.142857	0.0967742	0	0.1	NA
chrV	3157662	+	0	0	0.166667	0.181818	0	0	0	0.0625
chrV	3240051	+	0	0	NA	0.133333	0	0	0	0
chrV	3381085	-	0	0	0.25	0.333333	0	0	0	0
chrV	3397310	+	0	0	0.166667	0.181818	0	0	0	0.0909091
chrV	3428970	-	0	0	0.166667	0.166667	0	0	NA	0
chrV	3778430	-	0	0	0.105263	0.25	0	0	0	NA
chrV	378889	-	0	0	0.25	0.166667	0	0	0	NA
chrV	4085882	-	0	0	0.285714	0.285714	0	0	0	NA
chrV	4134819	-	0	0	0.222222	0.166667	0	0.0357143	0	NA
chrV	4251800	-	0	0	0.166667	0.222222	0	0	0	0
chrV	4335669	+	0	0	0.222222	0.222222	0	0	0	0.142857
chrV	4370021	-	0	0	0.4	0.222222	0	0	0	0
chrV	4412164	-	0	0	0.181818	0.285714	0	0	0.2	0
chrV	4632053	+	0	0	0.222222	0.153846	0	0.0625	0	NA
chrV	465042	-	0	0	0.222222	0.142857	0.04	0.0434783	0	0.125
chrV	4824209	+	0	0	NA	0.25	0.0416667	0	NA	0
chrV	4911825	-	0	0	0.428571	NA	0	0.05	0.142857	0.153846
chrV	4914836	+	0	0	0.285714	NA	0	0.142857	0.1	0
chrV	5055505	+	0	0	0.153846	0.222222	0.0333333	0.047619	0	0.2
chrV	5213630	-	0	0	0.285714	NA	0.04	0	0	0
chrV	5225503	-	0	0	0.333333	0.153846	0.04	0	0	NA
chrV	5377918	-	0	0	0.25	0.222222	0	0.047619	0	NA
chrV	5469120	-	0	0	0.166667	0.166667	0	0.0322581	0	0
chrV	5600173	+	0	0	0.142857	0.25	0.025641	0.0606061	0	0.133333
chrV	5631713	+	0	0	0.222222	0.166667	0.0666667	0.037037	0	0.2
chrV	5704058	+	0	0	0.125	0.153846	0.0571429	0	0	0
chrV	5706216	+	0	0	0.142857	0.142857	0	0.0769231	0	0
chrV	5706548	-	0	0	0.166667	0.153846	0.0285714	0.0769231	0	0
chrV	5726062	+	0	0	0.222222	0.25	0	0	0.2	0
chrV	5794245	+	0	0	0.166667	0.2	0.0416667	0	NA	0
chrV	5982352	+	0	0	0.285714	0.2	0.15	0.263158	NA	NA
chrV	604946	-	0	0	0.428571	NA	0.0357143	0.0357143	NA	NA
chrV	605986	+	0	0	0.5	0.4	0	0	0	NA
chrV	6208329	+	0	0	0.181818	0.222222	0	0	0	0
chrV	625440	-	0	0	0.25	0.4	0	0	0	0
chrV	6498011	+	0	0	0.117647	0.153846	0.0769231	0	NA	0.1
chrV	6655425	+	0	0	0.4	0.25	0	0	0	0
chrV	6658347	+	0	0	0.181818	0.111111	0	0	0	NA
chrV	6707298	+	0	0	0.153846	0.166667	0	0	0	0
chrV	6751346	+	0	0	0.333333	0.285714	0.05	0.037037	0	0
chrV	6881641	-	0	0	0.25	0.25	0.125	0.208333	0.125	0
chrV	7065230	-	0	0	0.166667	NA	0	0	0	0
chrV	7080015	-	0	0	0.285714	0.105263	0	0.0384615	0.166667	0
chrV	7134249	+	0	0	0.25	0.285714	0.0434783	0	0	0.111111
chrV	7140600	-	0	0	0.181818	NA	0	0.047619	0	0.166667
chrV	7204859	+	0	0	0.333333	0.142857	0	0.0454545	0	0
chrV	7287703	+	0	0	0.272727	0.142857	0.05	0.037037	0.2	0
chrV	7353430	-	0	0	NA	0.285714	0	0	0	NA
chrV	7377494	-	0	0	0.285714	0.285714	0	0.111111	NA	0
chrV	745715	-	0	0	0.375	0.6	0.0344828	0	0	0.2
chrV	7536506	+	0	0	0.285714	0.2	0.0434783	0	NA	0
chrV	7616298	+	0	0	0.222222	0.272727	0	0	0	0
chrV	7671792	+	0	0	0.25	0.117647	0.0344828	0.0263158	0.0909091	0
chrV	7704076	+	0	0	0.166667	0.125	0.0454545	0.0434783	0.125	0.285714
chrV	7714029	-	0	0	NA	0.222222	0.0909091	0.1	0	0
chrV	7818063	+	0	0	0.285714	0.2	0	0	0	NA
chrV	807927	-	0	0	0.4	0.285714	0.0238095	0	0.0833333	NA
chrV	810961	+	0	0	0.4	0.117647	0	0	0	0.111111
chrV	8266911	+	0	0	0.285714	0.285714	0	0.0714286	NA	0
chrV	8345066	+	0	0	0.2	0.25	0	0.0555556	0	0
chrV	840393	-	0	0	0.153846	0.222222	0	0.0416667	0.0666667	0.105263
chrV	8423814	-	0	0	0.333333	0.2	0	0	0	0
chrV	8463611	-	0	0	0.333333	0.133333	0	0.0344828	0.222222	NA
chrV	8474732	-	0	0	0.142857	0.25	0.05	0	0.166667	0.142857
chrV	8734823	+	0	0	0.2	0.142857	0	0	NA	NA
chrV	876212	-	0	0	0.285714	0.25	0	0	0	NA
chrV	8910791	-	0	0	0.181818	0.333333	0.047619	0	0	NA
chrV	8926642	+	0	0	0.181818	0.166667	0.0416667	0.04	0	0
chrV	8984042	-	0	0	0.285714	0.153846	0	0	0	0
chrV	8997947	+	0	0	0.285714	NA	0	0.222222	0.2	NA
chrV	9094247	-	0	0	0.375	0.2	0	0	0	0
chrV	9098204	+	0	0	0.25	0.142857	0	0	0	0
chrV	9149134	+	0	0	0.25	0.153846	0	0.0625	0	0.125
chrV	9191364	-	0	0	0.25	0.166667	0	0.0434783	0	0
chrV	9271307	-	0	0	0.285714	0.333333	0.05	0	0	0
chrV	9303647	-	0	0	0.2	0.214286	0.105263	0.0384615	0.0769231	0
chrV	9309775	+	0	0	0.4	0.25	0.04	0	0.125	0
chrV	9410744	-	0	0	0.4	0.222222	0	0	NA	0
chrV	9417024	-	0	0	0.333333	0.2	0.0416667	0	0	0.142857
chrV	9443120	+	0	0	0.25	0.153846	0	0	0.0909091	NA
chrV	9740942	-	0	0	0.166667	0.25	0.0344828	0	0	0
chrV	9832024	+	0	0	0.2	0.166667	0	0	0.222222	0
chrV	9858859	+	0	0	0.133333	0.142857	0	0	0.111111	0
chrV	9958738	+	0	0	0.133333	0.2	0	0	0	0.0714286
chrV	9996623	-	0	0	0.222222	0.166667	0	0	0	0
chrX	10130018	+	0	0	0.285714	0.285714	0.0689655	0	NA	0
chrX	10151992	+	0	0	0.2	0.25	0	0	0	0
chrX	10279773	-	0	0	0.125	0.8	0	0.0322581	0.0666667	0
chrX	10296797	+	0	0	0.2	0.166667	0	0	NA	0
chrX	10300872	+	0	0	0.2	0.166667	0.0344828	0	0	0
chrX	10317191	-	0	0	0.2	0.117647	0	0.0526316	0.166667	0
chrX	10357363	-	0	0	0.333333	0.333333	0	0	0.166667	0
chrX	10443151	-	0	0	0.222222	0.222222	0	0	0	0
chrX	10534316	-	0	0	NA	0.4	0	0	0	0
chrX	1054988	-	0	0	0.181818	0.25	0	0	0	0.0769231
chrX	10710746	+	0	0	0.2	0.222222	0	0.0526316	0	0
chrX	10737182	-	0	0	0.125	0.142857	0.0333333	0	0	NA
chrX	10781333	-	0	0	0.2	0.272727	0.0416667	0.0588235	0	0.333333
chrX	10805028	-	0	0	0.133333	0.230769	0.0540541	0.0952381	0.166667	0
chrX	11038154	+	0	0	0.166667	0.181818	0	0	0	0.166667
chrX	11040988	+	0	0	0.25	0.181818	0	0.0434783	0.0833333	0
chrX	11093542	+	0	0	0.181818	0.285714	0.0344828	0	0.125	NA
chrX	11304608	+	0	0	0.25	0.181818	0.0714286	0.0952381	0	NA
chrX	11355027	+	0	0	0.272727	0.2	0	0	0	0
chrX	11364145	+	0	0	0.153846	0.571429	0.0454545	0	0	0
chrX	11399840	+	0	0	0.153846	0.142857	0	0	NA	NA
chrX	11439093	-	0	0	0.4	0.142857	0	0	0.0833333	0.166667
chrX	11544876	+	0	0	0.2	0.214286	0.0344828	0.037037	NA	0
chrX	11794666	+	0	0	NA	0.25	0.105263	0	0.166667	0
chrX	11996329	-	0	0	0.333333	0.222222	0.0454545	0	0	NA
chrX	12048896	-	0	0	0.181818	0.333333	0.0555556	0.142857	NA	0.142857
chrX	12100567	-	0	0	0.2	0.285714	0	0	NA	0.111111
chrX	12116960	+	0	0	0.272727	0.125	0.0645161	0.111111	0	0
chrX	12120370	-	0	0	0.222222	0.0952381	0.0689655	0	0	0
chrX	12165261	-	0	0	0.222222	0.25	0.04	0.0277778	0	0.125
chrX	12196146	+	0	0	0.4	0.166667	0	0	0	0
chrX	12211041	-	0	0	0.181818	0.25	0.0434783	0.0689655	0	0
chrX	12337729	+	0	0	0.222222	0.222222	0	0	NA	0
chrX	12454039	+	0	0	0.25	0.181818	0.107143	0.137931	0	0.153846
chrX	12455709	+	0	0	0.428571	0.25	0	0	0.125	0
chrX	12549560	-	0	0	0.25	0.285714	0	0	0	0
chrX	12859849	-	0	0	0.428571	0.333333	0	0	0	0
chrX	12862705	+	0	0	0.25	0.4	0.05	0.047619	0.285714	0
chrX	12898633	-	0	0	0.166667	0.333333	0	0	0	NA
chrX	12901642	-	0	0	0.153846	0.222222	0	0	0.142857	0
chrX	13171370	+	0	0	NA	0.428571	0	0	0	0
chrX	13180291	-	0	0	0.25	0.222222	0.0454545	0	0.142857	0
chrX	13244277	+	0	0	0.285714	0.333333	0.047619	0.08	0	NA
chrX	13292897	+	0	0	0.153846	0.222222	0	0	0	0
chrX	13300068	+	0	0	0.166667	0.133333	0	0.025641	0.111111	0.1
chrX	13386355	-	0	0	0.25	0.142857	0.037037	0	0	0.2
chrX	13435291	-	0	0	0.333333	0.153846	0.0416667	0.0869565	0.25	0
chrX	13658520	+	0	0	0.25	0.333333	0	0	0	NA
chrX	1368644	-	0	0	0.2	0.25	0	0.0625	0	0
chrX	13743307	-	0	0	0.285714	0.285714	0.047619	0.157895	0	0
chrX	13775588	-	0	0	NA	0.333333	0	0.0909091	NA	NA
chrX	13843160	+	0	0	0.222222	0.25	0	0.037037	0	0
chrX	13908559	+	0	0	0.285714	0.2	0	0	0	0
chrX	14065297	+	0	0	0.153846	0.333333	0	0	0.166667	0
chrX	14237981	-	0	0	0.25	0.2	0	0.05	0	0
chrX	14304445	+	0	0	0.181818	0.333333	0	0.05	0	0
chrX	14372793	-	0	0	0.5	0.4	0	0.0666667	NA	NA
chrX	14373412	+	0	0	0.4	0.25	0	0	NA	NA
chrX	14435303	+	0	0	0.285714	0.166667	0	0	0	0
chrX	14444932	-	0	0	0.166667	0.25	0.0384615	0.0526316	0.0909091	0
chrX	14603323	-	0	0	0.125	0.181818	0.05	0	0.142857	0.111111
chrX	14660859	-	0	0	0.181818	0.166667	0	0	0	0
chrX	1470350	-	0	0	0.142857	0.222222	0.0232558	0	0	0
chrX	14958183	-	0	0	0.222222	0.285714	0	0	0	0
chrX	14959649	-	0	0	0.181818	0.2	0.0555556	0.0416667	0	0
chrX	15079716	+	0	0	0.153846	0.142857	0.0833333	0.0833333	0.2	0
chrX	15179404	-	0	0	0.166667	0.117647	0	0.0454545	0	0.142857
chrX	15220318	+	0	0	0.133333	0.181818	0.0416667	0	0.111111	0.0769231
chrX	15292203	+	0	0	0.25	0.125	0	0	0	NA
chrX	15295703	+	0	0	NA	0.230769	0.027027	0	0	0
chrX	15485622	+	0	0	0.142857	0.181818	0	0.0588235	NA	0
chrX	15521103	+	0	0	0.2	0.117647	0	0.0625	0	0
chrX	15528375	+	0	0	0.285714	0.181818	0	0	NA	0
chrX	15537175	+	0	0	0.125	0.166667	0	0	0.125	0
chrX	15574656	-	0	0	0.153846	0.142857	0	0	0	0
chrX	15589283	+	0	0	0.117647	0.117647	0.04	0	0	0
chrX	15631112	+	0	0	0.285714	0.25	0	0	0	0.125
chrX	15652044	-	0	0	0.133333	0.157895	0.0384615	0	0	0
chrX	15662738	-	0	0	0.153846	0.166667	0.0740741	0.0322581	0.111111	0
chrX	15665743	+	0	0	0.15	0.2	0	0	0	0
chrX	15738546	+	0	0	0.181818	0.222222	0	0	0	0
chrX	1586199	+	0	0	0.272727	0.166667	0	0.047619	0.142857	NA
chrX	15866190	-	0	0	0.428571	0.2	0	0.0588235	0	0.142857
chrX	16017464	-	0	0	0.2	0.222222	0	0	0	0
chrX	16297415	-	0	0	0.4	NA	0	0.0384615	0.142857	0.125
chrX	16398823	+	0	0	NA	0.25	0.0833333	0	0.142857	0.166667
chrX	16463116	-	0	0	0.1	0.133333	0.0322581	0.0869565	0.0833333	0.166667
chrX	16611534	-	0	0	0.117647	0.117647	0	0.0384615	0	0
chrX	16643790	-	0	0	0.142857	0.133333	0	0	0	0
chrX	16743634	+	0	0	0.25	0.142857	0	0	0	0
chrX	16799856	-	0	0	0.2	0.117647	0	0	0.111111	0
chrX	16824220	+	0	0	NA	0.333333	0	0	NA	NA
chrX	16835025	-	0	0	0.117647	0.142857	0	0.047619	0	0
chrX	16986736	+	0	0	0.25	0.2	0.0833333	0.0526316	0	0
chrX	17070890	+	0	0	0.2	0.166667	0	0	0	0.142857
chrX	17231823	-	0	0	0.333333	0.333333	0	0	0.222222	NA
chrX	17245826	-	0	0	0.4	0.2	0	0.0526316	0	NA
chrX	17259868	+	0	0	NA	0.222222	0.05	0	NA	NA
chrX	17298219	+	0	0	0.166667	0.285714	0	0	0	0
chrX	1731024	-	0	0	0.222222	0.111111	0	0	0	0
chrX	17324486	+	0	0	0.166667	0.181818	0	0.04	0	0
chrX	17579766	+	0	0	0.2	0.222222	0	0	0	0
chrX	1779212	-	0	0	NA	0.166667	0	0	0.111111	0
chrX	1811791	-	0	0	0.333333	0.222222	0	0.047619	NA	0
chrX	1831046	-	0	0	0.142857	0.25	0	0	NA	0.2
chrX	2036972	+	0	0	0.222222	0.25	0	0	0.125	0
chrX	2405200	-	0	0	0.222222	0.333333	0.0434783	0.0555556	0.0909091	0
chrX	2708286	-	0	0	0.25	0.142857	0.04	0	0.1	0
chrX	2747496	-	0	0	0.166667	0.4	0	0	0	0
chrX	2800137	-	0	0	0.181818	NA	0	0.0526316	0.0769231	0.333333
chrX	2832495	-	0	0	0.222222	0.2	0.0714286	0.05	NA	0
chrX	3012609	-	0	0	0.285714	0.428571	0	0	0	0
chrX	3084207	-	0	0	0.1	0.285714	0	0	0.0909091	0
chrX	3112966	+	0	0	0.133333	0.133333	0	0	0	0.1
chrX	3141344	+	0	0	0.333333	0.4	0	0	NA	0.333333
chrX	3185638	+	0	0	0.142857	0.333333	0	0	NA	NA
chrX	3433147	+	0	0	NA	0.2	0	0	NA	0.125
chrX	3468333	-	0	0	NA	0.25	0.0714286	0.0625	0	0
chrX	3505801	-	0	0	0.25	0.0952381	0	0.0555556	0	0
chrX	3576275	+	0	0	0.5	0.153846	0	0	NA	0
chrX	3733685	+	0	0	0.142857	0.117647	0	0	0	0
chrX	3853192	-	0	0	NA	0.181818	0	0	0.125	0
chrX	3889486	+	0	0	0.181818	0.25	0.0344828	0	0	0
chrX	3895537	+	0	0	0.166667	0.2	0.03125	0.0454545	NA	0.142857
chrX	4009758	+	0	0	0.142857	0.142857	0.0333333	0.0625	0	0
chrX	4077230	-	0	0	0.272727	NA	0	0.0909091	0	0.125
chrX	4163905	+	0	0	0.222222	0.2	0	0.0526316	0	0.142857
chrX	4178082	-	0	0	0.166667	0.0952381	0.0384615	0	0	0.2
chrX	4224871	+	0	0	0.285714	NA	0	0	0	NA
chrX	425794	-	0	0	0.375	0.222222	0.0714286	0	0	0
chrX	4461801	+	0	0	0.25	0.2	0	0	NA	NA
chrX	4479989	-	0	0	0.25	0.222222	0	0.0740741	0.166667	0.4
chrX	4565255	-	0	0	0.166667	0.230769	0	0	0	0.0769231
chrX	4654845	+	0	0	0.333333	0.153846	0	0.0277778	NA	0
chrX	4665885	+	0	0	0.2	NA	0	0	NA	0.333333
chrX	471530	-	0	0	NA	0.25	0	0.0666667	NA	0
chrX	4776775	-	0	0	NA	NA	0	0	NA	0
chrX	5105421	-	0	0	0.222222	0.15	0	0	0.111111	0
chrX	5149962	+	0	0	0.153846	0.2	0	0.0714286	0.25	0
chrX	515091	-	0	0	0.142857	0.153846	0.0833333	0.0526316	NA	0
chrX	5226926	-	0	0	0.222222	0.333333	0	0	0	0
chrX	5313372	-	0	0	0.1875	0.181818	0	0.047619	0.1	0.125
chrX	5342071	-	0	0	0.166667	0.181818	0.0555556	0	0	0
chrX	5466525	-	0	0	0.333333	0.181818	0	0	0	0.2
chrX	5683030	+	0	0	0.375	0.25	0.0357143	0.103448	0.1	0
chrX	5779375	-	0	0	0.214286	0.2	0	0.037037	0	0
chrX	5788344	-	0	0	0.222222	0.142857	0	0.0322581	NA	0
chrX	579196	+	0	0	0.133333	NA	0	0	0	0.1
chrX	5867942	+	0	0	0.142857	0.266667	0	0	0	0.222222
chrX	593252	-	0	0	0.142857	0.153846	0.0384615	0.111111	0	0.0833333
chrX	5932891	-	0	0	0.25	0.285714	0.03125	0	0	0.125
chrX	617794	-	0	0	0.2	0.222222	0.0571429	0	NA	0.0666667
chrX	624623	-	0	0	NA	0.4	0	0	NA	NA
chrX	6248713	+	0	0	0.2	0.25	0.037037	0.030303	0	0
chrX	6384674	+	0	0	0.4	0.285714	0	0	NA	NA
chrX	6388367	+	0	0	0.4	0.375	0.0416667	0.047619	NA	NA
chrX	6411964	+	0	0	0.375	0.166667	0.0454545	0	0	0
chrX	650536	-	0	0	0.285714	0.4	0	0.0454545	NA	0
chrX	6545115	+	0	0	0.4	0.142857	0	0	0	0
chrX	6569688	-	0	0	0.25	0.153846	0	0.0555556	0	0
chrX	6629035	-	0	0	0.2	0.166667	0.172414	0.142857	0	0.166667
chrX	6868561	+	0	0	NA	0.166667	0.1875	0.333333	0.4	NA
chrX	6925811	+	0	0	0.25	0.166667	0.05	0.0555556	0.125	0
chrX	7017347	+	0	0	0.222222	0.2	0	0	NA	0
chrX	706581	+	0	0	0.222222	0.222222	0	0	0	0.142857
chrX	709004	+	0	0	0.222222	0.375	0	0	0	0.142857
chrX	7210326	-	0	0	0.2	0.230769	0	0.0434783	0	0
chrX	721512	+	0	0	0.166667	0.333333	0	0	0	NA
chrX	7381118	-	0	0	0.166667	0.214286	0.0952381	0.217391	0.0714286	0
chrX	7465937	+	0	0	0.142857	0.181818	0.103448	0.0333333	0.125	0.0625
chrX	7516204	-	0	0	0.25	0.133333	0.142857	0	NA	0
chrX	7540054	+	0	0	0.285714	0.25	0	0	0	0
chrX	7569606	-	0	0	0.181818	0.333333	0.130435	0.04	0	0
chrX	783941	+	0	0	0.4	0.166667	0	0.0416667	0	0
chrX	7876027	+	0	0	0.25	0.4	0.111111	0	NA	0
chrX	7966239	-	0	0	0.181818	0.428571	0.04	0	0	0
chrX	7996698	+	0	0	NA	0.285714	0	0	NA	0.0666667
chrX	8066864	-	0	0	0.4	0.222222	0	0.05	NA	0
chrX	8083951	+	0	0	0.153846	0.166667	0	0	0	0
chrX	808652	+	0	0	0.222222	0.181818	0	0	0	0
chrX	8172710	-	0	0	0.285714	0.181818	0	0	0	0.111111
chrX	8397954	-	0	0	0.285714	0.285714	0.05	0.0344828	0.111111	0.125
chrX	8495807	-	0	0	0.285714	0.25	0.0555556	0	0	NA
chrX	8565514	-	0	0	0.117647	0.1875	0	0	0	NA
chrX	8659477	-	0	0	0.4	NA	0	0	0	NA
chrX	8785552	+	0	0	0.4	0.2	0	0	0	0
chrX	8956041	-	0	0	0.2	0.25	0	0	0.1	0.142857
chrX	8977913	-	0	0	0.181818	0.2	0.0833333	0.047619	NA	0.25
chrX	9006446	-	0	0	0.181818	0.285714	0	0	0	0.142857
chrX	9086399	-	0	0	0.2	0.181818	0	0.0833333	0.166667	0
chrX	9134468	-	0	0	0.222222	0.222222	0.0740741	0.1	NA	0
chrX	9147416	+	0	0	0.333333	0.230769	0	0.047619	0	0
chrX	9202386	-	0	0	0.166667	0.166667	0.0277778	0	0.125	0.166667
chrX	9274201	-	0	0	0.2	0.230769	0	0.0434783	NA	0
chrX	9286381	+	0	0	NA	0.333333	0.0322581	0	NA	0
chrX	9303532	-	0	0	0.285714	0.181818	0	0	0.125	NA
chrX	9347180	-	0	0	0.4	0.333333	0.0555556	0	0	0
chrX	9439536	+	0	0	NA	0.285714	0.0645161	0.0571429	0	0
chrX	9490227	-	0	0	0.2	0.142857	0.03125	0	NA	0.1
chrX	9600954	-	0	0	0.25	0.153846	0	0	0	0.1
chrX	963789	-	0	0	0.181818	0.4	0.0555556	0	0	NA
chrX	9645534	-	0	0	NA	0.222222	0.0625	0.037037	0	0
chrX	9704367	-	0	0	0.333333	0.222222	0.0625	0.0384615	0	NA

## Sheet: Fig5 594_sites_genes
Supplementary information Table S3. Enriched 6mA sites in WT animals after pathogen infection, related to Fig. 5.
For genes with at least one of 1397 infection enriched 6mA sites in their genic region , the levels of 6mA and the expression levels of genes were listed below. Only genes with FPKM > 2 in at least one of these samples are shown.
SMRT-seq											RNA-seq
Chromosome	Position	Strand	WT-OP50-1	WT-OP50-2	WT-PA14-1	WT-PA14-2	KO-OP50-1	KO-OP50-2	KO-PA14-1	KO-PA14-2	Gene name	WT-OP50-1	WT-OP50-2	WT-PA14-1	WT-PA14-2	KO-OP50-1	KO-OP50-2	KO-PA14-1	KO-PA14-2
chrIII	11903710	-	0	0.037037	0.666667	0.2	0	0	NA	0	faah-4	9.94763	9.23875	9.63924	9.83472	10.2157	9.93395	10.3948	9.97301
chrIII	13343501	-	0.1	0	0.0909091	0.571429	0.0434783	0	NA	0	ife-1	103.149	103.948	106.319	101.365	91.7609	102.025	98.0569	93.7419
chrIII	13469520	-	0.0526316	0	0.333333	NA	0.0357143	0.111111	0	0	kel-3	7.16508	7.52444	6.63852	6.9648	7.10859	7.39005	7.60012	7.19067
chrIII	18542	-	0.0384615	0	0.571429	0.0666667	0.0333333	0	0	0.222222	H10E21.4	64.2666	67.8257	71.574	67.4631	53.4349	59.3178	51.741	49.789
chrIII	4221143	-	0	0.0526316	0.25	0.333333	0.0434783	0	0	NA	mpk-1	22.4936	23.8773	22.3526	22.4366	22.832	21.7817	22.7788	22.4377
chrIII	4237839	-	0	0.0416667	0.375	0.333333	0.0294118	0	0	0	nhr-20	2.21686	2.66783	2.46666	2.14093	2.71859	2.41792	3.30604	3.14404
chrIII	4567764	-	0.0625	0	0.1875	0.181818	0.15625	0	0	0	mlcd-1	12.1102	13.6263	9.62161	10.9915	12.5652	13.2747	11.6256	12.826
chrIII	4567764	-	0.0625	0	0.1875	0.181818	0.15625	0	0	0	idhg-1	46.391	48.5769	49.0333	46.8221	47.8208	47.7207	48.1893	45.3435
chrIII	509955	-	0.05	0	0.153846	0.272727	0	0.0333333	0.0588235	0	F30H5.3	12.4718	13.2386	22.7766	22.8528	15.7493	14.8784	13.77	14.1371
chrIII	589339	-	0	0.0555556	NA	NA	0	0	NA	NA	Y55B1AR.2	15.1543	13.8782	14.7617	14.9568	15.3669	14.6411	15.2132	15.7184
chrIII	6733473	-	0	0.0357143	0.0833333	0.5	0	0.0285714	0.181818	0	odr-4	17.7563	17.5529	18.8194	17.3651	17.6069	19.0437	19.202	19.7157
chrIII	7183505	-	0.0588235	0	0.166667	0.333333	0	0	NA	0	epg-4	19.2397	18.3671	15.4808	15.4232	19.6853	19.2256	19.4323	18.5008
chrIII	7285666	-	0.05	0	0.555556	0.3	0	0.0769231	0.166667	0.2	pho-5	12.2747	11.9513	11.5961	11.7146	12.4147	11.8998	11.6707	12.3812
chrIII	7606754	-	0.0434783	0	0.0625	0.4	0	0	0.0666667	0	T04A6.3	2.06705	2.01897	2.60804	2.80082	1.54979	1.72132	1.49343	1.83288
chrIII	8792922	-	0.0434783	0	0.125	0.230769	0.0322581	0	0	0.1	zfp-1	13.953	14.5306	13.8422	14.0187	14.1385	14.6307	15.1515	13.8402
chrIII	9291893	-	0.04	0	0.25	0.222222	0	0.0909091	0	0	fozi-1	5.53383	5.82457	6.1946	6.53325	6.18207	5.99415	5.98294	6.99891
chrIII	941145	-	0	0.0333333	0.230769	0.181818	0.0285714	0.0454545	0	0.2	fbxa-59	7.62584	7.25798	12.9551	10.9745	5.7937	6.0214	9.91339	9.82338
chrIII	9625779	-	0.037037	0	0.153846	0.176471	0	0.153846	0	0	hlh-11	22.9116	24.3109	19.3995	21.8719	24.797	23.6691	24.8038	25.78
chrIII	11089422	+	0.05	0	0.25	0.25	0.0434783	0.04	0	0.166667	W09D6.5	64.3879	62.9872	54.7647	56.5395	60.3549	63.732	65.0664	62.0125
chrIII	11262555	+	0.0434783	0	0.4	0.428571	0	0.157895	NA	NA	obr-1	19.9183	19.4796	16.0514	17.2564	20.4065	20.4216	13.9368	14.8064
chrIII	12164772	+	0	0.0588235	NA	0.6	0	0	NA	NA	Y75B8A.8	9.68138	9.1003	10.3061	11.1434	9.89268	9.75202	8.97663	9.77645
chrIII	13761548	+	0.0714286	0	0	0.357143	0.0416667	0.0606061	0.2	NA	dbn-1	33.7539	33.4474	34.9481	35.909	35.0924	32.8441	32.7404	32.7741
chrIII	3878912	+	0.166667	0	0.222222	0.666667	0.0416667	0.0416667	NA	0.2	tir-1	8.38828	7.92729	11.7283	12.0447	8.76549	8.18609	11.5043	11.3958
chrIII	4924504	+	0	0.0526316	0.214286	0.222222	0.0454545	0	0	0	set-2	4.5442	4.4163	4.90882	5.7599	4.89721	4.81893	4.92708	5.70341
chrIII	5447164	+	0.0454545	0	0.272727	0.2	0	0	0	0	skpt-1	18.6061	18.532	14.5528	13.9823	18.6129	19.157	17.2926	15.9711
chrIII	6023953	+	0	0.0588235	0.428571	0.285714	0	0.0434783	NA	NA	cyk-3	8.13554	8.29703	8.5353	9.16599	8.67442	8.59897	7.82929	8.70236
chrIII	7240044	+	0	0.0333333	0.153846	0.176471	0	0	0	0	pars-1	53.3928	54.6375	65.8568	66.1999	56.9818	56.9857	57.7177	58.4527
chrIII	8831085	+	0	0.0357143	0.3	0.25	0.047619	0	0	NA	F44E2.10	12.6332	12.1468	12.5771	11.3827	12.7468	13.2449	12.9273	13.676
chrIII	8833558	+	0.047619	0	0.333333	0.25	0	0	NA	0	F44E2.4	19.4686	19.4894	14.4688	15.1441	26.2824	24.4688	30.0266	30.1534
chrIII	9368126	+	0.0555556	0	0.181818	0.25	0	0	0	NA	crn-6	5.77123	5.44668	6.54965	6.85796	7.53935	6.85303	4.16761	4.27853
chrIII	9877165	+	0	0.0454545	0.166667	0.454545	0.0555556	0.214286	NA	0.0833333	ZK757.2	2.00303	2.04824	2.94228	2.47226	1.90428	1.38384	2.30556	1.84412
chrII	12899293	-	0	0.047619	0.25	0.222222	0.0909091	0.0833333	0.111111	0.111111	clec-64	1.58988	2.12706	4.89968	4.54451	1.7721	1.84769	2.30644	2.75124
chrII	1407992	-	0	0.047619	NA	NA	0	0	NA	0	cogc-4	16.2772	14.6611	17.5992	17.5427	15.947	16.3098	15.8251	17.8296
chrII	3019126	-	0.0454545	0	0.25	0.25	0	0	NA	0	clec-3	0.487277	0.4665	38.2205	34.6361	0.411939	0.248825	8.29529	9.07917
chrII	42736	-	0.0555556	0	0.222222	0.333333	0	0	0	0	rpt-4	47.3247	46.8627	51.4398	50.6928	48.59	46.5359	48.9829	48.6622
chrII	6148265	-	0.0588235	0	0.3	0.166667	0	0	0	0.125	abts-3	2.9821	3.08015	3.34659	3.61393	3.21	3.21267	3.47786	3.59895
chrII	8079348	-	0	0.0333333	0.222222	0.230769	0.0384615	0	0	NA	K02C4.5	27.7538	28.1715	24.582	25.4494	28.6284	28.7554	29.3181	27.4299
chrII	8605821	-	0	0.04	0.333333	0.285714	0	0.0384615	0	0.166667	suf-1	12.0876	12.2802	12.385	12.7864	12.3708	12.8032	11.9909	12.4717
chrII	12931302	+	0.047619	0	0.444444	0.0833333	0.0526316	0.04	0	0.0909091	dct-18	257.208	260.598	225.787	214.812	255.59	265.516	313.332	293.703
chrII	4741736	+	0	0.047619	0.272727	0.2	0	0.0540541	0.0833333	NA	acs-11	16.0568	16.2632	11.7965	11.6673	17.9104	16.7307	15.5505	16.8045
chrII	5339129	+	0.0555556	0	0.166667	0.444444	0.1	0.0454545	NA	0.1	vhp-1	15.914	16.2175	21.1451	21.0997	16.8006	15.8983	19.3363	19.3889
chrII	5376640	+	0	0.04	0.428571	0.25	0.0263158	0	NA	0.166667	algn-2	13.7488	13.4176	12.7901	12.419	14.7926	13.5195	12.5515	14.7039
chrII	7208258	+	0.047619	0	0.111111	0.333333	0.12	0.047619	NA	NA	dhs-7	3.63425	3.26718	3.10642	3.14258	3.95259	3.87182	3.22312	3.48156
chrII	7613646	+	0	0.0285714	0.1	0.307692	0	0	0.111111	0	R07G3.7	22.5444	24.5516	23.4366	23.1166	23.6278	22.3453	23.0134	23.2191
chrII	7613646	+	0	0.0285714	0.1	0.307692	0	0	0.111111	0	oig-4	1.72191	1.55574	1.37346	1.41504	1.65352	2.00112	1.85896	2.18315
chrII	7662238	+	0.0333333	0	0.4	0.166667	0.0333333	0.115385	0.111111	0	rpa-1	25.1533	26.5552	24.4088	24.6586	24.9541	25.0449	23.9772	25.4811
chrII	7662238	+	0.0333333	0	0.4	0.166667	0.0333333	0.115385	0.111111	0	alfa-1	10.3868	10.2117	8.58748	8.60734	8.53935	9.24792	8.5988	8.5321
chrII	7904675	+	0	0.0434783	0.428571	0.375	0.0384615	0.136364	0	0	best-23	1.85629	2.88684	2.43368	2.82577	2.53001	2.69157	2.37669	2.77837
chrII	8140453	+	0	0.037037	0.222222	0.15	0.148148	0	0	0	cdc-48.2	92.2774	92.5016	100.231	100.223	94.1733	90.7992	100.038	101.964
chrII	8943558	+	0.0384615	0	0.272727	0.4	0.030303	0	NA	0.111111	cutl-15	13.2769	12.4987	20.1776	19.1217	11.4885	11.0921	12.4496	12.6221
chrII	9758725	+	0.0454545	0	0.25	0.333333	0.0434783	0.0833333	0	0.181818	shk-1	3.48088	3.76348	3.94144	4.00103	3.70027	3.38226	3.59864	3.62711
chrII	9893149	+	0.1	0	0.176471	0.375	0.0645161	0.0740741	NA	0.2	C08H9.16	11.788	11.7761	9.98732	9.98391	11.3163	11.8645	10.4968	9.94853
chrI	10182214	-	0	0.0454545	0.25	0.2	0.0810811	0.0263158	0	0.0769231	iars-2	10.9247	10.3373	9.90907	10.03	11.0754	9.73846	10.0796	11.563
chrI	10375927	-	0.0555556	0	0.166667	0.285714	0	0.0416667	0.375	0.142857	hpo-35	9.27051	9.04536	8.83068	9.16048	9.56217	9.43022	9.29831	8.77313
chrI	3589160	-	0.0769231	0	NA	0.375	0	0	NA	NA	lpd-3	3.10706	2.98705	3.6427	3.83768	3.28984	3.103	3.37346	3.66958
chrI	3703810	-	0	0.0322581	NA	NA	0	0.0322581	NA	0.125	linc-9	5.47794	5.52038	5.75968	5.44901	5.88409	5.81832	4.85927	4.6452
chrI	3751827	-	0.0588235	0	0.142857	0.1875	0	0.0666667	0.5	0.111111	inx-13	36.9864	37.6776	37.8457	39.6945	40.4502	39.6069	44.7827	47.011
chrI	4003331	-	0.0714286	0	0.333333	0.0909091	0.030303	0.0588235	0.111111	0	unc-73	5.1219	5.28317	5.50834	5.9246	5.52681	5.10771	5.52264	5.88541
chrI	4237689	-	0	0.0333333	NA	0.4	0	0.0416667	NA	NA	C43E11.5	10.9664	11.6012	13.2514	12.0414	10.6899	11.2556	10.6759	10.2471
chrI	4559006	-	0	0.0344828	0.4	0.3	0	0	0	0	D1007.15	1.97545	1.90857	1.85791	1.89666	2.03683	2.06377	1.87067	1.99908
chrI	520337	-	0	0.0285714	0.6	0.2	0.05	0.04	NA	0.166667	Y65B4BL.6	28.6195	28.5824	33.7652	33.4879	23.4562	24.506	26.945	23.2831
chrI	5799789	-	0.0416667	0	0.272727	0.272727	0.12	0.1	NA	0.111111	mtk-1	6.8983	6.65856	6.68155	6.73526	7.35584	6.73237	7.49821	7.48654
chrI	6072757	-	0.047619	0	0.375	0.2	0.027027	0.0625	0	0.166667	ZK484.4	9.98734	10.0121	8.53482	9.3743	10.0682	9.19701	9.5363	10.0285
chrI	6615860	-	0	0.0357143	0.25	0.0769231	0.0869565	0.15	0	0	D2092.4	27.4795	28.0699	31.1079	32.0871	30.1474	31.4829	29.4502	28.5633
chrI	707159	-	0.0625	0	0.333333	0.25	0.0666667	0	NA	NA	hgap-1	5.82226	5.43011	5.91435	6.24537	6.35563	6.2846	6.22896	6.64031
chrI	7722521	-	0	0.037037	0.307692	0.125	0.105263	0	0	0.125	F27D4.3	5.06854	4.78606	3.56681	4.30073	4.7632	5.21719	4.49039	5.07643
chrI	7737641	-	0	0.04	0.25	NA	0.03125	0.05	NA	NA	F27D4.6	3.10283	2.99325	3.55056	3.48984	3.03325	3.13277	2.55141	2.81985
chrI	9198399	-	0	0.03125	0.222222	0.272727	0	0	0	0	lim-9	13.9035	13.793	14.1631	14.8207	14.2341	13.723	14.1897	15.265
chrI	9548525	-	0.0588235	0	0.3	0.142857	0	0	0.111111	0	swah-1	5.2152	5.06096	5.00956	4.83675	5.1549	5.06319	4.81897	4.67066
chrI	10054050	+	0	0.0526316	0.285714	0.272727	0.09375	0.05	NA	0.285714	F10G8.8	6.68282	6.26474	6.98296	8.37382	7.06907	6.82507	6.79174	7.07336
chrI	10773645	+	0.0769231	0	0.666667	0.285714	0	0.0454545	NA	NA	daf-16	15.4763	15.6816	12.3945	13.3075	15.3847	14.579	13.4241	12.9997
chrI	11258197	+	0.0666667	0	0.285714	0.5	0	0	0	NA	F36D1.8	1.57809	1.45203	4.00385	3.41251	1.19421	1.75183	0.839112	0.784098
chrI	12183338	+	0	0.125	0.4	NA	0	0	NA	NA	abhd-11.2	16.5193	17.2064	14.9062	14.2746	16.3991	18.3503	18.0316	17.8246
chrI	12183338	+	0	0.125	0.4	NA	0	0	NA	NA	R05D7.5	7.33239	8.15891	7.22767	8.15156	7.09005	6.99444	8.1453	8.17193
chrI	2404268	+	0	0.0909091	0.6	NA	0	NA	NA	NA	zwl-1	17.7228	17.4784	18.0282	18.2102	17.5284	16.7711	16.8723	16.4332
chrI	4037847	+	0.0526316	0	0.333333	0.166667	0.0606061	0	0.25	0	unc-89	4.45685	4.41635	5.14067	5.38545	5.03288	4.59574	4.40904	4.7028
chrI	4393432	+	0	0.0384615	0.166667	0.176471	0.0555556	0.0714286	0.166667	0.0769231	dhc-1	8.74238	9.16861	9.92216	10.4673	9.39531	9.29924	8.96814	9.4527
chrI	8899146	+	0	0.0333333	0.2	0.1875	0	0	0	NA	unc-29	2.28919	2.45373	2.29752	2.56605	2.48375	2.40168	2.15825	2.29552
chrIV	10254648	-	0	0.0344828	0.0769231	0.5	0.115385	0	NA	0	daf-14	11.703	12.9483	13.8251	13.2852	12.5349	13.178	15.0798	14.5303
chrIV	12701247	-	0.0714286	0	0.142857	0.5	0.0344828	0.0526316	0.166667	0	T23B5.3	13.7219	13.738	14.0508	14.6361	14.4162	13.7967	14.7623	14.8826
chrIV	12989886	-	0	0.0285714	0.333333	0.428571	0	0	0	0	K10D11.5	6.57971	7.05986	15.4258	15.5549	6.28988	5.7629	7.97909	8.80259
chrIV	13317434	-	0.0714286	0	0.4	0.428571	0.15	0	NA	NA	fat-1	122.949	128.47	72.328	80.4484	132.134	133.356	108.698	113.049
chrIV	13482910	-	0	0.0454545	0.6	NA	0	0.157895	0.5	NA	tbc-9	5.99198	6.39566	5.88197	5.95783	6.16587	5.96941	5.92164	6.95971
chrIV	13742122	-	0	0.0344828	0.0769231	0.25	0	0.0714286	0.0909091	0	C47A4.3	5.00111	6.12438	5.8241	5.01799	5.19435	5.20454	4.42845	3.83741
chrIV	14848397	-	0	0.037037	0.222222	0.3	0	0	0	0	Y57G11C.22	2.73163	3.60157	2.51311	3.23139	2.87529	2.85952	3.09572	2.87285
chrIV	164128	-	0	0.0434783	0.5	0.222222	0.0333333	0	NA	0.0714286	Y38C1AA.6	1.12027	1.18402	2.24086	2.26494	1.68487	1.39526	1.44357	1.38477
chrIV	2248705	-	0	0.0434783	0.4	0.153846	0.027027	0	0	0	M70.1	2.65057	2.53529	3.27106	3.16538	2.11119	2.32847	2.34052	2.26565
chrIV	4149359	-	0.047619	0	0.428571	0.285714	0	0	NA	0.111111	R07C12.2	31.0643	33.3961	24.3521	24.2831	27.3753	29.6687	23.0781	20.984
chrIV	458469	-	0.0434783	0	0.230769	0.285714	0.0434783	0.130435	0.142857	0	M04G7.2	3.34343	3.44548	4.11122	4.717	3.45681	3.53035	3.73316	3.34124
chrIV	464052	-	0.05	0	0.2	0.176471	0	0	0.0666667	0.0769231	M04G7.3	2.28715	2.36607	1.19175	1.51001	1.67083	1.67436	1.78224	2.17225
chrIV	4830697	-	0	0.0416667	0.111111	0.363636	0.105263	0.047619	NA	0	tat-2	3.78781	3.73713	3.23954	3.68618	3.71988	3.15476	3.2786	3.11699
chrIV	5373041	-	0	0.037037	0.333333	0.153846	0	0.1	0.2	0	F41H10.3	10.7349	11.2149	9.37052	9.85135	11.4419	11.2627	10.4848	10.6767
chrIV	6813843	-	0	0.0243902	0.142857	0.285714	0	0	NA	0.111111	ceh-48	2.17481	2.06381	2.64872	2.44125	2.05486	2.07303	2.32283	2.14316
chrIV	9203990	-	0.05	0	0.272727	0.272727	0.04	0.0322581	0.142857	0	wnk-1	15.2897	14.6999	12.2007	13.5501	15.6003	14.8868	15.5958	17.3666
chrIV	11145055	+	0	0.0714286	0.8	0.166667	0	0.222222	NA	NA	F01G4.4	15.6388	14.5937	14.4931	14.667	14.6538	14.123	15.7216	14.3317
chrIV	12966209	+	0	0.05	0.444444	0.142857	0.0526316	0.037037	0	0	dod-22	10.1483	10.3441	26.752	26.1827	10.9608	10.3049	14.1393	14.7658
chrIV	2449495	+	0	0.0588235	0.4	0.222222	0	0.0909091	0.2	NA	cdh-10	7.84825	8.16744	6.28591	7.16012	11.5437	10.9851	12.353	13.3734
chrIV	332463	+	0	0.05	0.153846	0.333333	0	0.0344828	0	0	F18F11.4	5.07622	4.72913	6.77723	7.03831	5.08501	5.18428	4.78781	4.97182
chrIV	4006963	+	0.1	0	0.5	0.181818	0.0555556	0	0	0	W02C12.2	1.87031	2.09899	2.36875	1.67369	1.987	3.08225	1.91305	2.19652
chrIV	4614008	+	0	0.0212766	0.2	0.2	0	0	0.142857	0	F19C7.8	2.78234	2.74124	4.34731	3.86543	2.56628	2.74632	2.28116	2.48687
chrIV	5254473	+	0	0.0555556	NA	0.5	0.16	0.0714286	0	0	F36H12.10	4.20645	4.42221	4.66851	3.76668	3.61549	3.1557	4.39495	3.81884
chrIV	779760	+	0	0.0416667	NA	0.571429	0.0526316	0	NA	0.142857	ugt-52	2.03336	2.02883	4.65691	4.73532	2.82326	2.44674	3.2697	3.86118
chrIV	8003520	+	0	0.0208333	0.285714	0.214286	0.0285714	0.111111	0	0.166667	rig-4	1.88459	1.92196	2.26187	2.43039	1.88785	1.87393	2.24621	2.03445
chrIV	8650464	+	0.0588235	0	0.666667	0.0588235	0.0285714	0	0.1	NA	C49C8.5	33.3159	34.04	40.4503	40.2702	29.3411	31.0027	29.4739	29.2702
chrIV	9280886	+	0	0.03125	0.25	0.222222	0.115385	0	0	0	nmy-3	1.82873	1.61438	2.72267	2.81957	1.87702	1.73319	1.82497	1.87542
chrIV	9336005	+	0.0434783	0	0.111111	0.8	0.08	0	0.4	NA	coa-4	19.7134	19.1899	15.6882	15.1294	19.8289	20.5898	20.0373	18.0023
chrIV	9336005	+	0.0434783	0	0.111111	0.8	0.08	0	0.4	NA	T20D3.5	14.8137	14.0322	11.2799	11.2025	13.9041	15.0155	13.7864	13.9199
chrV	1019877	-	0	0.0555556	NA	0.5	0.08	0.0384615	0.222222	0	R09A1.2	11.509	9.50589	10.996	10.252	8.84628	9.71212	9.07837	8.17649
chrV	11116463	-	0	0.0322581	0.142857	0.25	0	0	0	0	math-33	25.2869	26.0923	28.0543	29.1341	26.1442	25.3723	25.0242	26.4586
chrV	13567656	-	0.0434783	0	0.333333	0.285714	0	0.0294118	0.25	0.142857	nuaf-1	10.3994	11.6612	9.03812	10.246	11.2397	10.2831	11.2331	10.6328
chrV	14127063	-	0.0666667	0	0.333333	0.272727	0.0588235	0.15	0	0.125	par-1	9.23988	9.05861	10.7032	10.9811	9.27785	8.6125	9.80547	10.0425
chrV	17762328	-	0.0666667	0	0.25	0.25	0	0	0	0.0909091	pgp-9	2.79126	2.68425	3.77591	3.66817	3.54633	3.18963	3.13056	3.06975
chrV	1980402	-	0.04	0	0.25	0.2	0.0322581	0.0344828	0	0.0909091	T08B1.4	6.38144	5.98131	5.8531	6.33086	6.26966	6.83422	5.97778	6.12941
chrV	3365016	-	0.0909091	0	0.111111	0.4	0.0357143	0.0588235	0.125	0.2	C04E12.4	2.30319	2.19606	1.39711	1.74397	2.94267	2.58744	1.62938	2.02467
chrV	5125266	-	0	0.030303	0.5	NA	0	0	0.1	0	sid-1	7.88341	7.90624	6.74553	6.75247	7.90358	6.90105	7.08156	7.7334
chrV	8497379	-	0	0.037037	0.25	0.3	0.0384615	0.0952381	NA	0.25	pxn-1	4.64052	4.89674	4.62286	5.4181	5.52671	4.85091	5.08303	5.5805
chrV	10077976	+	0	0.04	0.333333	0.2	0.111111	0.111111	NA	0.142857	R04B5.1	2.08546	1.70131	1.87948	2.36668	1.5803	1.82559	2.13753	2.46713
chrV	11928916	+	0.0666667	0	0	0.357143	0.0555556	0	0.125	NA	aman-2	12.4226	12.9151	17.0282	17.5085	14.1894	13.8439	15.6802	15.7681
chrV	4910448	+	0.0625	0	0.357143	NA	0.0454545	0.190476	0.181818	0.272727	ugt-13	6.46918	7.08348	4.88342	5.62893	6.31036	6.2469	32.1131	33.4618
chrV	9418448	+	0.04	0	0.666667	0.0909091	0	0	0.0909091	0	F36D4.1	4.31279	3.46338	4.32205	3.97999	4.35642	3.92284	3.03279	3.41521
chrX	10578454	-	0	0.0434783	0.272727	0.333333	0	0.0434783	NA	0	nhx-5	7.63893	7.78256	10.3224	10.5632	8.76421	8.65728	8.41652	8.96493
chrX	12405251	-	0.0769231	0	0.272727	0.222222	0.0833333	0.0416667	0.0909091	0	lin-2	2.44804	2.13748	2.61112	2.68309	2.2326	1.9947	2.18759	2.45026
chrX	13748754	-	0.0625	0	0.166667	0.3	0.0869565	0.166667	0.166667	0	nhr-71	4.88797	4.83601	6.21723	5.40342	5.60028	5.20444	5.94514	5.8908
chrX	15439833	-	0	0.0344828	0.176471	0.153846	0.0344828	0	0	0	mocs-1	3.28727	3.20126	3.83854	3.6518	2.76645	2.82461	3.64914	4.08333
chrX	17521604	-	0.0666667	0	0.285714	0.1875	0	0.0555556	0.2	NA	nhr-1	5.5817	5.82621	5.90194	6.75294	6.10552	6.1514	6.40717	5.91231
chrX	2109610	-	0	0.0384615	0.2	0.230769	0.0384615	0.0869565	0	0.285714	F53B1.2	2.0151	2.2673	1.99532	2.02716	2.51008	2.19786	3.00514	2.91621
chrX	2960818	-	0.0416667	0	0	0.333333	0	0.0333333	0.125	0	Y41G9A.10	3.23236	2.87974	1.47766	1.55328	4.42622	4.73645	3.43747	2.70002
chrX	310945	-	0.0625	0	0.333333	0.375	0.0416667	0.0625	NA	NA	nlp-64	4.41931	3.95871	4.56056	4.32474	3.74418	4.01189	5.84508	4.39161
chrX	9369528	-	0.0555556	0	0.2	0.4	0.0588235	0.0357143	0	0	pkc-2	11.4343	11.2256	13.7896	13.4689	10.492	10.3629	13.3038	13.1217
chrX	10623377	+	0	0.0434783	0.111111	0.307692	0.0588235	0.0952381	0.142857	NA	abl-1	3.38921	3.07313	4.02039	3.70825	3.4494	3.05793	3.2309	3.43862
chrX	13717752	+	0.047619	0	0	0.5	0.166667	0.04	0	0.166667	K11E4.2	6.24693	5.10139	4.07683	3.75723	4.92759	4.50993	5.26885	4.42393
chrX	13993569	+	0	0.03125	0.1	0.266667	0.0333333	0.0227273	0.125	0.111111	C31E10.5	3.16178	2.87214	3.27758	3.15309	3.07082	3.33521	3.0789	3.08296
chrX	15219792	+	0.0666667	0	0.230769	0.166667	0.0714286	0.25	0.333333	0.181818	famk-1	13.4565	13.5924	14.9576	14.0734	14.0707	13.4222	15.0244	14.3708
chrX	17337827	+	0.0454545	0	0.2	0.4	0	0	NA	NA	C53C11.2	3.77369	2.30177	5.22077	5.14496	3.65445	3.54975	3.98358	3.84872
chrX	3101305	+	0	0.0833333	0.181818	0.333333	0.0625	0.0526316	NA	0.125	ztf-13	15.5149	15.358	18.361	19.9229	17.3909	17.5537	15.8745	17.3762
chrX	4477306	+	0	0.0322581	0.2	0.25	0	0.047619	0.25	0.142857	ncr-1	3.93715	3.63821	4.2592	4.58027	3.59065	3.31692	5.55552	6.0735
chrX	4973258	+	0.0555556	0	0.133333	0.3	0	0	0	0	ZC8.6	5.47027	6.05593	7.50211	7.91892	5.94523	5.76483	6.14315	6.00321
chrX	6518766	+	0	0.0416667	0.555556	0.125	0.227273	0.125	0.0909091	0.1	ets-4	16.5781	16.9348	26.109	25.9499	16.798	18.4925	22.0094	21.4404
chrX	6595747	+	0.0555556	0	0.230769	0.4	0.0357143	0.0322581	NA	0.2	T28B4.1	5.63792	5.40816	6.1815	5.84182	5.05261	5.26528	5.53077	6.02203
chrX	6673936	+	0	0.0454545	0.333333	0.333333	0	0.107143	0	0.142857	col-172	17.7989	16.4726	16.0409	15.808	16.0766	15.8194	14.8502	15.2637
chrX	8289584	+	0.0909091	0	0.2	0.333333	0.105263	0.16	NA	0	F13B9.1	12.0868	11.2196	14.72	15.6797	13.3194	13.4745	14.0227	15.4509
chrX	8462111	+	0	0.0344828	0.4	0.272727	0.1	0.0588235	0	0.2	F16F9.4	13.8012	14.0501	15.128	14.5192	13.8431	11.6979	17.4985	17.8664
chrX	923573	+	0.0555556	0	0.142857	0.363636	0	0.0526316	0.2	0	pifk-1	3.65386	4.1688	4.21412	4.66997	4.0823	5.14539	4.44101	4.99057
chrI	10300033	-	0	0	0.25	0.142857	0	0	0	0	T20F10.2	12.5891	11.1973	11.7978	12.619	12.7658	12.0745	14.1109	13.4077
chrI	10337278	-	0	0	0.181818	0.285714	0.04	0.0263158	NA	0	ears-1	31.6061	31.8702	34.6063	37.357	33.4278	33.965	33.9478	36.5858
chrI	10569460	-	0	0	0.105263	0.166667	0	0.0571429	0.0909091	0.0909091	tct-1	470.319	463.551	514.407	500.313	471.685	477.248	462.201	453.342
chrI	10599319	+	0	0	0.272727	0.285714	0.0625	0	0	0	pash-1	7.60034	7.99282	6.87749	6.40719	7.54595	7.28883	7.96715	7.73691
chrI	10693062	+	0	0	0.153846	0.285714	0	0	0	0.1	C34B2.11	9.58639	10.9619	11.3959	11.1088	10.9743	10.7495	11.0635	9.95401
chrI	11765838	+	0	0	0.142857	0.285714	0.0454545	0	0	0	vab-10	9.82614	9.76948	10.4162	10.6655	10.4369	10.1549	9.73687	10.4528
chrI	11879451	+	0	0	0.222222	0.285714	0.05	0.047619	0.2	0	dnj-27	10.375	10.0175	12.1366	12.3684	13.155	12.6901	13.1002	13.4812
chrI	12077428	+	0	0	0.153846	0.222222	0.0357143	0	0	0	clp-3	2.2711	2.40759	2.21734	2.18514	1.80409	2.09352	1.81799	1.69997
chrI	12078093	+	0	0	0.125	0.4	0	0.1	0.25	0.166667	clp-3	2.2711	2.40759	2.21734	2.18514	1.80409	2.09352	1.81799	1.69997
chrI	12078093	+	0	0	0.125	0.4	0	0.1	0.25	0.166667	Y47H10A.6	1.53557	1.45644	2.18439	1.02954	1.34757	1.19926	1.23724	1.61571
chrI	12083236	-	0	0	0.181818	0.153846	0.0285714	0	0.222222	0	clp-3	2.2711	2.40759	2.21734	2.18514	1.80409	2.09352	1.81799	1.69997
chrI	12968142	-	0	0	0.222222	NA	0.0357143	0	NA	0.2	pbs-2	86.2402	92.9584	98.1938	95.4749	89.4624	86.3193	89.6882	87.3084
chrI	13157705	-	0	0	0.2	0.25	0.0909091	0	0.166667	NA	F22G12.4	9.63571	9.59279	9.46679	10.498	8.9452	10.2082	9.12295	9.55599
chrI	13182115	-	0	0	0.428571	NA	0	0	0.2	NA	F22G12.5	5.96074	5.46892	5.58397	5.87808	6.16388	5.9122	5.70014	6.45389
chrI	14263908	-	0	0	NA	0.3	0.0526316	0	0	0	pes-7	9.67995	9.61891	10.086	10.7952	9.8012	9.84545	9.15988	9.69818
chrI	14760672	+	0	0	0.153846	0.153846	0	0	0	0	F39B2.8	2.783	2.9832	2.94477	3.30609	2.82079	3.6931	3.00031	3.8753
chrI	14777159	+	0	0	0.333333	0.3	0	0	NA	NA	sur-2	2.9362	3.01465	3.12354	3.07818	3.44936	3.24565	3.31207	3.65239
chrI	14782549	+	0	0	0.333333	0.25	0	0.04	0	NA	sur-2	2.9362	3.01465	3.12354	3.07818	3.44936	3.24565	3.31207	3.65239
chrI	14832753	-	0	0	0.125	0.25	0.0344828	0.0769231	NA	NA	eva-1	3.83355	4.36444	5.6648	5.08871	3.97764	4.82516	3.64929	4.3861
chrI	14834196	+	0	0	0.133333	0.25	0	0	NA	NA	eva-1	3.83355	4.36444	5.6648	5.08871	3.97764	4.82516	3.64929	4.3861
chrI	14834226	+	0	0	0.133333	0.153846	0	0.0833333	NA	NA	eva-1	3.83355	4.36444	5.6648	5.08871	3.97764	4.82516	3.64929	4.3861
chrI	14997961	-	0	0	0.125	0.1	0.037037	0	0	0	tep-1	13.1114	13.2876	14.4864	15.5384	14.8946	15.4321	15.811	17.1561
chrI	15066824	-	0	0	0.00208623	0.00117994	0	0	0	0	rrn-3.1	62.3804	56.2896	61.5894	61.8986	64.4294	55.3357	55.3214	57.036
chrI	1596032	-	0	0	0.222222	0.166667	0	0.0384615	0.2	0	cpx-1	8.86966	7.68072	8.38858	6.8351	7.89064	7.01006	8.02376	8.01681
chrI	2301512	-	0	0	0.153846	0.153846	0	0.0263158	0	0	epg-2	3.88575	3.9308	3.64897	4.10312	3.62866	3.71096	3.84526	4.11194
chrI	2301512	-	0	0	0.153846	0.153846	0	0.0263158	0	0	tpxl-1	47.8895	46.5739	37.3868	38.5782	43.5782	42.5071	42.714	41.5014
chrI	2678477	-	0	0	0.25	0.125	0	0	0	0	F32B5.7	4.65097	4.72431	5.95384	6.12304	4.49078	4.67438	5.33496	5.41868
chrI	2688137	-	0	0	0.153846	0.181818	0.0625	0.04	0.166667	0.0909091	cpz-1	204.004	209.592	297.246	286.55	209.022	218.009	182.68	182.392
chrI	2813254	-	0	0	0.25	0.25	0	0	NA	NA	itx-1	7.79808	8.04466	8.93445	9.07816	8.27415	8.06514	7.91993	8.08355
chrI	3151357	+	0	0	NA	0.166667	0	0	0.2	0	vbh-1	33.5995	34.9595	39.2189	41.8435	37.7041	35.3827	35.7377	36.0184
chrI	3151357	+	0	0	NA	0.166667	0	0	0.2	0	K09H9.7	12.1978	11.1399	8.97761	9.36071	10.5773	10.0049	10.8898	8.40917
chrI	3341772	-	0	0	0.4	NA	0	0.25	NA	NA	edc-4	9.11669	9.06832	8.25702	9.60548	9.10248	9.0816	9.02355	9.95141
chrI	3441534	-	0	0	NA	0.166667	0	0	NA	NA	tag-63	8.72332	8.1122	6.50806	6.82895	8.61221	8.15567	7.98559	8.334
chrI	3441534	-	0	0	NA	0.166667	0	0	NA	NA	Y47G6A.13	6.58988	6.38552	6.88036	7.18633	6.57705	5.8124	6.71791	6.02193
chrI	3442954	+	0	0	NA	0.25	0.05	0.0909091	NA	NA	tag-63	8.72332	8.1122	6.50806	6.82895	8.61221	8.15567	7.98559	8.334
chrI	3530073	+	0	0	0.142857	0.142857	0	0	0	NA	Y47G6A.19	37.6697	38.7479	43.771	42.0641	35.2924	36.5191	32.7708	32.2576
chrI	3557897	-	0	0	0.222222	0.105263	0	0.1	0	0.1	Y47G6A.21	11.3211	11.8602	11.9462	8.39702	10.6116	14.6813	12.5106	17.7655
chrI	3854817	-	0	0	0.181818	0.166667	0.025	0.0909091	0	0.0909091	tfbm-1	5.49278	4.72388	4.11225	5.12527	4.83375	4.78734	4.44552	5.14399
chrI	4005238	+	0	0	0.142857	0.111111	0	0.0555556	0.0666667	0	unc-73	5.1219	5.28317	5.50834	5.9246	5.52681	5.10771	5.52264	5.88541
chrI	4022085	-	0	0	0.181818	0.133333	0	0	NA	0	unc-73	5.1219	5.28317	5.50834	5.9246	5.52681	5.10771	5.52264	5.88541
chrI	4066366	+	0	0	0.222222	0.285714	0.181818	0.1	NA	0.125	unc-89	4.45685	4.41635	5.14067	5.38545	5.03288	4.59574	4.40904	4.7028
chrI	4075640	-	0	0	0.333333	0.2	0	0	NA	0	unc-89	4.45685	4.41635	5.14067	5.38545	5.03288	4.59574	4.40904	4.7028
chrI	4137481	-	0	0	0.285714	0.2	0.0333333	0	NA	0	akir-1	35.7208	38.2178	36.7512	36.8844	38.2353	36.8098	39.6954	35.1279
chrI	4176482	+	0	0	0.272727	0.2	0.0416667	0.047619	0.2	0.111111	rpn-8	78.3025	78.8815	82.3299	78.2541	78.8633	76.1746	80.2986	77.7296
chrI	4648510	-	0	0	0.375	0.285714	0	0	NA	0	B0041.5	18.1834	17.6515	15.7255	15.1513	16.6903	17.5249	17.9209	17.3396
chrI	5106074	+	0	0	0.166667	0.222222	0	0.0526316	0	0	pas-3	117.463	120.918	125.751	125.166	114.121	116.161	118.819	116.63
chrI	5248671	+	0	0	0.2	0.222222	0	0.0625	0.166667	0	let-363	5.1646	5.02446	5.30492	5.52428	5.75693	5.44089	5.25505	5.68098
chrI	5501039	+	0	0	0.285714	0.272727	0	0	0.142857	0	C09D4.1	7.5107	6.86191	2.12611	2.25203	6.96376	6.61692	2.70514	2.4742
chrI	5507175	+	0	0	0.25	0.105263	0	0	0	NA	zipt-11	20.0071	18.7609	20.1157	20.1704	20.1803	19.6704	20.154	20.9564
chrI	5528412	+	0	0	0.2	0.25	0	0	0.125	0	cpd-1	4.85041	5.09599	4.34033	4.51256	6.32266	5.7863	6.76491	7.3941
chrI	5591239	-	0	0	0.181818	0.166667	0	0	NA	0	tns-1	9.09586	8.43598	11.1297	11.6295	8.65637	8.73945	9.11386	9.23046
chrI	5687303	+	0	0	0.133333	0.285714	0.0434783	0.0384615	NA	0.166667	unc-40	5.57972	5.70085	5.94059	6.1019	6.19946	5.67696	6.20849	5.99866
chrI	5741873	+	0	0	0.1	0.166667	0	0	0	0	rpt-5	81.0294	79.0439	85.8667	84.8792	77.3772	76.8997	79.4555	77.5376
chrI	5798629	-	0	0	0.222222	0.142857	0	0	0	0	mtk-1	6.8983	6.65856	6.68155	6.73526	7.35584	6.73237	7.49821	7.48654
chrI	5800691	-	0	0	0.222222	0.222222	0.0416667	0	0.2	0	mtk-1	6.8983	6.65856	6.68155	6.73526	7.35584	6.73237	7.49821	7.48654
chrI	591607	-	0	0	0.153846	0.111111	0	0	0	0.0833333	hum-7	2.57315	2.64111	2.89338	3.38831	2.28669	2.57318	2.55248	2.63989
chrI	6021300	+	0	0	0.4	NA	0	0	NA	NA	inst-1	3.39145	3.1775	3.36081	3.49165	3.60475	3.41384	3.55134	3.80626
chrI	6094251	-	0	0	0.1	0.166667	0	0.037037	0.111111	0.4	oaz-1	288.297	304	289.93	288.071	305.245	290.994	271.519	265.951
chrI	6182562	+	0	0	0.363636	0.333333	0.0384615	0.0416667	0.333333	0	chn-1	17.3526	16.9406	14.5241	13.6626	15.2715	16.7893	16.8937	15.8825
chrI	6206928	+	0	0	0.153846	0.25	0	0	0	0	T05E7.1	11.4522	11.6109	15.0089	13.2568	10.1475	10.8453	9.21263	9.58711
chrI	6369494	-	0	0	0.222222	0.166667	0	0	0	0	ZC308.4	5.57021	5.52234	1.4246	1.6223	3.92292	4.88927	3.65282	3.9495
chrI	6384423	-	0	0	0.153846	0.153846	0	0	0	0	gld-2	15.3631	15.2807	14.8923	15.9935	16.0695	15.2819	14.8028	15.3165
chrI	6512912	+	0	0	0.222222	0.166667	0	0	0	0	C55B7.11	6.48301	6.11882	6.89275	6.71747	5.82231	6.22572	6.5085	5.5289
chrI	6599189	-	0	0	NA	0.222222	0	0	0.125	0	maco-1	9.8742	10.4501	8.67423	8.73845	9.82977	10.0094	10.0109	9.63904
chrI	6683486	+	0	0	NA	0.333333	0.05	0	NA	NA	C17F3.3	4.63135	5.72797	4.42686	5.34417	4.8505	3.90578	4.87448	3.93986
chrI	6786332	+	0	0	0.222222	0.133333	0	0	0	0	acdh-5	6.47921	6.60013	6.07464	5.84102	5.51352	6.06769	5.81276	5.32288
chrI	6796212	+	0	0	0.166667	0.105263	0	0	0	0.1	pqn-20	9.39704	8.84787	8.14375	9.09737	10.1674	9.15317	9.04927	10.487
chrI	6822245	-	0	0	0.375	0.181818	0.0333333	0.0322581	0	0.272727	ser-3	2.13349	2.22906	3.24937	2.95836	2.19993	2.86782	3.79101	3.66343
chrI	6822245	-	0	0	0.375	0.181818	0.0333333	0.0322581	0	0.272727	teg-4	10.248	9.88742	10.253	11.7009	10.9418	10.3962	10.6631	10.7113
chrI	682336	+	0	0	0.4	0.222222	0	0.04	0	0	Y18H1A.11	3.01133	2.99625	4.76935	4.58161	2.16095	2.84185	2.68516	3.18185
chrI	688529	+	0	0	0.333333	0.142857	0	0	0.111111	0.2	ptp-5.3	3.85365	4.32801	3.07551	3.43977	4.24835	3.93568	3.67948	3.25276
chrI	689223	-	0	0	0.285714	0.153846	0	0	0.111111	0	ptp-5.3	3.85365	4.32801	3.07551	3.43977	4.24835	3.93568	3.67948	3.25276
chrI	6950154	+	0	0	NA	0.125	0	0	0.2	0.166667	hrde-4	6.9065	6.70335	6.39536	7.15628	7.25645	7.22182	7.10895	7.89046
chrI	7232458	-	0	0	NA	0.153846	0.05	0.0454545	NA	0	hasp-1	3.73085	3.19979	3.17158	3.20778	3.38354	3.2891	3.68347	3.86523
chrI	7558748	+	0	0	0.25	0.1	0	0.0434783	NA	0	chs-1	5.09332	5.0156	2.9344	3.12474	4.9963	4.88504	3.85306	4.22938
chrI	7630350	+	0	0	0.25	0.285714	0	0	NA	0.166667	lrp-1	5.97815	6.12224	8.25049	9.03544	7.68948	6.98772	7.41734	7.84592
chrI	8007106	-	0	0	0.2	0.285714	0	0.0952381	0.6	0	C54G4.2	6.33847	6.58876	6.612	6.46428	5.06313	5.7343	5.39572	5.55479
chrI	8037079	+	0	0	0.25	0.222222	0	0	0.333333	0.333333	K04G2.4	11.7903	12.7684	11.5456	10.9039	10.4662	11.3584	10.158	10.1426
chrI	8037079	+	0	0	0.25	0.222222	0	0	0.333333	0.333333	ath-1	35.9358	35.5006	34.8592	36.4493	35.6906	36.1583	35.1093	32.544
chrI	8341440	-	0	0	0.222222	0.25	0	0	0	0	C34B7.2	7.49102	7.47773	7.02045	7.72527	7.9901	7.783	7.72147	7.85436
chrI	8531128	+	0	0	0.285714	0.166667	0	0.047619	NA	0	zhp-3	9.80572	10.734	8.42034	8.6541	10.0417	9.44759	9.41269	9.27149
chrI	8613993	+	0	0	0.25	0.285714	0.04	0.030303	0	0	slc-25A42	19.1187	19.5447	21.0201	19.0482	22.1232	20.8399	19.6046	17.2177
chrI	8707540	-	0	0	0.25	0.272727	0	0.0333333	0	0	cle-1	7.0084	6.62471	6.66707	7.06082	6.21392	6.06374	6.08993	6.44002
chrI	9135227	-	0	0	0.375	0.375	0.1	0.0689655	0.125	0	mel-26	22.8599	23.1367	16.1278	17.5342	22.4997	22.0326	22.2688	22.4019
chrI	9200462	-	0	0	0.285714	0.222222	0	0	0	0	lim-9	13.9035	13.793	14.1631	14.8207	14.2341	13.723	14.1897	15.265
chrI	9366645	-	0	0	0.25	0.285714	0.0384615	0	0	0	ppfr-1	9.20114	9.64231	9.70765	10.1306	9.80579	9.4487	9.80087	9.33212
chrI	939307	+	0	0	0.4	0.285714	0	0	0	0	Y95B8A.2	23.7705	22.6801	16.1145	15.2638	19.9418	20.3254	21.0001	19.9988
chrI	9502858	+	0	0	0.133333	0.181818	0	0	0.142857	0.2	stn-1	4.08695	3.3918	3.95246	4.59709	4.17347	4.15163	4.1055	3.86587
chrI	9592768	+	0	0	0.166667	0.25	0	0	0	NA	K07A1.6	4.37295	5.87577	0.689679	0.377591	3.26192	2.97735	3.20879	2.60732
chrI	9687325	-	0	0	0.181818	0.181818	0	0	0	0	ikb-1	7.97147	7.70987	6.17956	6.47482	9.17123	8.88283	8.06349	8.40821
chrI	9978125	+	0	0	0.25	0.105263	0	0.05	0.111111	0	eif-3.C	42.4652	42.4007	46.6671	47.8623	47.1619	45.3062	46.6667	48.1751
chrII	10142092	-	0	0	0.181818	0.333333	0	0	NA	0	F27E5.3	15.6894	14.6125	14.4043	16.3516	14.4215	14.7387	13.8733	13.1138
chrII	10745947	+	0	0	0.285714	0.222222	0	0	0.0909091	0	mpz-1	2.2068	2.30318	2.48138	2.59979	2.20719	2.02967	2.30086	2.57561
chrII	10919150	-	0	0	0.2	0.333333	0.1	0	NA	0.25	tba-4	96.9857	95.6821	101.668	93.4751	91.51	91.2898	86.5993	82.6267
chrII	10992457	-	0	0	0.222222	0.125	0	0	0.285714	0.0714286	ptp-3	4.70632	4.11947	5.26938	5.29557	5.02387	4.91988	4.89162	5.42542
chrII	11000899	+	0	0	0.142857	0.125	0	0	0	0	ptp-3	4.70632	4.11947	5.26938	5.29557	5.02387	4.91988	4.89162	5.42542
chrII	11046521	+	0	0	0.181818	0.4	0.08	0.0454545	0.1	NA	F33A8.4	8.77621	8.82623	9.95905	9.81444	10.1124	9.49133	9.0402	9.09344
chrII	11209405	-	0	0	0.4	0.166667	0.05	0	0	NA	srap-1	2.28765	2.1076	1.91254	2.09419	2.61609	2.56968	2.38147	2.91659
chrII	11444939	+	0	0	0.2	0.125	0.0344828	0.0689655	0.166667	0	adbp-1	12.6403	12.901	12.1864	11.0052	12.4111	11.5895	11.5768	12.6012
chrII	11521231	-	0	0	0.133333	0.125	0.0689655	0.0526316	0	0.181818	age-1	4.4994	4.80098	4.01267	4.31711	4.8656	4.77828	4.44388	4.23364
chrII	11663435	+	0	0	NA	0.6	0.0769231	0	NA	NA	trr-1	1.70864	1.80413	1.83943	2.02415	1.86443	1.84226	1.79414	2.02778
chrII	11981248	-	0	0	NA	NA	0.0833333	0.1	NA	NA	ash-2	6.97703	6.90492	8.58046	8.73891	7.74291	7.93922	8.19586	7.82681
chrII	12059669	-	0	0	0.222222	0.4	0	0.0322581	0	0	Y17G7B.10	25.2997	24.8372	22.3998	22.6162	23.2869	23.4165	20.7155	22.7847
chrII	1282705	-	0	0	NA	0.166667	0.04	0	0	0.125	Y57G7A.6	7.29959	6.90176	8.21318	8.62426	6.56915	6.16062	6.02102	6.43036
chrII	12858887	-	0	0	0.222222	0.285714	0	0	0	0.125	Y46G5A.29	17.5719	16.8739	25.6233	25.0545	21.3093	21.1332	22.2632	22.6261
chrII	12906208	+	0	0	0.25	0.2	0	0	NA	0.125	clec-66	23.4776	20.876	121.436	115.591	22.3328	24.3169	51.845	48.6177
chrII	1299429	-	0	0	NA	NA	0	0	NA	0	Y57G7A.1	8.23126	7.99612	14.6583	13.9076	8.11286	8.70941	8.05328	7.44275
chrII	13057839	+	0	0	0.4	0.133333	0.0454545	0.0740741	0	0	zyx-1	47.1092	47.1677	48.5017	50.1319	49.3073	47.5252	48.0964	44.7989
chrII	13278605	+	0	0	0.166667	0.166667	0	0	0.0555556	0.111111	Y48C3A.5	3.21956	3.37174	3.93275	3.72847	2.77829	2.96573	3.81391	3.63851
chrII	14408957	+	0	0	0.181818	0.222222	0	0	0.166667	0	F26H11.4	4.60345	4.63912	4.8187	5.23633	4.98546	4.91039	4.18363	4.75757
chrII	14576362	+	0	0	0.285714	0.166667	0	0	0	NA	madf-5	9.11685	9.34522	13.0827	12.5684	9.51494	8.99123	11.5038	11.1983
chrII	14604526	-	0	0	0.25	0.2	0	0	0	0	tps-2	16.4818	16.6273	16.4551	17.6278	19.736	19.76	17.8392	19.4818
chrII	14604526	-	0	0	0.25	0.2	0	0	0	0	F19H8.2	11.5565	11.1931	7.96557	9.24692	16.5702	17.2775	23.0215	21.9792
chrII	1827183	-	0	0	0.333333	0.6	0	0.0384615	NA	0	math-41	2.75018	2.60758	3.52903	3.7842	2.24997	2.62751	2.96557	2.8211
chrII	204007	+	0	0	0.272727	0.285714	0.0454545	0.0714286	0	0	chs-2	2.85719	3.04771	5.20601	5.20544	3.14082	3.02608	2.61559	3.03299
chrII	3356945	+	0	0	0.2	0.214286	0.105263	0	0.125	0	bath-29	4.34447	4.28939	3.76545	4.19743	4.4085	4.52689	3.96334	4.49226
chrII	3424996	+	0	0	0.25	0.166667	0	0	0	0.0909091	nep-11	2.84064	2.77141	3.51032	3.37726	3.38803	3.16695	3.48787	3.66631
chrII	3610545	+	0	0	0.285714	0.142857	0	0.04	0	0.111111	F40E12.2	2.15057	1.79721	2.24279	2.19211	1.96501	1.88386	1.76194	1.97203
chrII	3931006	+	0	0	0.333333	NA	0	0	NA	NA	plpp-1.1	24.7361	24.9803	24.4462	25.9683	24.8352	26.4605	25.9353	24.9436
chrII	4044323	+	0	0	0.333333	0.181818	0	0	0.1	0	rpn-11	100.75	100.476	110.53	107.106	103.236	105.379	107.278	105.627
chrII	4397252	+	0	0	0.133333	0.285714	0	0.0909091	NA	0	mlt-7	15.7838	16.2079	9.39324	9.96792	13.9112	13.1124	14.8443	14.6557
chrII	4498301	+	0	0	0.285714	0.181818	0	0	0	0	camt-1	8.59774	8.99196	9.4807	8.82891	9.75082	9.79425	8.51228	8.83289
chrII	4954949	+	0	0	0.5	0.2	0.04	0	0.111111	0	pbs-3	106.455	105.747	110.204	108.895	104.006	105.531	108.699	100.057
chrII	5342703	-	0	0	0.2	0.25	0	0	0.166667	0.0833333	F09E5.14	9.04697	8.59396	5.92568	6.45434	6.85906	6.51312	6.45714	7.29537
chrII	5438596	+	0	0	0.222222	0.285714	0	0	NA	0.2	F07F6.1	10.3425	11.8791	10.9694	11.3249	10.3538	10.6549	9.7433	10.5245
chrII	5830610	+	0	0	0.181818	0.111111	0	0	0	0.0769231	ZK1248.13	5.30866	5.28813	5.48519	5.27873	5.41681	5.28105	5.13401	5.30579
chrII	5899884	+	0	0	0.181818	0.25	0	0.0909091	0.142857	0	F59G1.4	2.00212	1.54074	1.87545	1.79164	1.66542	1.39414	1.62049	1.46505
chrII	6242764	-	0	0	0.2	0.166667	0.0526316	0.047619	0.2	NA	tat-4	10.5578	10.2442	8.14558	8.51515	10.5786	10.8481	9.05226	8.91785
chrII	6318298	-	0	0	0.428571	0.181818	0	0	0	0	efr-3	12.026	11.7913	11.1972	12.0331	13.1183	12.3843	11.5701	12.8584
chrII	6400569	-	0	0	NA	NA	0	0	0	0	zig-10	1.5068	2.21697	0.823834	1.18658	1.40871	1.60043	0.737109	1.22783
chrII	6410222	+	0	0	0.285714	0.166667	0	0	0	0	T25D10.4	13.7341	14.0792	24.8263	21.837	13.3568	13.1973	17.1109	14.7574
chrII	641187	+	0	0	0.285714	0.333333	0.166667	0.133333	0	NA	K07E8.7	8.05697	7.8196	7.89791	7.03831	6.80511	7.06382	7.56745	7.04569
chrII	7395377	+	0	0	0.333333	0.25	0	0	0	0	bath-44	21.7153	21.3693	18.8357	19.638	22.1226	21.0274	20.2472	20.4425
chrII	7604189	+	0	0	0.25	0.222222	0.111111	0.15	0	0	npp-21	14.4467	14.6645	14.4689	15.4103	15.3801	15.2398	14.1776	15.2187
chrII	7660178	+	0	0	0.142857	0.142857	0	0	0.166667	0	alfa-1	10.3868	10.2117	8.58748	8.60734	8.53935	9.24792	8.5988	8.5321
chrII	7733956	+	0	0	0.181818	0.153846	0	0	0	0	cpna-2	5.6079	5.47215	5.86342	6.32663	5.90857	5.50643	5.33911	6.10712
chrII	7767271	-	0	0	0.25	0.181818	0.047619	0	0	NA	C06A8.8	2.77179	3.25292	3.72594	3.36283	3.08827	2.92037	3.10662	3.19024
chrII	7872409	-	0	0	0.125	0.222222	0	0	0	0	T01H3.3	18.8111	18.7993	18.7922	20.1071	21.3374	19.6108	20.485	20.8065
chrII	7907103	-	0	0	NA	0.2	0	0	0	0	best-23	1.85629	2.88684	2.43368	2.82577	2.53001	2.69157	2.37669	2.77837
chrII	8256344	-	0	0	0.333333	0.222222	0.0769231	0	0	0	F35C11.7	1.86953	3.92504	4.17709	3.8743	3.64132	3.65955	2.97231	3.40599
chrII	8598848	+	0	0	0.222222	0.4	0.0869565	0.0833333	0	NA	F28C6.4	5.04003	5.50021	4.42048	4.54	5.03788	5.19904	4.6337	4.6435
chrII	8828	-	0	0	NA	0.285714	0	0	NA	NA	osta-1	4.29364	3.93798	5.12317	4.72386	3.98247	4.21259	3.77601	4.41055
chrII	8843189	-	0	0	0.25	0.230769	0.136364	0.2	0.142857	0	F46C5.6	2.97193	2.84346	2.68707	2.4803	2.76029	2.61002	3.1	2.70048
chrII	8909675	-	0	0	0.222222	0.166667	0	0	0	0	B0457.3	2.6493	2.62606	2.46591	2.79012	2.63494	2.17343	2.7195	2.93481
chrII	8939445	-	0	0	0.222222	0.285714	0	0	0	0	set-17	40.1124	37.1401	32.8413	33.2505	39.2468	36.6825	37.2131	38.8897
chrII	9061759	-	0	0	0.166667	0.125	0	0	0	0.1	T24B8.3	18.1673	21.1217	23.7665	23.3421	21.5303	20.3898	25.0339	22.8423
chrII	9151147	-	0	0	0.4	0.333333	0.0454545	0	0	NA	W07A12.4	2.8866	2.87214	2.01697	2.06341	2.30766	2.68682	3.12805	2.74142
chrII	9259651	+	0	0	0.4	0.222222	0	0	0	0	aqp-2	70.4463	68.7011	71.1897	75.0658	68.7022	71.778	63.0812	63.6629
chrII	9335561	-	0	0	0.2	0.181818	0	0.0869565	0	NA	scp-1	4.72966	4.70818	3.70948	4.48236	5.52626	5.44886	5.3516	5.61709
chrII	9745003	-	0	0	0.333333	0.142857	0	0	0	0	Y53C12B.1	5.74083	5.5156	6.33157	6.822	6.50825	5.94503	6.03566	5.9841
chrII	9886559	-	0	0	0.2	0.166667	0	0	NA	0	vgln-1	108.392	110.821	107.039	114.569	129.862	116.03	117.208	123.502
chrIII	10042334	-	0	0	0.4	0.25	0	0	0	0	T16G12.1	11.1991	10.7824	20.9851	21.6133	10.9073	10.2985	13.1677	14.1882
chrIII	10113889	-	0	0	NA	0.222222	0	0	0	0	ZK1128.1	9.80834	9.68763	10.0563	10.34	9.19702	10.1417	10.0976	10.159
chrIII	10272937	-	0	0	NA	NA	0	0	0	0	cnk-1	7.60187	7.58214	6.89121	7.16073	7.73802	7.16035	7.48113	7.13331
chrIII	10632408	-	0	0	0.2	0.125	0.0454545	0.125	0	0.0833333	Y39A1A.9	22.8682	22.2568	18.7601	19.8932	28.1578	29.3935	37.9588	37.8633
chrIII	10645168	+	0	0	NA	0.25	0	0	NA	0	orc-1	10.9284	10.9974	8.7197	8.14336	10.2987	10.3694	10.4798	10.0743
chrIII	10660069	+	0	0	0.166667	0.25	0	0.0357143	0	0	cnt-2	5.5128	5.64954	6.573	6.98513	5.3901	5.28869	5.599	6.10411
chrIII	10692838	-	0	0	0.333333	0.133333	0.05	0.0952381	NA	0.1	Y39A1A.18	2.40284	2.84056	4.567	4.02189	3.03322	3.35064	3.52633	2.9388
chrIII	10942526	-	0	0	NA	NA	0	0	NA	0	rle-1	10.0295	9.53783	9.17682	11.26	10.1357	10.2224	9.55601	10.6184
chrIII	11187825	+	0	0	0.333333	0.285714	0.037037	0.0357143	0.2	0.0833333	tra-1	3.17656	3.22187	3.75744	4.21362	3.09125	2.73378	3.22844	2.84371
chrIII	1159786	-	0	0	0.4	0.2	0	0.105263	0	0	cdh-12	9.46018	8.791	10.35	10.6602	12.1322	11.7094	12.3805	13.9145
chrIII	11944867	+	0	0	0.4	0.4	0	0	NA	NA	Y56A3A.7	23.9274	23.7315	30.0457	28.5826	21.934	21.4005	22.2113	21.1812
chrIII	11977285	+	0	0	0.333333	0.125	0.125	0.04	0.125	NA	Y56A3A.30	2.09391	2.37742	2.42177	2.44446	3.01276	2.53766	2.77249	2.85761
chrIII	12043245	-	0	0	0.5	0.3	0.0416667	0	NA	0	Y79H2A.3	6.42246	6.20255	6.24867	6.65473	6.98647	6.40544	6.94904	6.88635
chrIII	12046468	-	0	0	0.333333	0.4	0	0.0454545	NA	0.125	Y79H2A.3	6.42246	6.20255	6.24867	6.65473	6.98647	6.40544	6.94904	6.88635
chrIII	12999534	+	0	0	0.4	0.222222	0	0	0	NA	ZK1010.8	2.02649	2.27783	2.74535	2.44301	2.3062	1.93033	2.57366	2.88514
chrIII	13005739	+	0	0	0.142857	0.181818	0	0	0	0	snf-7	2.06024	1.95225	2.47335	2.64454	1.94203	2.05699	2.24133	2.30706
chrIII	13282514	-	0	0	0.333333	0.181818	0	0	0.142857	0	unc-64	13.5584	14.2587	13.663	13.7428	14.4729	14.9164	16.7589	17.5021
chrIII	13358531	-	0	0	0.333333	0.285714	0	0	0.125	NA	F53A2.9	1.64618	1.22237	1.04762	1.32417	1.9173	1.79182	1.69535	2.32464
chrIII	13518072	+	0	0	0.125	0.1875	0	0	0.25	0.142857	pod-1	40.0341	38.3475	32.8554	36.1875	37.7708	38.2943	33.0226	36.2472
chrIII	13541420	+	0	0	0.2	0.153846	0	0	0	0	acs-5	37.9682	36.0202	30.5131	30.8605	39.2956	39.6042	36.6808	37.6986
chrIII	2660227	+	0	0	0.153846	0.25	0.0344828	0	0.111111	0	let-805	7.93964	7.71073	9.76711	10.2947	9.27	8.68993	8.79242	9.88262
chrIII	2738034	+	0	0	NA	0.222222	0	0	NA	0.25	Y71H2AM.13	22.2613	21.9573	25.2083	25.3934	23.4533	24.5057	20.5271	20.9275
chrIII	2986400	+	0	0	0.222222	0.375	0.0416667	0	0	0	Y55D5A.1	3.66916	4.07682	3.85787	3.89934	5.45829	5.70096	6.41259	6.41973
chrIII	3123249	+	0	0	0.333333	NA	0	0.12	0.142857	0.2	nipa-1	22.0988	21.1264	18.4625	19.52	24.38	21.6209	16.4327	16.4036
chrIII	3720333	-	0	0	0.181818	0.4	0	0.0294118	0	NA	C14B1.7	7.29491	7.31127	6.92616	7.15602	6.59127	6.95148	6.79592	7.19967
chrIII	3909712	+	0	0	0.285714	0.222222	0	0	NA	NA	pat-3	19.6867	20.6319	23.1802	24.4118	21.2867	21.0673	20.4153	20.4633
chrIII	3934513	-	0	0	0.222222	0.2	0.0294118	0.0434783	0	0.166667	nlp-10	16.1881	16.8999	13.2939	11.7305	15.9424	15.344	15.6828	14.7723
chrIII	4195129	-	0	0	NA	0.133333	0.0666667	0.0416667	0	0	xbp-1	201.43	188.884	228.436	230.57	208.631	209.316	224.927	219.75
chrIII	4295423	-	0	0	NA	0.25	0.105263	0	0.142857	0.111111	R10E4.7	17.1531	18.28	19.4782	17.2847	16.1218	16.2482	15.9851	15.0001
chrIII	4559324	+	0	0	0.142857	0.153846	0	0.0555556	0	NA	imph-1	29.8928	29.354	27.7768	28.9165	30.9057	26.7066	27.7603	27.0811
chrIII	4924285	-	0	0	0.153846	0.222222	0.0454545	0	0	0	set-2	4.5442	4.4163	4.90882	5.7599	4.89721	4.81893	4.92708	5.70341
chrIII	5165777	+	0	0	0.333333	0.25	0	0	0	0	ulp-1	11.3619	11.4869	10.9164	11.4303	11.6656	11.0285	11.9667	11.7287
chrIII	5705097	+	0	0	0.25	0.133333	0.0344828	0	0.1	0.142857	swp-1	7.44086	7.52152	7.95556	7.8637	7.33241	7.23794	7.12366	7.25813
chrIII	5719397	-	0	0	0.166667	0.166667	0	0	0.2	0	wrm-1	7.19079	7.84227	5.35333	6.55075	7.43978	7.13438	7.64913	6.77404
chrIII	5953910	+	0	0	0.333333	0.25	0	0	0	0	nono-1	17.2671	16.8255	20.0835	19.272	16.9841	16.6098	16.826	17.4167
chrIII	6066031	-	0	0	0.181818	0.2	0	0	0.166667	0	F40H6.6	6.11116	6.53175	6.46441	5.296	5.34128	5.48473	5.54418	5.37355
chrIII	6309778	-	0	0	0.166667	0.133333	0.0333333	0.037037	0	NA	gar-2	1.49722	1.70735	2.36134	2.74891	1.64585	1.7437	1.87603	1.57919
chrIII	6365717	-	0	0	0.272727	0.375	0.0344828	0.0714286	0	0	akap-1	19.743	18.8809	21.6349	24.344	21.5981	19.7163	19.9142	21.6488
chrIII	6438310	-	0	0	0.285714	NA	0	0	0	0	C05D11.1	24.6121	25.9588	28.761	29.0905	25.8368	26.0063	26.0145	25.8582
chrIII	651588	-	0	0	0.285714	0.25	0.0454545	0.03125	0	0	orai-1	6.9025	6.384	6.39123	6.20357	6.68296	6.65675	5.98298	6.04049
chrIII	651627	-	0	0	0.285714	0.25	0.037037	0.03125	0	0.25	orai-1	6.9025	6.384	6.39123	6.20357	6.68296	6.65675	5.98298	6.04049
chrIII	6612973	+	0	0	0.222222	0.2	0	0	0	0	ctsa-2	17.5601	19.091	56.2151	59.3589	18.0196	19.8116	66.2556	65.5503
chrIII	6623936	-	0	0	0.2	NA	0	0.0357143	0	0.142857	copd-1	49.5173	50.8912	63.2138	61.7773	53.2868	55.5509	56.8083	53.5178
chrIII	6784709	-	0	0	0.333333	0.285714	0.0714286	0	NA	0	dig-1	1.58448	1.62508	1.95528	2.04958	1.78939	1.77829	1.73441	1.7574
chrIII	6784831	+	0	0	NA	0.285714	0.0588235	0	NA	0	dig-1	1.58448	1.62508	1.95528	2.04958	1.78939	1.77829	1.73441	1.7574
chrIII	6809068	-	0	0	0.285714	0.181818	0	0	0.272727	0.2	lim-8	16.0768	16.4863	19.1292	18.6003	15.2263	15.5362	16.1007	15.1491
chrIII	6869124	+	0	0	0.285714	0.2	0.0344828	0.0769231	NA	0	cra-1	21.6044	22.223	22.015	23.6912	23.4548	21.8623	22.1967	21.9243
chrIII	6964205	+	0	0	0.25	0.3	0	0	0	NA	panl-2	6.03569	6.14648	5.78308	6.20695	6.34598	5.7285	6.12718	6.29549
chrIII	7087391	+	0	0	0.4	0.153846	0	0	0	NA	fubl-2	45.8034	46.9431	47.266	50.0457	47.5793	47.393	47.4624	46.3957
chrIII	7208511	+	0	0	NA	0.214286	0.0689655	0.0344828	0	0.2	rpl-6	809.709	794.052	915.496	856.701	779.8	814.351	788.646	786.232
chrIII	7354996	+	0	0	0.25	0.333333	0.222222	0.1875	NA	0	F08F8.10	13.6906	13.1436	12.095	11.7095	12.9114	12.679	12.3246	12.7998
chrIII	7727468	+	0	0	0.111111	0.166667	0.0833333	0.04	0.2	0.166667	ncl-1	2.0725	2.30537	2.52594	2.54871	2.25384	1.91155	2.25221	2.02388
chrIII	7860634	-	0	0	0.222222	0.153846	0	0	0	0	cuc-1	66.2857	64.5671	49.7698	53.2123	54.4217	63.3399	51.9301	48.832
chrIII	8073225	+	0	0	0.142857	0.4	0	0	0	0	dcr-1	7.30318	6.87527	7.41402	7.70371	7.70189	7.09622	7.33006	8.05935
chrIII	819309	-	0	0	0.333333	0.166667	0	0	0.4	0.142857	dac-1	2.65408	2.49331	3.19262	3.21618	2.30413	2.18224	2.13457	2.41393
chrIII	8197170	+	0	0	0.25	0.2	0.0322581	0	NA	0	unc-36	2.00524	1.9024	2.34656	2.39942	2.29477	2.06506	2.01934	2.49292
chrIII	8307975	+	0	0	0.25	0.25	0	0.0571429	0	0	F10E9.5	10.3576	11.166	10.3838	9.03499	10.6847	10.2828	10.5578	9.57456
chrIII	8360824	+	0	0	0.181818	0.2	0	0	NA	NA	rfp-1	10.6629	11.4946	10.4297	10.8559	11.1596	10.9017	11.5119	11.3809
chrIII	8503689	+	0	0	0.166667	0.166667	0	0	0	0	pac-1	4.99668	5.00553	6.14487	6.41186	5.45298	5.27859	5.50915	5.70162
chrIII	8507377	+	0	0	0.285714	0.125	0	0	0	0	pac-1	4.99668	5.00553	6.14487	6.41186	5.45298	5.27859	5.50915	5.70162
chrIII	8681758	+	0	0	0.166667	0.214286	0	0.0909091	0	NA	fli-1	6.20191	6.62111	7.02429	7.28864	7.3697	6.20605	6.84611	7.3122
chrIII	8692270	-	0	0	0.3	0.153846	0	0.037037	0	NA	B0303.4	17.4591	17.0981	16.5528	17.6576	18.6111	17.8917	17.9722	18.0318
chrIII	8821544	-	0	0	0.166667	0.142857	0.037037	0.0625	0.0769231	0	pat-2	19.6809	19.7731	22.7229	24.0924	21.5707	20.3092	18.7873	20.7884
chrIII	8831890	+	0	0	0.2	0.25	0.0833333	0	0	NA	F44E2.10	12.6332	12.1468	12.5771	11.3827	12.7468	13.2449	12.9273	13.676
chrIII	8906633	+	0	0	0.153846	0.153846	0.0689655	0.230769	0.142857	0	unc-32	28.3965	29.0707	35.4633	36.1739	32.5373	31.0239	31.1532	30.8492
chrIII	8956860	-	0	0	0.166667	0.230769	0	0.0434783	NA	NA	ZK643.2	5.9681	5.38125	4.54116	4.35317	6.09194	5.09265	5.91589	4.8382
chrIII	9097112	-	0	0	0.4	0.166667	0	0	0	0.166667	glp-1	7.12866	6.93863	6.17455	6.81704	7.2774	6.63896	7.24337	7.34924
chrIII	9146580	+	0	0	0.222222	0.133333	0.1	0	0.111111	0	ZK512.8	20.3029	18.3548	21.6288	17.2627	15.8772	17.3431	17.6627	16.5558
chrIII	9353950	-	0	0	0.230769	0.2	0	0	NA	0	K04H4.2	27.4934	26.8897	46.8094	46.1724	29.899	29.5657	27.1879	28.0377
chrIII	9401680	-	0	0	0.272727	0.181818	0	0	0.166667	0	rgr-1	4.98452	4.94645	5.25689	5.69309	5.28294	5.28492	5.06288	5.61119
chrIV	10123628	+	0	0	0.181818	0.222222	0	0	NA	0	ctf-18	10.4418	10.3381	10.2854	11.1611	11.4419	11.0257	10.3713	10.7889
chrIV	10126315	+	0	0	0.153846	0.181818	0	0	0	0	ctf-18	10.4418	10.3381	10.2854	11.1611	11.4419	11.0257	10.3713	10.7889
chrIV	10169010	+	0	0	0.5	0.214286	0.0416667	0.05	0	0	pxf-1	8.1901	8.2956	7.71951	8.19095	8.42228	7.66149	7.57087	8.95402
chrIV	103598	-	0	0	0.333333	0.133333	0.15	0.111111	NA	0.125	tpa-1	8.86099	9.21388	9.51444	8.49955	8.20514	8.22146	8.00252	8.89887
chrIV	10381423	+	0	0	0.2	0.2	0	0	0	0.0769231	mask-1	9.82367	9.6823	10.2281	11.2515	10.4104	9.25726	9.01691	10.2625
chrIV	10448225	+	0	0	0.25	0.181818	0	0	0	0	F13B12.4	8.87886	8.61395	9.0744	8.74963	7.63681	7.69394	7.57318	8.0211
chrIV	10674370	-	0	0	0.181818	0.153846	0	0.0714286	NA	0	epi-1	11.6504	11.4727	12.472	13.6402	13.5705	11.8521	11.7562	13.4689
chrIV	11253348	-	0	0	0.181818	0.166667	0.0909091	0	NA	0	gtl-1	4.61642	4.63272	3.51346	3.73597	5.23174	4.6029	4.68039	5.09294
chrIV	11304178	+	0	0	0.117647	0.222222	0	0	0	0	dnj-1	23.5561	24.263	24.2837	26.6477	24.3838	25.9993	26.258	26.7695
chrIV	11313727	-	0	0	0.333333	0.333333	0.114286	0.115385	0.142857	0	dnj-2	20.4042	20.1922	26.2793	24.7564	22.1455	21.8295	25.5567	24.4722
chrIV	11526214	+	0	0	0.153846	0.0909091	0	0	0	0	mep-1	24.2085	23.9023	23.3345	24.7841	25.1294	24.1552	28.4679	26.1814
chrIV	11687025	-	0	0	NA	0.4	0	0.0526316	NA	0	ZK792.5	10.8163	11.4367	11.915	12.4834	11.2376	10.9616	10.2731	11.7407
chrIV	11883604	+	0	0	0.125	0.285714	0.0416667	0.047619	NA	0	let-653	7.00272	6.65373	4.15478	5.1958	9.87501	9.56551	13.0175	11.9294
chrIV	12143898	-	0	0	0.5	0.153846	0.08	0.0357143	0.0714286	NA	B0001.3	10.3149	9.96024	10.1381	10.1875	10.2761	11.1862	10.885	10.7644
chrIV	12223423	-	0	0	0.222222	0.181818	0	0	0	0	mlt-3	7.87209	8.41066	7.3081	5.81069	9.06011	9.5723	9.40196	8.94776
chrIV	12291974	-	0	0	0.133333	0.105263	0	0.0869565	0.111111	0	C42C1.8	10.3601	10.609	8.25281	8.90388	9.97091	9.99174	9.02602	9.33401
chrIV	12367555	-	0	0	0.25	0.166667	0	0.0416667	0	0	ccr-4	16.1852	16.4475	17.5256	18.1863	16.225	15.4503	15.7909	16.4438
chrIV	12384629	-	0	0	0.2	0.181818	0	0.04	0	0.2	F28D1.6	2.02224	1.46311	1.90817	1.66555	1.70184	2.96553	1.62339	2.06109
chrIV	12743421	+	0	0	0.142857	0.222222	0	0.0571429	0	0	C36H8.1	41.0154	42.3696	41.5802	39.8854	37.7974	41.6134	37.2058	35.916
chrIV	12911064	+	0	0	NA	0.2	0.08	0.0833333	NA	0	K08D8.5	11.9373	11.6509	22.6317	20.2579	10.8442	10.8474	17.5954	17.6847
chrIV	13081334	-	0	0	NA	0.153846	0.0833333	0.0454545	0	0	C39E9.8	21.9213	21.5463	12.7647	13.547	19.8144	20.7648	31.9625	31.3407
chrIV	13249066	+	0	0	0.4	0.333333	0	0.0555556	NA	NA	JC8.7	8.6366	8.11582	8.67202	8.11448	8.34118	8.02631	7.71627	8.85842
chrIV	13249067	+	0	0	0.4	0.333333	0.04	0.0555556	NA	NA	JC8.7	8.6366	8.11582	8.67202	8.11448	8.34118	8.02631	7.71627	8.85842
chrIV	13348143	-	0	0	0.333333	0.222222	0	0	0	NA	W02A2.9	13.2765	13.8461	7.14201	10.3975	11.5156	17.3431	7.70305	12.1194
chrIV	13473201	-	0	0	0.133333	0.125	0	0	0	0	Y38H8A.3	36.4344	35.0884	31.8792	31.0552	30.565	30.5122	32.2059	30.5705
chrIV	13615240	+	0	0	0.166667	0.166667	0.047619	0	NA	0	C08F11.14	1.98215	1.8807	2.14504	2.0058	1.75236	1.88229	1.98466	1.98125
chrIV	14518627	-	0	0	0.285714	0.222222	0	0.0384615	NA	0.1	Y57G11A.2	41.1556	40.7645	39.2242	39.6902	39.4007	39.5218	37.3805	37.6577
chrIV	14944207	-	0	0	0.222222	0.222222	0.09375	0.05	NA	0	Y57G11C.48	1.81946	2.13915	1.8599	1.51868	1.80959	1.29041	1.08785	1.55693
chrIV	15642596	+	0	0	0.285714	0.25	0	0	NA	0	Y105C5A.13	1.23824	0.534787	3.16183	2.74934	0.703729	0.812957	0.173067	0.703131
chrIV	15712556	-	0	0	0.125	0.285714	0	0.0588235	0.111111	0.0833333	Y105C5A.15	3.07516	2.92976	3.18918	3.20813	3.47602	3.45147	3.54263	3.77553
chrIV	15716458	+	0	0	0.166667	0.2	0.0416667	0	0	0	Y105C5A.15	3.07516	2.92976	3.18918	3.20813	3.47602	3.45147	3.54263	3.77553
chrIV	16776706	+	0	0	0.5	0.222222	0.0357143	0	0	0.166667	Y43D4A.5	8.57441	7.51503	8.87327	9.2163	11.0898	10.8063	9.99024	11.3774
chrIV	17200890	-	0	0	0.153846	0.181818	0.125	0	NA	NA	cnnm-1	6.03326	6.47626	8.26861	8.33953	6.99045	6.91464	6.50391	6.81356
chrIV	17312712	+	0	0	0.181818	0.105263	0	0	0	0	snf-9	6.65999	6.37741	6.74103	7.1013	5.89552	6.06796	6.28617	6.63198
chrIV	17313222	+	0	0	0.2	0.117647	0	0.111111	0	0	snf-9	6.65999	6.37741	6.74103	7.1013	5.89552	6.06796	6.28617	6.63198
chrIV	2712154	-	0	0	NA	NA	0	0.0909091	0	NA	Y94H6A.12	7.29979	6.03995	5.81702	6.68798	5.73173	8.0045	7.74338	8.3994
chrIV	2776156	-	0	0	0.181818	0.142857	0	0	0	0	Y54G2A.11	49.1372	49.7281	28.473	26.9069	47.4531	46.26	41.8507	39.7266
chrIV	3028293	-	0	0	0.4	0.333333	0.142857	0.0769231	NA	0	ndnf-1	4.48918	4.48688	5.12631	5.56659	4.8674	4.45321	5.74215	6.1065
chrIV	3646550	-	0	0	0.181818	0.133333	0.111111	0.0769231	0.1	0.2	CC8.2	10.8131	10.5603	8.27455	8.5221	9.09355	9.06061	9.19052	8.69169
chrIV	3647556	-	0	0	0.166667	0.142857	0	0.03125	0	0.0833333	CC8.2	10.8131	10.5603	8.27455	8.5221	9.09355	9.06061	9.19052	8.69169
chrIV	3857028	-	0	0	0.142857	0.166667	0.04	0.037037	0	0	zag-1	2.05976	2.19873	3.06407	2.52949	2.42796	2.55549	2.38842	2.09234
chrIV	3867456	-	0	0	NA	0.222222	0.0333333	0	0	NA	F37C4.4	5.12986	5.3224	4.41062	4.24184	5.5293	5.49714	7.12047	6.47885
chrIV	424641	+	0	0	0.222222	NA	0	0.125	0	0	daf-18	12.669	13.9615	8.90133	9.15393	12.8875	12.1452	11.9273	11.481
chrIV	4320430	-	0	0	0.153846	0.2	0	0.117647	0	0.142857	Y24D9B.1	5.73095	5.12748	6.56648	5.78595	5.04219	5.53403	5.22964	5.47598
chrIV	4494722	-	0	0	0.285714	NA	0.0526316	0	0	0	gbb-2	2.54595	2.37032	2.89431	2.77194	2.23651	2.17778	2.89551	2.76116
chrIV	4575884	-	0	0	0.222222	0.333333	0	0	0.2	NA	F28E10.1	1.9757	1.912	2.38232	2.56706	1.94939	2.12985	2.12474	2.36844
chrIV	4762774	-	0	0	0.2	0.2	0.0333333	0.0625	NA	NA	cyp-31A3	9.59547	8.60025	6.9006	6.39642	7.2599	7.2779	7.43835	7.16764
chrIV	5410140	-	0	0	0.166667	0.133333	0	0	0.0909091	0.0588235	ZK616.65	4.52975	4.74425	5.51145	5.75936	4.8593	4.58576	4.60598	4.4817
chrIV	5512482	+	0	0	0.181818	0.25	0.025641	0	0	0	unc-5	3.75247	4.15681	4.57795	4.80829	3.81759	3.45204	3.79278	4.13695
chrIV	5514132	-	0	0	0.181818	0.285714	0	0.0416667	0	0	unc-5	3.75247	4.15681	4.57795	4.80829	3.81759	3.45204	3.79278	4.13695
chrIV	5669122	+	0	0	0.181818	0.2	0.047619	0	0.1	0	T19E7.6	6.38912	5.59144	6.95344	6.56212	6.57743	7.72711	6.85414	6.68323
chrIV	6003922	+	0	0	0.142857	0.0869565	0.0434783	0	0	0	unc-44	7.62716	7.64474	7.68066	7.97618	7.8887	7.80604	8.06538	8.74461
chrIV	606691	-	0	0	0.166667	0.272727	0	0	0.0909091	0.111111	inx-18	2.48161	2.62485	2.7602	3.52765	1.87661	1.84323	2.08684	2.40491
chrIV	6381744	+	0	0	0.2	0.2	0	0	0	0.111111	shl-1	1.97977	2.0295	1.7227	1.89221	1.81626	1.77788	2.02045	1.93343
chrIV	6562338	-	0	0	0.2	0.285714	0	0	0	0	best-9	1.8651	1.99557	2.08208	1.64625	2.06109	1.83425	2.27533	1.92205
chrIV	6662171	+	0	0	0.181818	0.181818	0.03125	0	NA	0.25	Y73B6A.1	3.93587	4.57052	5.17974	5.37461	4.07007	4.36572	3.92728	4.35154
chrIV	6735445	-	0	0	0.285714	0.25	0	0	0.142857	NA	Y73B6A.2	2.57105	2.97481	2.56979	2.7627	2.71495	2.33402	2.29807	2.20796
chrIV	6757351	-	0	0	0.2	0.181818	0.0869565	0	0	0	H34C03.2	14.5467	14.9021	15.2855	15.9138	15.5412	15.0112	14.7732	15.6255
chrIV	6800629	+	0	0	0.222222	0.166667	0.0416667	0	NA	0.285714	C17H12.4	9.1255	10.2876	9.76286	9.41875	9.21727	8.79393	11.0126	11.0619
chrIV	6831805	+	0	0	0.4	0.285714	0	0	NA	0.2	H20E11.1	2.58879	2.74226	3.64988	3.32254	2.31143	2.58381	3.49702	3.93193
chrIV	7108941	-	0	0	0.181818	0.285714	0.0555556	0	0.222222	0	ZC477.2	2.75618	2.92686	3.05374	2.05745	2.12224	2.23977	2.05868	2.06154
chrIV	7215518	-	0	0	NA	0.153846	0	0.15	0	0	kcc-1	14.0355	13.7958	15.9562	16.7916	15.0934	15.2358	13.9623	14.1083
chrIV	7527687	-	0	0	0.2	0.142857	0	0	NA	0	R05G6.10	5.9272	5.51506	6.67174	6.2546	5.64189	6.31333	7.57789	6.90183
chrIV	7760812	+	0	0	0.285714	0.166667	0	0	NA	NA	C46A5.6	19.8405	22.3873	22.4379	22.5006	21.6596	21.2201	20.3897	21.0513
chrIV	7772531	-	0	0	0.2	0.2	0.0454545	0	NA	NA	hcf-1	18.0163	18.7325	16.4727	16.7885	17.289	17.6042	16.8764	16.4397
chrIV	8005363	-	0	0	0.25	0.125	0	0	0	0.0833333	rig-4	1.88459	1.92196	2.26187	2.43039	1.88785	1.87393	2.24621	2.03445
chrIV	8073327	+	NA	0	0.25	0.25	0.181818	0	NA	NA	sax-7	12.3346	12.2963	13.2486	14.1122	13.6008	12.4275	12.1167	12.8573
chrIV	8244763	+	0	0	0.133333	0.222222	0	0	0.153846	0	T09A12.1	3.02412	3.19407	3.4854	3.43479	3.03664	2.91031	3.49927	2.65841
chrIV	8311031	-	0	0	0.166667	0.142857	0	0	0.142857	0.2	F35H10.10	27.8699	27.8256	33.3909	35.7113	30.8296	28.9227	29.7068	31.4045
chrIV	9130286	-	0	0	0.285714	0.222222	0.0322581	0.0555556	NA	0.166667	nrfl-1	35.3062	36.2732	36.2819	36.4336	36.5498	34.4254	37.8223	37.1915
chrIV	9160854	-	0	0	0.166667	0.333333	0	0	0	0	pcp-2	15.6149	17.1229	40.7241	40.8559	16.7256	15.8285	47.2544	45.771
chrIV	9325530	-	0	0	0.333333	0.166667	0	0	0	0	F49C12.15	24.3829	24.332	26.2163	25.2907	22.2204	22.3823	22.1036	23.782
chrIV	9387105	-	0	0	0.285714	0.181818	0.037037	0.0454545	0	NA	daf-15	9.18586	8.99272	8.64101	9.46976	9.47227	9.21472	9.23816	9.49897
chrIV	9913241	-	0	0	0.222222	0.153846	0.047619	0	0.1	0	bed-3	17.3397	17.5944	26.8767	28.079	14.6039	15.1942	16.4538	15.8816
chrV	1013467	-	0	0	0.428571	0.285714	0.103448	0	0.0833333	0.285714	ergo-1	13.5704	13.5163	12.1574	12.8092	14.1994	13.6599	12.9678	12.9496
chrV	10389349	+	0	0	NA	0.2	0	0	0	0	AC3.5	16.972	18.3197	20.6748	25.6344	22.8242	20.9526	24.4672	28.011
chrV	10557370	+	0	0	0.181818	0.222222	0	0	NA	NA	best-14	8.60562	8.37998	6.78618	7.58935	11.5402	11.6526	13.599	13.9325
chrV	10682509	+	0	0	0.153846	0.222222	0.047619	0	0	0	gsp-1	57.6518	60.3419	67.399	70.6394	63.4705	60.6473	59.7933	60.2968
chrV	11212899	+	0	0	0.25	0.272727	0.0666667	0.0588235	NA	0	K10D6.4	4.30621	4.158	3.65625	4.18191	3.7811	4.17706	4.54803	4.88798
chrV	11471367	-	0	0	0.285714	0.222222	0	0	0	NA	nas-20	5.23118	5.16574	1.35433	1.25295	3.60797	3.67802	3.47205	3.08246
chrV	11800063	+	0	0	0.181818	0.333333	0	0	0.0833333	0.166667	D2023.1	2.59431	3.06259	1.51195	1.55144	2.84563	2.75551	1.20384	1.13434
chrV	11907942	+	0	0	0.333333	0.166667	0.0526316	0	0	NA	sma-1	6.22667	6.25968	8.24526	8.53808	6.78688	6.31289	6.91549	7.55238
chrV	11928259	+	0	0	0.181818	0.142857	0.0588235	0	0	0	aman-2	12.4226	12.9151	17.0282	17.5085	14.1894	13.8439	15.6802	15.7681
chrV	12220001	+	0	0	0.181818	0.153846	0	0	0	NA	vab-8	6.22132	6.69457	6.65217	6.26753	6.43546	6.27542	5.58035	5.96322
chrV	12262369	-	0	0	0.333333	0.230769	0	0	0.2	0	tbb-6	4.25764	3.57552	1.85239	1.87621	3.8695	3.92343	4.09376	4.37684
chrV	12272396	+	0	0	0.285714	0.117647	0	0.05	NA	0	capg-2	5.13889	5.56232	5.30314	5.60961	6.29939	5.12949	5.14158	5.34835
chrV	1233320	-	0	0	0.375	0.2	0.05	0.0555556	NA	0.125	madd-2	5.91804	5.85268	7.54233	7.83305	5.29598	5.66362	6.00603	6.2922
chrV	12923534	+	0	0	0.111111	0.1875	0.0384615	0.0416667	0	0	dhrs-4	16.8396	18.2786	17.791	19.9713	15.7797	16.535	23.9391	25.4438
chrV	13471861	-	0	0	0.333333	0.25	0	0.0666667	0	0	T10G3.1	2.86165	2.78263	2.82408	2.96514	3.54517	4.02493	3.58567	3.74172
chrV	13730695	-	0	0	0.25	0.4	0	0	0.166667	0	dct-17	4.88604	5.45092	95.8028	93.1887	4.88926	4.71536	54.3971	51.7911
chrV	13732058	-	0	0	0.285714	0.2	0	0.0588235	0	0.142857	F35E12.4	0.395578	0.31322	2.88176	2.9863	0.281023	0.403999	1.24401	0.870432
chrV	13791983	+	0	0	0.222222	0.230769	0	0	0	0	F53C11.5	24.1738	23.0088	20.0087	21.6353	25.357	24.3976	23.8003	25.6284
chrV	14207606	-	0	0	0.333333	0.181818	0	0	0.111111	0	T16A9.3	6.24343	6.94448	5.14813	5.74446	5.66848	5.90009	4.96785	5.27751
chrV	14323019	-	0	0	0.230769	0.166667	0.0454545	0.0434783	0	0	F47B8.3	3.08473	3.54824	2.78473	2.03401	4.15265	3.97777	3.35337	3.56081
chrV	1465041	-	0	0	0.117647	0.2	0	0.0555556	0.0833333	0.181818	pqn-54	47.1283	47.0646	38.4505	38.5536	36.4242	38.0543	23.2888	22.2271
chrV	14798646	+	0	0	0.230769	0.2	0.0555556	0	0	0	rin-1	6.38359	6.68803	6.66203	7.08965	6.77363	6.23952	6.53953	6.76787
chrV	15081106	-	0	0	0.5	0.25	0	0.0625	0.0909091	0	C01G10.10	4.78321	5.13517	4.39742	4.38337	5.23539	4.54136	4.75034	3.89335
chrV	15117761	+	0	0	0.333333	0.117647	0	0.0454545	0	0	T01G5.1	7.60849	8.01386	2.8915	2.61206	8.02309	6.50658	2.60091	2.45954
chrV	15118721	+	0	0	0.333333	0.117647	0	0	0	0	T01G5.1	7.60849	8.01386	2.8915	2.61206	8.02309	6.50658	2.60091	2.45954
chrV	15145845	+	0	0	0.4	0.4	0.0769231	0.0384615	0	0	K08F9.4	8.68649	9.27325	7.14602	6.92357	9.07609	8.98837	8.85356	8.21466
chrV	15726037	-	0	0	0.285714	0.25	0.0869565	0.0416667	0.142857	0	irld-57	1.92757	1.83307	2.3978	2.78494	1.97112	1.99633	1.38122	1.91549
chrV	15980295	+	0	0	0.222222	0.2	0	0.0384615	NA	0	oac-20	1.78342	1.60806	6.38208	5.99763	2.58283	2.04506	1.43874	1.43023
chrV	16069551	-	0	0	0.4	0.4	0	0	0.166667	0	cyp-35D1	0.283208	0.285403	5.29123	4.71779	0.325007	0.489478	8.80277	9.0708
chrV	16439912	+	0	0	0.181818	0.2	0.0833333	0	0	NA	T08G3.4	6.54283	6.5136	9.29754	9.03927	6.09324	6.58085	6.69233	7.07318
chrV	1997300	+	0	0	NA	0.285714	0	0	NA	0	alh-5	7.12053	7.84149	2.62423	2.68754	8.10404	8.29669	5.50622	5.13063
chrV	204159	-	0	0	NA	NA	0.047619	0	0	0.1	trpp-1	11.2674	11.7602	11.3392	12.3421	11.3664	11.4662	11.2994	10.437
chrV	208530	+	0	0	NA	0.25	0	0	NA	0	lec-12	22.6002	22.978	25.8244	24.5637	22.4777	24.1853	23.4889	22.4586
chrV	2593577	-	0	0	0.166667	0.133333	0.0344828	0	0	0	irg-3	19.7566	21.5376	197.407	187.373	21.3796	22.546	192.808	186.203
chrV	2681465	-	0	0	0.285714	0.181818	0.037037	0	0	0	kel-8	8.10735	9.20064	4.19305	3.87485	7.07543	7.5489	4.77352	4.51456
chrV	2902551	-	0	0	0.285714	0.153846	0.0571429	0.030303	0	NA	C31B8.7	2.1718	1.39699	3.76534	3.47127	1.70044	1.46295	3.57154	3.19136
chrV	3157662	+	0	0	0.166667	0.181818	0	0	0	0.0625	C36C5.5	14.6115	13.789	19.7304	20.0516	15.8445	16.6194	16.1124	15.3455
chrV	3397310	+	0	0	0.166667	0.181818	0	0	0	0.0909091	T20D4.12	0.425205	0.428499	2.68244	2.58842	0.422898	0.651383	0.364009	0.369722
chrV	3778430	-	0	0	0.105263	0.25	0	0	0	NA	R08F11.1	4.92994	4.73037	4.64818	5.46852	4.74265	5.2378	7.78782	9.72404
chrV	4134819	-	0	0	0.222222	0.166667	0	0.0357143	0	NA	nhr-57	5.86241	5.10222	1.57919	1.65666	4.81869	4.32958	4.598	4.67016
chrV	4370021	-	0	0	0.4	0.222222	0	0	0	0	F32D1.5	108.743	113.535	119.898	116.311	110.47	118.252	110.119	112.447
chrV	4632053	+	0	0	0.222222	0.153846	0	0.0625	0	NA	pmt-2	255.695	260.22	104.884	105.821	253.45	260.851	160.993	165.235
chrV	465042	-	0	0	0.222222	0.142857	0.04	0.0434783	0	0.125	nhr-202	2.63573	2.80793	1.08212	1.74267	3.07082	3.58911	2.62785	3.41744
chrV	4824209	+	0	0	NA	0.25	0.0416667	0	NA	0	hsp-6	109.723	108.356	80.6023	87.0037	121.131	113.147	108.732	108.32
chrV	4911825	-	0	0	0.428571	NA	0	0.05	0.142857	0.153846	H23N18.5	114.848	109.422	158.335	148.489	95.1877	107.345	106.15	107.395
chrV	4914836	+	0	0	0.285714	NA	0	0.142857	0.1	0	H23N18.6	0.707567	0.534787	1.8599	2.01618	0.879662	0.843066	1.96143	1.99221
chrV	5225503	-	0	0	0.333333	0.153846	0.04	0	0	NA	Y49G5B.1	9.49509	9.07796	8.83152	8.87146	9.58485	9.34496	8.95234	8.9517
chrV	5469120	-	0	0	0.166667	0.166667	0	0.0322581	0	0	ZC317.7	2.12824	2.25197	1.75287	2.20521	2.43421	2.13732	2.04752	2.13253
chrV	5600173	+	0	0	0.142857	0.25	0.025641	0.0606061	0	0.133333	CD4.8	2.70708	2.92548	2.64033	2.82344	2.83411	2.72833	2.96219	3.04408
chrV	5726062	+	0	0	0.222222	0.25	0	0	0.2	0	K09H11.4	1.83003	1.55492	2.3769	2.43534	1.44538	1.39258	1.19364	1.31935
chrV	6498011	+	0	0	0.117647	0.153846	0.0769231	0	NA	0.1	dgtr-1	5.03802	4.81445	4.32295	3.57015	5.12589	5.26354	5.55231	3.59658
chrV	6655425	+	0	0	0.4	0.25	0	0	0	0	syx-18	14.1677	14.0308	12.9925	11.8404	13.7258	13.7695	13.9331	15.3433
chrV	6707298	+	0	0	0.153846	0.166667	0	0	0	0	dlst-1	133.803	132.69	126.858	126.647	136.929	138.766	127.566	130
chrV	6881641	-	0	0	0.25	0.25	0.125	0.208333	0.125	0	unc-70	11.7365	11.2173	11.5216	13.1428	13.2723	11.8378	12.2329	13.1985
chrV	7065230	-	0	0	0.166667	NA	0	0	0	0	Y57E12AR.1	10.3366	6.69646	6.90049	6.54528	7.18008	7.62425	9.71181	8.72291
chrV	7080015	-	0	0	0.285714	0.105263	0	0.0384615	0.166667	0	npa-1	98.3011	97.3681	95.0689	97.6946	97.7157	90.7943	82.2421	88.1432
chrV	7204859	+	0	0	0.333333	0.142857	0	0.0454545	0	0	F09G2.1	3.21992	3.51259	3.07267	3.10513	3.78376	3.60319	3.46221	3.33701
chrV	7714029	-	0	0	NA	0.222222	0.0909091	0.1	0	0	ZK105.1	19.0172	20.5695	16.5357	16.18	20.1343	17.0868	15.0594	13.6331
chrV	810961	+	0	0	0.4	0.117647	0	0	0	0.111111	R13D11.4	4.51202	4.3403	3.32086	4.16518	4.28357	4.14726	4.3342	4.23917
chrV	840393	-	0	0	0.153846	0.222222	0	0.0416667	0.0666667	0.105263	K09C6.8	2.27013	2.34133	2.42418	2.64626	2.45184	2.46335	2.2731	2.1149
chrV	8423814	-	0	0	0.333333	0.2	0	0	0	0	lmd-3	24.1412	24.618	21.8732	22.0794	25.6051	24.388	23.5083	22.9506
chrV	8463611	-	0	0	0.333333	0.133333	0	0.0344828	0.222222	NA	natc-1	14.4593	14.8262	14.203	15.1445	14.6563	14.804	14.1585	14.5841
chrV	8926642	+	0	0	0.181818	0.166667	0.0416667	0.04	0	0	H14N18.4	6.07709	6.17532	5.42921	5.7579	6.00628	5.6493	5.90845	6.11464
chrV	9098204	+	0	0	0.25	0.142857	0	0	0	0	F21C10.9	18.1968	18.6204	1.99845	2.45372	14.0384	14.0654	5.94461	6.31657
chrV	9309775	+	0	0	0.4	0.25	0.04	0	0.125	0	F44A2.3	2.52129	2.32493	0.571777	0.836674	2.42566	2.17104	3.1278	2.86575
chrV	9858859	+	0	0	0.133333	0.142857	0	0	0.111111	0	lsy-12	5.26533	5.69214	5.47861	5.22896	4.9707	5.19734	4.83026	5.23837
chrV	9958738	+	0	0	0.133333	0.2	0	0	0	0.0714286	anmt-3	83.2338	83.5473	68.8424	70.5689	85.7856	86.2574	77.5145	75.344
chrX	10151992	+	0	0	0.2	0.25	0	0	0	0	unc-115	29.1988	28.3144	29.9047	31.9273	31.4319	29.5929	30.2229	29.3476
chrX	10279773	-	0	0	0.125	0.8	0	0.0322581	0.0666667	0	F41E7.1	3.54152	4.06862	4.61736	4.6237	4.36767	4.73815	4.22724	3.92405
chrX	10534316	-	0	0	NA	0.4	0	0	0	0	glo-3	3.2071	2.79564	4.24879	4.76863	3.39704	2.86595	4.15753	3.8244
chrX	1054988	-	0	0	0.181818	0.25	0	0	0	0.0769231	ncs-3	2.98662	2.97117	3.38179	3.05496	3.237	3.16751	2.54742	2.92985
chrX	10710746	+	0	0	0.2	0.222222	0	0.0526316	0	0	rhgf-1	2.73545	2.82733	3.39237	3.16546	2.78262	2.75388	2.86692	3.18297
chrX	10781333	-	0	0	0.2	0.272727	0.0416667	0.0588235	0	0.333333	sma-9	5.46994	5.07852	5.55926	5.99666	6.14518	5.39987	6.28332	7.07326
chrX	10805028	-	0	0	0.133333	0.230769	0.0540541	0.0952381	0.166667	0	plc-1	1.9293	1.87381	1.76394	1.71902	2.00227	2.19882	2.05629	2.14876
chrX	11038154	+	0	0	0.166667	0.181818	0	0	0	0.166667	ldb-1	10.5872	9.49763	11.5349	10.7523	10.7881	10.4589	12.8148	12.7455
chrX	11304608	+	0	0	0.25	0.181818	0.0714286	0.0952381	0	NA	F08G12.1	3.52719	4.08529	4.73225	4.34933	4.71446	4.69437	4.23168	4.17121
chrX	11355027	+	0	0	0.272727	0.2	0	0	0	0	pgp-3	2.45194	2.42728	3.79875	3.977	2.35247	2.26522	4.91651	5.27779
chrX	11364145	+	0	0	0.153846	0.571429	0.0454545	0	0	0	ttyh-1	15.4286	15.4121	16.1689	15.6893	17.5443	17.4982	18.0017	17.4455
chrX	11399840	+	0	0	0.153846	0.142857	0	0	NA	NA	slo-2	3.95211	3.25217	3.60625	3.69927	3.51978	3.24013	3.61498	4.0048
chrX	12048896	-	0	0	0.181818	0.333333	0.0555556	0.142857	NA	0.142857	B0198.3	1.77106	1.79464	2.69549	2.73746	2.12153	2.05859	2.06783	2.18779
chrX	12100567	-	0	0	0.2	0.285714	0	0	NA	0.111111	W03G11.3	4.46445	4.62518	4.12376	4.66915	3.88002	4.49556	4.24546	4.33281
chrX	12211041	-	0	0	0.181818	0.25	0.0434783	0.0689655	0	0	cab-1	41.3548	40.9047	43.8503	47.0596	43.0001	41.4054	43.344	42.4412
chrX	12454039	+	0	0	0.25	0.181818	0.107143	0.137931	0	0.153846	T18D3.9	2.61724	2.08548	1.59991	1.57668	2.17929	2.92159	3.03705	3.02422
chrX	12455709	+	0	0	0.428571	0.25	0	0	0.125	0	T18D3.1	2.21147	2.3192	2.2496	2.0679	2.9684	2.93795	3.06078	3.18028
chrX	12862705	+	0	0	0.25	0.4	0.05	0.047619	0.285714	0	T14G8.3	22.3488	23.9347	28.1785	29.0524	27.1229	24.5384	35.5616	36.2518
chrX	12862705	+	0	0	0.25	0.4	0.05	0.047619	0.285714	0	T14G8.4	2.14378	1.89337	1.77284	1.79701	2.39567	2.04181	1.62609	1.67555
chrX	13171370	+	0	0	NA	0.428571	0	0	0	0	mob-2	12.9131	12.5881	16.5674	16.4396	11.7198	11.7705	13.7255	14.4548
chrX	13386355	-	0	0	0.25	0.142857	0.037037	0	0	0.2	C49F8.3	118.171	119.914	148.225	139.865	105.037	110.621	100.726	100.435
chrX	13775588	-	0	0	NA	0.333333	0	0.0909091	NA	NA	nkb-3	75.6214	79.6319	68.5657	68.1773	79.3681	75.2763	66.515	67.9858
chrX	13908559	+	0	0	0.285714	0.2	0	0	0	0	Y26E6A.3	25.0063	26.7113	24.801	24.4829	21.8475	24.7936	22.7606	23.1178
chrX	14065297	+	0	0	0.153846	0.333333	0	0	0.166667	0	lgc-21	44.9844	45.9676	53.0448	52.5076	37.4477	39.9695	43.4616	44.3224
chrX	14603323	-	0	0	0.125	0.181818	0.05	0	0.142857	0.111111	eor-2	2.82466	2.88044	3.20565	3.14749	3.34446	3.14808	3.00485	3.12998
chrX	14660859	-	0	0	0.181818	0.166667	0	0	0	0	syg-2	1.63884	1.60853	2.35135	2.60907	1.89312	1.83063	1.86229	2.33258
chrX	15179404	-	0	0	0.166667	0.117647	0	0.0454545	0	0.142857	T10B10.3	4.83823	4.92388	4.45905	4.65424	5.02586	5.53905	5.50503	5.87633
chrX	15589283	+	0	0	0.117647	0.117647	0.04	0	0	0	gas-1	56.6871	59.8241	62.6107	59.3301	60.851	60.2729	61.9592	61.4288
chrX	1586199	+	0	0	0.272727	0.166667	0	0.047619	0.142857	NA	wrt-9	9.05027	9.5018	12.9587	13.9811	9.18121	9.37736	8.6936	8.6338
chrX	16611534	-	0	0	0.117647	0.117647	0	0.0384615	0	0	ain-1	18.2717	18.6753	20.5154	20.6735	20.5996	19.1509	21.6633	21.9437
chrX	16743634	+	0	0	0.25	0.142857	0	0	0	0	hda-4	6.56705	6.61793	7.20633	7.39884	7.53919	7.48784	7.50057	8.34971
chrX	16799856	-	0	0	0.2	0.117647	0	0	0.111111	0	aak-2	15.8306	14.8076	18.9607	19.0977	16.5927	16.5449	16.5866	17.3129
chrX	17070890	+	0	0	0.2	0.166667	0	0	0	0.142857	C30G4.4	13.9317	13.2783	11.0056	10.3111	14.2227	14.2659	11.5931	10.5115
chrX	17231823	-	0	0	0.333333	0.333333	0	0	0.222222	NA	dhs-30	16.9174	18.0513	15.7961	16.0657	17.6238	18.5889	19.7551	20.0014
chrX	17324486	+	0	0	0.166667	0.181818	0	0.04	0	0	ptr-5	1.76982	1.63814	2.03277	2.07302	1.85588	1.75838	2.38088	2.18885
chrX	2036972	+	0	0	0.222222	0.25	0	0	0.125	0	Y102A11A.7	5.86	4.5746	6.42173	5.43053	5.54091	4.25675	4.76428	4.75703
chrX	2405200	-	0	0	0.222222	0.333333	0.0434783	0.0555556	0.0909091	0	C43H6.4	1.80143	2.09709	2.20432	2.5746	1.82255	2.5059	2.14233	2.46916
chrX	3012609	-	0	0	0.285714	0.428571	0	0	0	0	flp-18	5.56082	5.00095	5.51378	4.92317	4.93559	5.2838	5.81935	6.1555
chrX	3505801	-	0	0	0.25	0.0952381	0	0.0555556	0	0	sox-4	4.08602	3.97166	4.05242	4.53406	4.29443	4.26178	7.03136	6.30659
chrX	3853192	-	0	0	NA	0.181818	0	0	0.125	0	ceh-18	5.70603	6.1039	7.01081	7.24571	5.37775	4.84518	5.79884	5.21819
chrX	3889486	+	0	0	0.181818	0.25	0.0344828	0	0	0	F47F2.1	4.89125	4.40847	6.1388	5.8712	4.19668	5.18885	5.1562	4.99751
chrX	4009758	+	0	0	0.142857	0.142857	0.0333333	0.0625	0	0	hrg-1	4.60844	5.95031	2.90223	3.30775	8.78493	9.70722	20.7592	19.2246
chrX	4461801	+	0	0	0.25	0.2	0	0	NA	NA	atg-16.1	2.96733	2.8878	3.29823	3.46117	3.05242	3.46342	3.61652	3.50478
chrX	4479989	-	0	0	0.25	0.222222	0	0.0740741	0.166667	0.4	ncr-1	3.93715	3.63821	4.2592	4.58027	3.59065	3.31692	5.55552	6.0735
chrX	5105421	-	0	0	0.222222	0.15	0	0	0.111111	0	vit-2	184.773	178.008	31.1489	31.9981	166.492	159.978	111.352	114.3
chrX	5149962	+	0	0	0.153846	0.2	0	0.0714286	0.25	0	dpy-8	93.9656	96.9785	73.9691	70.0807	114.42	115.636	133.113	129.135
chrX	5313372	-	0	0	0.1875	0.181818	0	0.047619	0.1	0.125	sto-2	1.2531	0.914445	2.15805	1.72376	1.37523	1.03705	1.43738	1.30965
chrX	5342071	-	0	0	0.166667	0.181818	0.0555556	0	0	0	C26B9.2	2.31279	2.26686	3.56434	3.84087	3.65519	2.9768	3.06871	3.49467
chrX	5466525	-	0	0	0.333333	0.181818	0	0	0	0.2	dpyd-1	24.6858	23.8643	26.8199	27.7557	29.7409	28.4767	24.2314	25.8221
chrX	5683030	+	0	0	0.375	0.25	0.0357143	0.103448	0.1	0	set-20	1.56193	1.67896	2.31741	2.03201	2.1921	1.89648	1.79983	2.10401
chrX	5779375	-	0	0	0.214286	0.2	0	0.037037	0	0	sft-4	97.4956	97.0268	108.462	110.181	102.802	98.0399	102.089	99.042
chrX	5788344	-	0	0	0.222222	0.142857	0	0.0322581	NA	0	F46G11.2	13.8609	12.9987	11.4021	11.0209	14.3289	14.8731	16.589	17.3662
chrX	579196	+	0	0	0.133333	NA	0	0	0	0.1	mrp-1	5.43565	5.60021	7.17428	7.58695	6.16303	6.31548	7.57675	8.4201
chrX	617794	-	0	0	0.2	0.222222	0.0571429	0	NA	0.0666667	unc-96	18.1701	19.4274	20.5026	22.2713	19.7745	20.573	18.2502	19.0771
chrX	650536	-	0	0	0.285714	0.4	0	0.0454545	NA	0	ifc-2	46.9784	46.6628	43.7293	42.2875	45.6656	44.5985	45.5817	45.7581
chrX	6925811	+	0	0	0.25	0.166667	0.05	0.0555556	0.125	0	F14B8.5	12.1662	13.2419	17.0179	17.6678	14.4064	13.9092	15.2759	15.8689
chrX	721512	+	0	0	0.166667	0.333333	0	0	0	NA	sli-1	7.76916	8.43281	8.23333	9.56153	8.20042	8.51473	8.75788	9.50563
chrX	7381118	-	0	0	0.166667	0.214286	0.0952381	0.217391	0.0714286	0	npr-8	1.04006	1.10233	2.48877	2.28541	1.03442	0.952313	1.33336	1.6394
chrX	7465937	+	0	0	0.142857	0.181818	0.103448	0.0333333	0.125	0.0625	coh-1	3.30924	3.18276	3.32073	3.85001	3.84561	3.67614	3.58985	3.77311
chrX	7569606	-	0	0	0.181818	0.333333	0.130435	0.04	0	0	apy-1	46.604	45.7111	44.8383	44.8904	46.8012	45.5743	62.3629	63.9598
chrX	7996698	+	0	0	NA	0.285714	0	0	NA	0.0666667	sdpn-1	13.1792	12.4916	14.4376	14.6155	12.5763	13.005	12.4064	12.0878
chrX	8083951	+	0	0	0.153846	0.166667	0	0	0	0	K07E3.4	22.092	22.3089	20.5377	20.5846	22.0625	22.3457	19.0366	19.9974
chrX	808652	+	0	0	0.222222	0.181818	0	0	0	0	F25E2.2	15.0729	14.6554	14.5898	15.3198	13.1982	13.2278	12.8795	12.8709
chrX	8172710	-	0	0	0.285714	0.181818	0	0	0	0.111111	C17H11.2	2.24804	2.26545	2.57854	2.11758	2.4518	2.53069	2.12445	2.6655
chrX	9147416	+	0	0	0.333333	0.230769	0	0.047619	0	0	B0563.5	3.45682	3.74487	3.99807	2.86547	4.12568	3.44214	2.62111	3.6069
chrX	9347180	-	0	0	0.4	0.333333	0.0555556	0	0	0	oga-1	5.41075	5.25278	5.56159	5.80055	7.1679	6.27997	6.07003	6.85519
chrX	9490227	-	0	0	0.2	0.142857	0.03125	0	NA	0.1	gap-2	6.0521	5.83714	7.78062	7.72374	5.71239	5.89344	6.37142	6.50369
